# Supplementary material for: Elucidating the Oxygen-Activation Mechanism in Nonheme MnII-, FeII-, or CoII-Containing MOFs Mimicking FeII/2-Oxoglutarate-Dependent Complexes
Source: Inorg Chem. 2026 May 21;65(22):12206–19. doi: 10.1021/acs.inorgchem.6c00307 (PMC13250979; doi:10.1021/acs.inorgchem.6c00307)
Supplement: Supplementary file 1 [file ic6c00307_si_001.zip]

Archive with 208 entries (207 files):
- SI-data/
- __MACOSX/._SI-data
- SI-data/Fe-IM2A-u3.ox
- __MACOSX/SI-data/._Fe-IM2A-u3.ox
- SI-data/Co-TS3A-u2.ox
- __MACOSX/SI-data/._Co-TS3A-u2.ox
- SI-data/Fe-IM3-u3.ox
- __MACOSX/SI-data/._Fe-IM3-u3.ox
- SI-data/Mn-IM3-u4.ox
- __MACOSX/SI-data/._Mn-IM3-u4.ox
- SI-data/Mn-IM1-u4.ox
- __MACOSX/SI-data/._Mn-IM1-u4.ox
- SI-data/Co-TS3-u4.pop
- __MACOSX/SI-data/._Co-TS3-u4.pop
- SI-data/Mn-TS2A-u4.ox
- __MACOSX/SI-data/._Mn-TS2A-u4.ox
- SI-data/Mn-IM2-u2.pop
- __MACOSX/SI-data/._Mn-IM2-u2.pop
- SI-data/Co-TS2A-u2.pop
- __MACOSX/SI-data/._Co-TS2A-u2.pop
- SI-data/Co-IM2B-u2.ox
- __MACOSX/SI-data/._Co-IM2B-u2.ox
- SI-data/Mn-IM2-u6.pop
- __MACOSX/SI-data/._Mn-IM2-u6.pop
- SI-data/Co-TS3A-u2.pop
- __MACOSX/SI-data/._Co-TS3A-u2.pop
- SI-data/Co-IM4-u4.pop
- __MACOSX/SI-data/._Co-IM4-u4.pop
- SI-data/Co-IM4A-u2.ox
- __MACOSX/SI-data/._Co-IM4A-u2.ox
- SI-data/Mn-TS2A-u4.pop
- __MACOSX/SI-data/._Mn-TS2A-u4.pop
- SI-data/Co-TS2A-u4.pop
- __MACOSX/SI-data/._Co-TS2A-u4.pop
- SI-data/Fe-TS2A-u5.ox
- __MACOSX/SI-data/._Fe-TS2A-u5.ox
- SI-data/Co-TS1A-u2.ox
- __MACOSX/SI-data/._Co-TS1A-u2.ox
- SI-data/Co-IM3B-u2.pop
- __MACOSX/SI-data/._Co-IM3B-u2.pop
- SI-data/Fe-TS3-u5.pop
- __MACOSX/SI-data/._Fe-TS3-u5.pop
- SI-data/Mn-TS3-u6.pop
- __MACOSX/SI-data/._Mn-TS3-u6.pop
- SI-data/Co-TS1A-u2.pop
- __MACOSX/SI-data/._Co-TS1A-u2.pop
- SI-data/Co-TS2A-u4.ox
- __MACOSX/SI-data/._Co-TS2A-u4.ox
- SI-data/Mn-TS3-u4.pop
- __MACOSX/SI-data/._Mn-TS3-u4.pop
- SI-data/Fe-TS1A-u3.ox
- __MACOSX/SI-data/._Fe-TS1A-u3.ox
- SI-data/Fe-IM2A-u3.pop
- __MACOSX/SI-data/._Fe-IM2A-u3.pop
- SI-data/Fe-IM4-u3.pop
- __MACOSX/SI-data/._Fe-IM4-u3.pop
- SI-data/Mn-TS2B-u4.ox
- __MACOSX/SI-data/._Mn-TS2B-u4.ox
- SI-data/Mn-IM2B-u4.pop
- __MACOSX/SI-data/._Mn-IM2B-u4.pop
- SI-data/Mn-TS1A-u4.pop
- __MACOSX/SI-data/._Mn-TS1A-u4.pop
- SI-data/Fe-TS3-u3.pop
- __MACOSX/SI-data/._Fe-TS3-u3.pop
- SI-data/Mn-IM4-u4.pop
- __MACOSX/SI-data/._Mn-IM4-u4.pop
- SI-data/Co-IM2A-u2.ox
- __MACOSX/SI-data/._Co-IM2A-u2.ox
- SI-data/Co-TS1A-u4.pop
- __MACOSX/SI-data/._Co-TS1A-u4.pop
- SI-data/Co-IM2B-u2.pop
- __MACOSX/SI-data/._Co-IM2B-u2.pop
- SI-data/Co-IM4A-u2.pop
- __MACOSX/SI-data/._Co-IM4A-u2.pop
- SI-data/Mn-IM4-u6.pop
- __MACOSX/SI-data/._Mn-IM4-u6.pop
- SI-data/Co-TS1B-u2.ox
- __MACOSX/SI-data/._Co-TS1B-u2.ox
- SI-data/Mn-TS3-u4.ox
- __MACOSX/SI-data/._Mn-TS3-u4.ox
- SI-data/Fe-IM4-u5.pop
- __MACOSX/SI-data/._Fe-IM4-u5.pop
- SI-data/Fe-IM2A-u5.pop
- __MACOSX/SI-data/._Fe-IM2A-u5.pop
- SI-data/Mn-TS1-u6.pop
- __MACOSX/SI-data/._Mn-TS1-u6.pop
- SI-data/Fe-IM4-u3.ox
- __MACOSX/SI-data/._Fe-IM4-u3.ox
- SI-data/Mn-IM4-u4.ox
- __MACOSX/SI-data/._Mn-IM4-u4.ox
- SI-data/Fe-TS3-u3.ox
- __MACOSX/SI-data/._Fe-TS3-u3.ox
- SI-data/Mn-IM1-u6.pop
- __MACOSX/SI-data/._Mn-IM1-u6.pop
- SI-data/Mn-IM2-u6.ox
- __MACOSX/SI-data/._Mn-IM2-u6.ox
- SI-data/Mn-IM3-u2.pop
- __MACOSX/SI-data/._Mn-IM3-u2.pop
- SI-data/Fe-TS1A-u5.ox
- __MACOSX/SI-data/._Fe-TS1A-u5.ox
- SI-data/Co-TS2A-u2.ox
- __MACOSX/SI-data/._Co-TS2A-u2.ox
- SI-data/Mn-IM2-u2.ox
- __MACOSX/SI-data/._Mn-IM2-u2.ox
- SI-data/Fe-IM3-u3.pop
- __MACOSX/SI-data/._Fe-IM3-u3.pop
- SI-data/Mn-IM1-u4.pop
- __MACOSX/SI-data/._Mn-IM1-u4.pop
- SI-data/Mn-TS2B-u4.pop
- __MACOSX/SI-data/._Mn-TS2B-u4.pop
- SI-data/Fe-TS2A-u3.pop
- __MACOSX/SI-data/._Fe-TS2A-u3.pop
- SI-data/Mn-IM2B-u4.ox
- __MACOSX/SI-data/._Mn-IM2B-u4.ox
- SI-data/Mn-TS3-u6.ox
- __MACOSX/SI-data/._Mn-TS3-u6.ox
- SI-data/Co-IM2A-u4.ox
- __MACOSX/SI-data/._Co-IM2A-u4.ox
- SI-data/Mn-IM3-u4.pop
- __MACOSX/SI-data/._Mn-IM3-u4.pop
- SI-data/Mn-IM4-u6.ox
- __MACOSX/SI-data/._Mn-IM4-u6.ox
- SI-data/Co-IM1-u4.ox
- __MACOSX/SI-data/._Co-IM1-u4.ox
- SI-data/Mn-IM3-u6.pop
- __MACOSX/SI-data/._Mn-IM3-u6.pop
- SI-data/Co-IM3-u4.ox
- __MACOSX/SI-data/._Co-IM3-u4.ox
- SI-data/Mn-TS1-u6.ox
- __MACOSX/SI-data/._Mn-TS1-u6.ox
- SI-data/Co-TS2B-u2.pop
- __MACOSX/SI-data/._Co-TS2B-u2.pop
- SI-data/Co-TS1B-u4.ox
- __MACOSX/SI-data/._Co-TS1B-u4.ox
- SI-data/Fe-IM4-u5.ox
- __MACOSX/SI-data/._Fe-IM4-u5.ox
- SI-data/Fe-IM3-u5.pop
- __MACOSX/SI-data/._Fe-IM3-u5.pop
- SI-data/Mn-IM1-u2.pop
- __MACOSX/SI-data/._Mn-IM1-u2.pop
- SI-data/Mn-TS1A-u4.ox
- __MACOSX/SI-data/._Mn-TS1A-u4.ox
- SI-data/Fe-TS2A-u5.pop
- __MACOSX/SI-data/._Fe-TS2A-u5.pop
- SI-data/Fe-TS3-u5.ox
- __MACOSX/SI-data/._Fe-TS3-u5.ox
- SI-data/Co-IM3B-u2.ox
- __MACOSX/SI-data/._Co-IM3B-u2.ox
- SI-data/Fe-IM2A-u5.ox
- __MACOSX/SI-data/._Fe-IM2A-u5.ox
- SI-data/Mn-IM1-u6.ox
- __MACOSX/SI-data/._Mn-IM1-u6.ox
- SI-data/Co-TS1B-u4.pop
- __MACOSX/SI-data/._Co-TS1B-u4.pop
- SI-data/Co-IM4-u4.ox
- __MACOSX/SI-data/._Co-IM4-u4.ox
- SI-data/Co-TS3-u4.ox
- __MACOSX/SI-data/._Co-TS3-u4.ox
- SI-data/Fe-IM3-u5.ox
- __MACOSX/SI-data/._Fe-IM3-u5.ox
- SI-data/Fe-TS1A-u3.pop
- __MACOSX/SI-data/._Fe-TS1A-u3.pop
- SI-data/Mn-TS1B-u4.pop
- __MACOSX/SI-data/._Mn-TS1B-u4.pop
- SI-data/Mn-IM3-u2.ox
- __MACOSX/SI-data/._Mn-IM3-u2.ox
- SI-data/Mn-IM1-u2.ox
- __MACOSX/SI-data/._Mn-IM1-u2.ox
- SI-data/Mn-TS2-u6.pop
- __MACOSX/SI-data/._Mn-TS2-u6.pop
- SI-data/Co-TS2B-u2.ox
- __MACOSX/SI-data/._Co-TS2B-u2.ox
- SI-data/Mn-IM3-u6.ox
- __MACOSX/SI-data/._Mn-IM3-u6.ox
- SI-data/Co-IM1-u4.pop
- __MACOSX/SI-data/._Co-IM1-u4.pop
- SI-data/Co-IM2A-u2.pop
- __MACOSX/SI-data/._Co-IM2A-u2.pop
- SI-data/Co-TS1B-u2.pop
- __MACOSX/SI-data/._Co-TS1B-u2.pop
- SI-data/Co-IM3-u4.pop
- __MACOSX/SI-data/._Co-IM3-u4.pop
- SI-data/Mn-IM2A-u4.ox
- __MACOSX/SI-data/._Mn-IM2A-u4.ox
- SI-data/Mn-TS2-u2.pop
- __MACOSX/SI-data/._Mn-TS2-u2.pop
- SI-data/Fe-TS1A-u5.pop
- __MACOSX/SI-data/._Fe-TS1A-u5.pop
- SI-data/Mn-TS2-u2.ox
- __MACOSX/SI-data/._Mn-TS2-u2.ox
- SI-data/Co-IM3A-u2.pop
- __MACOSX/SI-data/._Co-IM3A-u2.pop
- SI-data/Mn-TS1B-u4.ox
- __MACOSX/SI-data/._Mn-TS1B-u4.ox
- SI-data/Mn-IM2A-u4.pop
- __MACOSX/SI-data/._Mn-IM2A-u4.pop
- SI-data/Co-IM3A-u2.ox
- __MACOSX/SI-data/._Co-IM3A-u2.ox
- SI-data/Co-IM1-u2.pop
- __MACOSX/SI-data/._Co-IM1-u2.pop
- SI-data/Co-IM2A-u4.pop
- __MACOSX/SI-data/._Co-IM2A-u4.pop
- SI-data/Co-TS1A-u4.ox
- __MACOSX/SI-data/._Co-TS1A-u4.ox
- SI-data/Fe-TS2A-u3.ox
- __MACOSX/SI-data/._Fe-TS2A-u3.ox
- SI-data/Mn-TS2-u6.ox
- __MACOSX/SI-data/._Mn-TS2-u6.ox
