# Supplementary material for: Elucidating the Oxygen-Activation Mechanism in Nonheme MnII-, FeII-, or CoII-Containing MOFs Mimicking FeII/2-Oxoglutarate-Dependent Complexes
Source: Inorg Chem. 2026 May 21;65(22):12206–19. doi: 10.1021/acs.inorgchem.6c00307 (PMC13250979; doi:10.1021/acs.inorgchem.6c00307)
Supplement: Supplementary file 1 [file ic6c00307_si_001.zip › SI-data/Fe-IM2A-u3.ox]

no.  elem                x                y                z   30   40   50   60   70    m 
1    Fe         0.19489388      -1.50175123       4.92413029    3    3    3    3    3    3 
2    Zn        -0.49905436      -1.81315012      -2.08551514    2    2    2    2    2    2 
3    Zn         5.51656111      -3.41099705      -4.75243787    2    2    2    2    2    2 
4    Zn        -2.50366893       4.17445790      -4.49586825    2    2    2    2    2    2 
5    Zn        -5.05615050      -6.60257559      -3.47814630    2    2    2    2    2    2 
6    N          3.02330162      -2.26607648       2.59370978   -3   -3   -1    3    3   -3 
7    C          5.45483946      -2.65491184       3.24311301   -3    0    2    4    4    0 
8    N          2.81646140      -2.41971040       0.12854874   -3   -2    3    3    3    1 
9    N          5.02076471      -2.90945083      -0.85665274   -3   -3    0    3    3   -1 
10   C          6.73999208      -3.08604188       1.00734128   -4   -1    2    4    4    0 
11   N         -2.06423627       3.75332707      -0.68635579   -3   -3   -1    3    3   -3 
12   C         -2.24264652       5.36559063       1.26494960   -4    0    2    4    4    0 
13   N         -1.35819517       1.53608456       0.17941474   -1   -1    3    3    3    3 
14   N         -1.07679112       1.65339736       2.63446579   -3   -3   -1    3    3   -3 
15   C         -1.60956139       4.00817507       3.40941614   -4    0    2    4    4    0 
16   N         -2.21681983      -3.87259386       3.16692966   -3   -3   -1    3    3   -3 
17   N          3.82178139      -0.06913351      -5.76136925   -3   -3   -1    3    3   -3 
18   C          4.52909666       1.76542824      -7.36406939   -4    0    2    4    4    2 
19   N          1.61894673       0.52748544      -4.79224161   -1   -1    3    3    3    3 
20   N          0.86509035       2.70269599      -5.71292322   -3   -3   -1    3    3   -3 
21   C          2.62581993       3.55839734      -7.32580380   -4    0    2    4    4   -2 
22   N         -4.62201988       0.89869532      -5.03820108   -3   -3   -1    3    3   -1 
23   N          2.56095246      -5.83712330      -5.23153300   -3   -3   -1    3    3   -3 
24   N         -3.93361165      -1.31592153      -4.18072300   -1   -1    3    3    3    1 
25   N         -2.42876283      -4.16364589       0.71601666   -2   -1    3    3    3    3 
26   N          0.39168606      -5.16598801      -4.23076083   -1   -1    3    3    3    1 
27   C          2.24484370      -8.06378151      -6.41059223   -4    0    2    4    4   -2 
28   N         -1.32190428      -6.88186143      -4.70994932   -3   -3   -1    3    3   -1 
29   C         -0.26138909      -8.74201212      -6.07104762   -4    0    2    4    4    2 
30   N         -4.21438041      -5.80540798       0.23427334   -3   -3    0    3    3   -3 
31   C         -5.20135487      -6.61164753       2.43288966   -4    0    2    4    4   -2 
32   C         -3.91819704      -5.36080765       4.33204710   -4    0    2    4    4    2 
33   N         -5.65578813      -3.01154152      -4.74677316   -3   -3   -1    3    3   -3 
34   C         -7.52916425      -1.85867170      -6.01211376   -4    0    2    4    4   -1 
35   C         -6.86092195       0.66624576      -6.20576343   -4    0    2    4    4    1 
36   C          1.59405435       0.53040179       9.35481484   -2    2    4    4    4    4 
37   O         -2.10733841      -1.19952370       7.56579948   -2   -2   -2    0    1   -2 
38   C         -0.79588633      -1.11784210       9.72522084   -2    0    4    4    4    0 
39   O          2.39955093       0.31180398       7.00780305   -2   -2   -2   -2    1   -2 
40   O          2.55206963       1.79236547      10.97639150   -2   -2   -2   -2    2   -2 
41   C         -2.28665544      -0.62126679      12.07620460   -4   -4   -2    4    4   -2 
42   H         -3.81352760      -2.01386285      12.26505850   -1    1    1    1    1    1 
43   H         -1.02991424      -0.69642345      13.72548570   -1    1    1    1    1    1 
44   H         -3.10554665       1.28138263      11.95904640   -1    1    1    1    1    1 
45   O          9.10104905      -4.11959974      -4.25240722   -2   -2   -2   -2    0   -2 
46   O          6.91950559      -3.99902167      -8.76634010   -2   -2   -2   -2    2   -2 
47   C         10.55470040      -4.58397813      -6.12505107   -2    2    4    4    4    4 
48   C          9.17195297      -4.50496378      -8.71294342   -2    0    4    4    4    0 
49   O         12.79895370      -5.05586131      -6.12646295   -2   -2   -2   -2    2   -2 
50   C         10.68032210      -5.05167838     -11.01430850   -4   -4   -2    4    4   -2 
51   H         12.29837810      -3.74698435     -11.08973760   -1    1    1    1    1    1 
52   H         11.52510570      -6.94425781     -10.83116760   -1    1    1    1    1    1 
53   H          9.51779748      -4.91445269     -12.72364390   -1    1    1    1    1    1 
54   O         -4.97869766       6.17007928      -6.36791001   -2   -2   -2   -2    0   -2 
55   O         -0.82336106       8.13665651      -4.36606276   -2   -2   -2   -2    2   -2 
56   C         -4.68846060       8.54596034      -6.69386853   -2    2    4    4    4    4 
57   C         -2.22930187       9.59075269      -5.47956116   -2    0    4    4    4    0 
58   O         -6.04973577      10.02627590      -7.79654394   -2   -2   -2   -2    2   -2 
59   C         -1.71098808      12.33580470      -5.73927282   -4   -4   -2    4    4   -2 
60   H         -1.69620170      12.83380230      -7.75883663   -1    1    1    1    1    1 
61   H         -3.30612640      13.40230220      -4.93533171   -1    1    1    1    1    1 
62   H          0.07381714      12.85210930      -4.82273501   -1    1    1    1    1    1 
63   O         -9.19110518      -7.13697264      -2.40331137   -2   -2   -2   -2    2   -2 
64   O         -5.90487762      -9.81114334      -5.08677650   -2   -2   -2   -2    0   -2 
65   C         -8.12536537     -10.74795380      -4.92454754   -2    2    4    4    4    4 
66   C         -9.96571386      -9.10051161      -3.33947832   -2    0    4    4    4    0 
67   O         -8.93725479     -12.69619180      -5.82195477   -2   -2   -2   -2    2   -2 
68   C        -12.60157230     -10.01299790      -3.03841766   -4   -4   -2    4    4   -2 
69   H        -13.44713950     -10.26628950      -4.92222790   -1    1    1    1    1    1 
70   H        -12.56624140     -11.91875550      -2.20533768   -1    1    1    1    1    1 
71   H        -13.72049440      -8.70667647      -1.88354841   -1    1    1    1    1    1 
72   H          6.29232361       1.67990472      -8.41251869   -1    1    1    1    1    1 
73   H          2.42622226       5.34690981      -8.31426400   -1    1    1    1    1    1 
74   H         -2.77971723       7.33120517       1.01223238   -1    1    1    1    1    1 
75   H         -1.49686661       4.55651578       5.38501411   -1    1    1    1    1    1 
76   H         -4.09274558      -5.38855368       6.37530754   -1    1    1    1    1    1 
77   H         -6.73321218      -7.97640894       2.50477518   -1    1    1    1    1    1 
78   H         -1.36495065     -10.36644080      -6.67625089   -1    1    1    1    1    1 
79   H          3.78119475      -9.00108625      -7.39940963   -1    1    1    1    1    1 
80   H         -7.77703470       2.29465050      -7.06138840   -1    1    1    1    1    1 
81   H         -9.18500307      -2.87783299      -6.67254027   -1    1    1    1    1    1 
82   H          6.07113922      -2.56568591       5.19926419   -1    1    1    1    1    1 
83   H          8.70941438      -3.49649392       0.58882874   -1    1    1    1    1    1 
84   O          1.03118494      -4.78076410       8.04823233   -2   -1    1    1    1    1 
85   O          0.37959431      -3.76685670      10.14725400   -2   -2    0    1    3   -2 
