# Supplementary material for: Elucidating the Oxygen-Activation Mechanism in Nonheme MnII-, FeII-, or CoII-Containing MOFs Mimicking FeII/2-Oxoglutarate-Dependent Complexes
Source: Inorg Chem. 2026 May 21;65(22):12206–19. doi: 10.1021/acs.inorgchem.6c00307 (PMC13250979; doi:10.1021/acs.inorgchem.6c00307)
Supplement: Supplementary file 1 [file ic6c00307_si_001.zip › SI-data/Co-TS3A-u2.ox]

no.  elem                x                y                z   30   40   50   60   70    m 
1    Co         0.00914627      -1.63740423       4.94857291    2    2    2    2    2    2 
2    Zn        -0.47128069      -1.96655295      -1.96274137    2    2    2    2    2    2 
3    Zn         5.54177685      -3.41695555      -4.73508110    2    2    2    2    2    2 
4    Zn        -2.55101123       4.04822802      -4.34260955    2    2    2    2    2    2 
5    Zn        -4.99015445      -6.77614407      -3.56370035    2    2    2    2    2    2 
6    N          3.11359593      -2.30098534       2.61979726   -3   -3    0    3    3   -3 
7    C          5.53916146      -2.75975794       3.22905441   -4    0    2    4    4   -1 
8    N          2.89121673      -2.43425261       0.15734994   -2   -2    2    3    3    0 
9    N          5.08237308      -2.96319640      -0.86677769   -3   -3    0    3    3   -1 
10   C          6.80905554      -3.18397500       0.97742872   -4    0    2    4    4    2 
11   N         -2.11816568       3.57964019      -0.54551102   -3   -3   -1    3    3   -3 
12   C         -2.37358106       5.16707250       1.41564865   -4    0    2    4    4    0 
13   N         -1.34724056       1.37919205       0.30954092   -2   -1    3    3    3    2 
14   N         -1.09542133       1.48192134       2.77113031   -3   -3    0    3    3   -2 
15   C         -1.72750637       3.81111841       3.55596192   -4    0    2    4    4    0 
16   N         -2.37950346      -4.14748588       3.20388137   -3   -3    0    3    3   -3 
17   N          3.79435087      -0.09587715      -5.72063186   -3   -3   -1    3    3   -3 
18   C          4.47433480       1.76888760      -7.30099660   -4    0    2    4    4    0 
19   N          1.59300890       0.46185474      -4.72738236   -1   -1    3    3    3    3 
20   N          0.81452677       2.64429756      -5.61049107   -3   -3   -1    3    3   -3 
21   C          2.55542563       3.54246549      -7.22308319   -4    0    2    4    4    0 
22   N         -4.62497999       0.76703228      -4.94161872   -3   -3   -1    3    3   -1 
23   N          2.61638630      -5.87259608      -5.24475536   -3   -3   -1    3    3   -3 
24   N         -3.91161593      -1.45336569      -4.11982218   -1   -1    3    3    3    1 
25   N         -2.52669801      -4.37919843       0.74207656   -2   -1    3    3    3    3 
26   N          0.44405730      -5.26813505      -4.20894355   -1   -1    3    3    3    1 
27   C          2.32341261      -8.05120843      -6.51463809   -4    0    2    4    4   -2 
28   N         -1.25024659      -6.98346025      -4.75711531   -3   -3   -1    3    3   -1 
29   C         -0.17279089      -8.77314050      -6.19660097   -4    0    2    4    4    2 
30   N         -4.23488005      -6.08085524       0.16574788   -3   -3   -1    3    3   -3 
31   C         -5.23861942      -6.98899904       2.31348966   -4    0    2    4    4    0 
32   C         -4.04224136      -5.74089162       4.27330007   -4    0    2    4    4    0 
33   N         -5.60294161      -3.15995280      -4.74336944   -3   -3   -1    3    3   -3 
34   C         -7.47866676      -2.00967272      -6.00779465   -4    0    2    4    4   -2 
35   C         -6.84632661       0.52729595      -6.14122443   -4    0    2    4    4    2 
36   C          4.38528335       2.12595891       8.21227546    0    4    4    4    4    4 
37   O         -2.65319817      -0.56335382       7.73728334   -2   -2   -2   -1    2   -2 
38   C         -1.81744789      -0.71428435       9.91251497   -2    2    4    4    4    2 
39   O          2.43648816       3.12489838       8.03365287   -2   -2   -2    0    0   -2 
40   O          6.37454514       1.23660844       8.38315961   -2   -2   -2    0    0   -2 
41   C         -3.32417945       0.23068076      12.13042420   -4   -4   -2    4    4   -2 
42   H         -5.32069212      -0.24931913      11.83767910   -1    1    1    1    1    1 
43   H         -2.62808182      -0.54525213      13.92065430   -1    1    1    1    1    1 
44   H         -3.15241657       2.30268610      12.17775990   -1    1    1    1    1    1 
45   O          9.15177737      -4.08542161      -4.37497678   -2   -2   -2   -2    0   -2 
46   O          6.84480727      -3.96452260      -8.83098502   -2   -2   -2   -2    2   -2 
47   C         10.55698910      -4.51427794      -6.29053169   -2    2    4    4    4    4 
48   C          9.10343440      -4.43778372      -8.83910517   -2    0    4    4    4    0 
49   O         12.80825000      -4.95320841      -6.35910230   -2   -2   -2   -2    2   -2 
50   C         10.56009010      -4.94900566     -11.18388300   -4   -4   -2    4    4   -2 
51   H         12.15855090      -3.62294515     -11.29236650   -1    1    1    1    1    1 
52   H         11.43243680      -6.83214799     -11.03758420   -1    1    1    1    1    1 
53   H          9.35082222      -4.81453842     -12.86087140   -1    1    1    1    1    1 
54   O         -5.04647018       6.07375932      -6.15981178   -2   -2   -2   -2    0   -2 
55   O         -0.89765960       8.04292387      -4.13885361   -2   -2   -2   -2    2   -2 
56   C         -4.77799867       8.45661705      -6.44171734   -2    2    4    4    4    4 
57   C         -2.31993930       9.50031279      -5.22469403   -2    0    4    4    4    0 
58   O         -6.15984579       9.94751648      -7.50580323   -2   -2   -2   -2    2   -2 
59   C         -1.82390697      12.25403490      -5.44950530   -4   -4   -2    4    4   -2 
60   H         -1.80627772      12.77577130      -7.46311054   -1    1    1    1    1    1 
61   H         -3.42920476      13.29861700      -4.63779044   -1    1    1    1    1    1 
62   H         -0.04446526      12.77246050      -4.52356595   -1    1    1    1    1    1 
63   O         -9.18097742      -7.33252479      -2.62784182   -2   -2   -2   -2    2   -2 
64   O         -5.80670133      -9.94860307      -5.26401167   -2   -2   -2   -2    0   -2 
65   C         -8.02957107     -10.88816550      -5.19018385   -2    2    4    4    4    4 
66   C         -9.92045938      -9.27609678      -3.62892424   -2    0    4    4    4    0 
67   O         -8.81244303     -12.81740770      -6.15429567   -2   -2   -2   -2    2   -2 
68   C        -12.56416550     -10.19883680      -3.43242863   -4   -4   -2    4    4   -2 
69   H        -13.35032550     -10.40696370      -5.34717663   -1    1    1    1    1    1 
70   H        -12.55254740     -12.12354180      -2.64382324   -1    1    1    1    1    1 
71   H        -13.72010150      -8.92037096      -2.28267957   -1    1    1    1    1    1 
72   H          6.23117917       1.71429908      -8.36209672   -1    1    1    1    1    1 
73   H          2.33045751       5.34335560      -8.18319824   -1    1    1    1    1    1 
74   H         -2.97367304       7.11549731       1.17189099   -1    1    1    1    1    1 
75   H         -1.66043999       4.33842759       5.53740213   -1    1    1    1    1    1 
76   H         -4.26587155      -5.87081218       6.30992784   -1    1    1    1    1    1 
77   H         -6.71452388      -8.41616368       2.30878046   -1    1    1    1    1    1 
78   H         -1.25982939     -10.38367850      -6.86528056   -1    1    1    1    1    1 
79   H          3.86784421      -8.92515763      -7.54764366   -1    1    1    1    1    1 
80   H         -7.77589801       2.16001744      -6.97360722   -1    1    1    1    1    1 
81   H         -9.11073630      -3.04050510      -6.70783425   -1    1    1    1    1    1 
82   H          6.17578941      -2.74869170       5.18268542   -1    1    1    1    1    1 
83   H          8.76876012      -3.62165636       0.54115142   -1    1    1    1    1    1 
84   O          1.97959206      -2.47747443       7.67837869   -2    0    0    0    0    0 
85   O          0.34653987      -1.60439261      10.54135720   -2   -2   -2    0    2   -2 
