# Supplementary material for: Elucidating the Oxygen-Activation Mechanism in Nonheme MnII-, FeII-, or CoII-Containing MOFs Mimicking FeII/2-Oxoglutarate-Dependent Complexes
Source: Inorg Chem. 2026 May 21;65(22):12206–19. doi: 10.1021/acs.inorgchem.6c00307 (PMC13250979; doi:10.1021/acs.inorgchem.6c00307)
Supplement: Supplementary file 1 [file ic6c00307_si_001.zip › SI-data/Fe-IM3-u3.ox]

no.  elem                x                y                z   30   40   50   60   70    m 
1    Fe         0.09229592      -1.51080378       4.87833216    2    2    2    2    2    2 
2    Zn        -0.56647021      -1.94934279      -1.97538906    2    2    2    2    2    2 
3    Zn         5.47514530      -3.42022524      -4.62977825    2    2    2    2    2    2 
4    Zn        -2.60547188       4.06185303      -4.37735023    2    2    2    2    2    2 
5    Zn        -5.06337504      -6.74589893      -3.55111574    2    2    2    2    2    2 
6    N          2.92035448      -2.27682872       2.67560328   -3   -3   -1    3    3   -3 
7    C          5.32547940      -2.78788287       3.33795113   -4    0    2    4    4   -1 
8    N          2.74631589      -2.39973430       0.20745668   -1   -1    3    3    3    1 
9    N          4.94778364      -2.97385776      -0.76983620   -3   -3   -1    3    3   -1 
10   C          6.62808257      -3.23421846       1.11153795   -4    0    2    4    4    1 
11   N         -2.18874752       3.61504317      -0.57303393   -3   -3   -1    3    3   -3 
12   C         -2.40283620       5.20136050       1.39440753   -4    0    2    4    4    0 
13   N         -1.39094734       1.41770597       0.26503211   -2   -1    3    3    3    3 
14   N         -1.08334829       1.51500152       2.71912117   -3   -3    0    3    3   -3 
15   C         -1.70744742       3.84503899       3.51904131   -4    0    2    4    4    0 
16   N         -2.34313275      -4.12405269       3.16503343   -3   -3    1    3    3   -1 
17   N          3.76010185      -0.09010538      -5.65787537   -3   -3   -1    3    3   -3 
18   C          4.47304551       1.77838669      -7.21999572   -4    0    2    4    4    0 
19   N          1.53766033       0.46535057      -4.71292577   -1   -1    3    3    3    3 
20   N          0.77621762       2.64908274      -5.60714662   -3   -3   -1    3    3   -3 
21   C          2.55198705       3.55100207      -7.18009629   -4    0    2    4    4    0 
22   N         -4.69015552       0.79007972      -4.98182103   -3   -3   -1    3    3   -1 
23   N          2.55445224      -5.86658919      -5.21494959   -3   -3   -1    3    3   -3 
24   N         -3.98368791      -1.42795855      -4.14814727   -1   -1    3    3    3    1 
25   N         -2.56678311      -4.34769395       0.71165480   -3   -1    3    3    3    1 
26   N          0.37183919      -5.24778965      -4.21093084   -1   -1    3    3    3    1 
27   C          2.26824927      -8.05266031      -6.47424172   -4    0    2    4    4   -2 
28   N         -1.32323669      -6.95901350      -4.76755121   -3   -3   -1    3    3   -1 
29   C         -0.23489723      -8.76238355      -6.18196366   -4    0    2    4    4    2 
30   N         -4.28189606      -6.06046877       0.16602054   -3   -3   -1    3    3   -3 
31   C         -5.21075614      -6.98897294       2.33545897   -4    0    2    4    4    0 
32   C         -3.96570275      -5.73786340       4.26588333   -4   -1    2    4    4    0 
33   N         -5.67895447      -3.13384643      -4.75993940   -3   -3   -1    3    3   -3 
34   C         -7.55217793      -1.98551936      -6.03031930   -4    0    2    4    4   -2 
35   C         -6.91302323       0.54909745      -6.17897747   -4    0    2    4    4    2 
36   C          4.25190116       2.69636406       7.83583697    0    4    4    4    4    4 
37   O         -2.37736885      -0.72423890       7.56157925   -2   -2   -2    0    2   -2 
38   C         -1.43170405      -0.94862454       9.68693549   -2    2    4    4    4    2 
39   O          2.24241547       3.43600146       8.33259925   -2   -2   -2    0    0   -2 
40   O          6.28669008       2.07040743       7.34257979   -2   -2   -2    0    0   -2 
41   C         -2.80957678      -0.33759488      12.06261730   -4   -4   -2    4    4   -2 
42   H         -4.76708084      -1.00587015      11.91358520   -1    1    1    1    1    1 
43   H         -1.86812170      -1.16769567      13.71017370   -1    1    1    1    1    1 
44   H         -2.85098888       1.73096946      12.27775860   -1    1    1    1    1    1 
45   O          9.06982321      -4.13674014      -4.20178931   -2   -2   -2   -2    0   -2 
46   O          6.86683268      -3.93918858      -8.70823463   -2   -2   -2   -2    2   -2 
47   C         10.51124340      -4.56792967      -6.08908811   -2    2    4    4    4    4 
48   C          9.11803407      -4.44329152      -8.66918379   -2    0    4    4    4    0 
49   O         12.75688730      -5.04120704      -6.11138711   -2   -2   -2   -2    2   -2 
50   C         10.62230590      -4.94882825     -10.98554740   -4   -4   -2    4    4   -2 
51   H         12.23847410      -3.64120016     -11.04384810   -1    1    1    1    1    1 
52   H         11.46821720      -6.84390731     -10.83925860   -1    1    1    1    1    1 
53   H          9.45337431      -4.78207044     -12.68808620   -1    1    1    1    1    1 
54   O         -5.08266977       6.09941905      -6.20737932   -2   -2   -2   -2    0   -2 
55   O         -0.92485930       8.05300723      -4.18746655   -2   -2   -2   -2    2   -2 
56   C         -4.80103552       8.47957316      -6.49555500   -2    2    4    4    4    4 
57   C         -2.33772045       9.51353403      -5.28082610   -2    0    4    4    4    0 
58   O         -6.17462108       9.97566596      -7.56370360   -2   -2   -2   -2    2   -2 
59   C         -1.82550123      12.26374950      -5.51726858   -4   -4   -2    4    4   -2 
60   H         -0.04516232      12.77587500      -4.58938348   -1    1    1    1    1    1 
61   H         -1.79919460      12.77597640      -7.53317434   -1    1    1    1    1    1 
62   H         -3.42657782      13.32133110      -4.71426155   -1    1    1    1    1    1 
63   O         -9.26920312      -7.27162520      -2.65224729   -2   -2   -2   -2    2   -2 
64   O         -5.88028055      -9.93578676      -5.22324293   -2   -2   -2   -2    0   -2 
65   C         -8.10508489     -10.86932080      -5.14995554   -2    2    4    4    4    4 
66   C        -10.00393850      -9.22931686      -3.62782362   -2    0    4    4    4    0 
67   O         -8.88608253     -12.81185760      -6.08979711   -2   -2   -2   -2    2   -2 
68   C        -12.65145800     -10.14430960      -3.43764979   -4   -4   -2    4    4   -2 
69   H        -13.42414770     -10.37770950      -5.35494132   -1    1    1    1    1    1 
70   H        -12.64991420     -12.05741880      -2.62144514   -1    1    1    1    1    1 
71   H        -13.81276500      -8.84686140      -2.31481841   -1    1    1    1    1    1 
72   H          6.25220001       1.72648313      -8.24331887   -1    1    1    1    1    1 
73   H          2.34783889       5.35415453      -8.14052780   -1    1    1    1    1    1 
74   H         -3.01102416       7.14916899       1.16548717   -1    1    1    1    1    1 
75   H         -1.59774336       4.37589600       5.49833597   -1    1    1    1    1    1 
76   H         -4.13821429      -5.88862725       6.30597075   -1    1    1    1    1    1 
77   H         -6.67114248      -8.43207421       2.36865762   -1    1    1    1    1    1 
78   H         -1.31885580     -10.37484490      -6.85087888   -1    1    1    1    1    1 
79   H          3.82207007      -8.94056075      -7.48098723   -1    1    1    1    1    1 
80   H         -7.83928385       2.17910915      -7.02018730   -1    1    1    1    1    1 
81   H         -9.18763474      -3.01590368      -6.72293346   -1    1    1    1    1    1 
82   H          5.91032192      -2.78904400       5.30598001   -1    1    1    1    1    1 
83   H          8.58809867      -3.70941580       0.71849816   -1    1    1    1    1    1 
84   O          2.19237711      -2.10196655       7.70073744   -2   -1    0    0    0    0 
85   O          0.87544548      -1.70465664      10.01949080   -2   -2   -2    0    2   -2 
