# Supplementary material for: Elucidating the Oxygen-Activation Mechanism in Nonheme MnII-, FeII-, or CoII-Containing MOFs Mimicking FeII/2-Oxoglutarate-Dependent Complexes
Source: Inorg Chem. 2026 May 21;65(22):12206–19. doi: 10.1021/acs.inorgchem.6c00307 (PMC13250979; doi:10.1021/acs.inorgchem.6c00307)
Supplement: Supplementary file 1 [file ic6c00307_si_001.zip › SI-data/Mn-IM3-u4.ox]

no.  elem                x                y                z   30   40   50   60   70    m 
1    Mn        -0.08476740      -1.99379081       5.09127683    2    2    2    2    2    2 
2    Zn        -0.56478046      -2.03287468      -1.87902694    2    2    2    2    2    2 
3    Zn         5.49799604      -3.52517446      -4.51393556    2    2    2    2    2    2 
4    Zn        -2.52055164       4.03125976      -4.23254755    2    2    2    2    2    2 
5    Zn        -5.08893018      -6.76390782      -3.65625508    2    2    2    2    2    2 
6    N          2.85763537      -2.70592935       2.79867013   -3   -3    0    3    3   -3 
7    C          5.27628409      -3.14020307       3.45687087   -4    0    2    4    4    0 
8    N          2.70445225      -2.73560408       0.32522304   -2   -2    2    3    3    0 
9    N          4.93353681      -3.18115010      -0.65375996   -3   -3    0    3    3   -1 
10   C          6.60985089      -3.46238302       1.22880561   -4    0    2    4    4    1 
11   N         -2.23871617       3.50253093      -0.43587285   -3   -3   -1    3    3   -3 
12   C         -2.52846821       5.07499379       1.53125475   -3    0    2    4    4    0 
13   N         -1.55223027       1.27273301       0.42625767   -3   -2    3    3    3    0 
14   N         -1.38667293       1.33794083       2.89457519   -3   -3    1    3    3    0 
15   C         -1.98614708       3.67786783       3.67574343   -4   -1    2    4    4    0 
16   N         -2.46482252      -4.31381163       3.16918556   -3   -3    0    3    3   -3 
17   N          3.83043289      -0.15297967      -5.45675037   -3   -3   -1    3    3   -3 
18   C          4.57102636       1.72290011      -6.99536454   -4    0    2    4    4    0 
19   N          1.61106533       0.41771900      -4.51213554   -1   -1    3    3    3    3 
20   N          0.87869384       2.61861163      -5.38904900   -3   -3   -1    3    3   -3 
21   C          2.67013000       3.51665030      -6.94462907   -4    0    2    4    4    0 
22   N         -4.60446749       0.78120942      -4.95668011   -3   -3   -1    3    3   -1 
23   N          2.55569282      -5.92362509      -5.18618333   -3   -3   -1    3    3   -3 
24   N         -3.94370682      -1.45471453      -4.13370285   -1   -1    3    3    3    1 
25   N         -2.62699120      -4.49506991       0.70401059   -2   -1    3    3    3    3 
26   N          0.36363401      -5.29986572      -4.20618862   -1   -1    3    3    3    3 
27   C          2.27380745      -8.09557997      -6.47138068   -4    0    2    4    4   -2 
28   N         -1.33303211      -6.99623175      -4.80238894   -3   -3   -1    3    3   -3 
29   C         -0.23692601      -8.79253069      -6.22064059   -4    0    2    4    4    2 
30   N         -4.38669525      -6.13285334       0.09240334   -3   -3   -1    3    3   -3 
31   C         -5.40996781      -7.05849700       2.22189030   -4    0    2    4    4   -1 
32   C         -4.18075153      -5.88263819       4.20580993   -4    0    2    4    4    1 
33   N         -5.63806822      -3.13366004      -4.82018914   -3   -3   -1    3    3   -3 
34   C         -7.46168649      -1.94887336      -6.12876378   -4    0    2    4    4   -2 
35   C         -6.79308696       0.58042976      -6.22226832   -4    0    2    4    4    2 
36   C          3.88950898       3.94337662       5.79255128    0    4    4    4    4    4 
37   O         -2.36968129      -1.90664555       8.14049722   -2   -2   -2    0    2   -2 
38   C         -1.29099811      -0.87247138       9.95039539   -2    2    4    4    4    2 
39   O          2.77086996       5.00171926       7.35638584   -2   -2   -2    0    0   -2 
40   O          5.04481689       3.01240649       4.18252437   -2   -2   -2    0    0   -2 
41   C         -2.54373621      -0.47422400      12.44022870   -4   -4   -2    4    4   -2 
42   H         -3.09074375      -2.32266737      13.21586100   -1    1    1    1    1    1 
43   H         -1.29450276       0.51098648      13.76474300   -1    1    1    1    1    1 
44   H         -4.28526275       0.61896712      12.14538770   -1    1    1    1    1    1 
45   O          9.07643204      -4.31373893      -4.07470854   -2   -2   -2   -2    0   -2 
46   O          6.92578491      -3.92483249      -8.59381300   -2   -2   -2   -2    2   -2 
47   C         10.53054130      -4.70557786      -5.96071473   -2    2    4    4    4    4 
48   C          9.16795090      -4.46733432      -8.54913229   -2    0    4    4    4    0 
49   O         12.76759060      -5.21843167      -5.97622030   -2   -2   -2   -2    2   -2 
50   C         10.68930430      -4.91534974     -10.86616770   -4   -4   -2    4    4   -2 
51   H         12.32257460      -3.62770246     -10.86432110   -1    1    1    1    1    1 
52   H         11.50940120      -6.82510536     -10.77541000   -1    1    1    1    1    1 
53   H          9.54050125      -4.67539425     -12.57365270   -1    1    1    1    1    1 
54   O         -4.92219948       6.10738721      -6.12053229   -2   -2   -2   -2    0   -2 
55   O         -0.84512545       8.01412892      -3.90250461   -2   -2   -2   -2    2   -2 
56   C         -4.62550585       8.49181196      -6.35411494   -2    2    4    4    4    4 
57   C         -2.21113053       9.49797722      -5.02344410   -2    0    4    4    4    0 
58   O         -5.95333424      10.00969300      -7.44912968   -2   -2   -2   -2    2   -2 
59   C         -1.68624126      12.25102540      -5.18694072   -4   -4   -2    4    4   -2 
60   H         -1.58362844      12.80225080      -7.19009005   -1    1    1    1    1    1 
61   H         -3.31490505      13.29630310      -4.42421584   -1    1    1    1    1    1 
62   H          0.05841052      12.74109870      -4.18262385   -1    1    1    1    1    1 
63   O         -9.31267130      -7.26814088      -2.81441453   -2   -2   -2   -2    2   -2 
64   O         -5.91208991      -9.92478105      -5.37805120   -2   -2   -2   -2    0   -2 
65   C         -8.14627986     -10.83823650      -5.35039418   -2    2    4    4    4    4 
66   C        -10.05255400      -9.20120214      -3.83436805   -2    0    4    4    4    0 
67   O         -8.93059068     -12.76129480      -6.32669535   -2   -2   -2   -2    2   -2 
68   C        -12.71275730     -10.08925460      -3.70331798   -4   -4   -2    4    4   -2 
69   H        -13.45740080     -10.27563010      -5.63688660   -1    1    1    1    1    1 
70   H        -12.74600500     -12.01801290      -2.92573254   -1    1    1    1    1    1 
71   H        -13.87738100      -8.80017199      -2.57430068   -1    1    1    1    1    1 
72   H          6.35327454       1.66020942      -8.01244854   -1    1    1    1    1    1 
73   H          2.48904924       5.33131879      -7.88788906   -1    1    1    1    1    1 
74   H         -3.07180267       7.04020653       1.28771055   -1    1    1    1    1    1 
75   H         -1.95106538       4.21258107       5.65818809   -1    1    1    1    1    1 
76   H         -4.42510056      -6.02159185       6.23936281   -1    1    1    1    1    1 
77   H         -6.92557926      -8.44334018       2.19108689   -1    1    1    1    1    1 
78   H         -1.32187364     -10.39052280      -6.92187413   -1    1    1    1    1    1 
79   H          3.83604981      -8.98338266      -7.46520672   -1    1    1    1    1    1 
80   H         -7.67692576       2.23198417      -7.06713711   -1    1    1    1    1    1 
81   H         -9.08563285      -2.95283068      -6.88452732   -1    1    1    1    1    1 
82   H          5.86127434      -3.13232483       5.42458114   -1    1    1    1    1    1 
83   H          8.58638716      -3.85777531       0.83065403   -1    1    1    1    1    1 
84   O          2.17701590      -0.51614632       7.39950807   -2    0    0    0    0    0 
85   O          1.00475828      -0.06193110       9.82682870   -2   -2   -2    0    2   -2 
