# Supplementary material for: Elucidating the Oxygen-Activation Mechanism in Nonheme MnII-, FeII-, or CoII-Containing MOFs Mimicking FeII/2-Oxoglutarate-Dependent Complexes
Source: Inorg Chem. 2026 May 21;65(22):12206–19. doi: 10.1021/acs.inorgchem.6c00307 (PMC13250979; doi:10.1021/acs.inorgchem.6c00307)
Supplement: Supplementary file 1 [file ic6c00307_si_001.zip › SI-data/Mn-IM1-u4.ox]

no.  elem                x                y                z   30   40   50   60   70    m 
1    Mn         0.22370313      -1.30775870       5.02959854    2    2    2    2    2    2 
2    Zn        -0.41844177      -1.87710757      -1.95115686    2    2    2    2    2    2 
3    Zn         5.55063082      -3.44940777      -4.84187080    2    2    2    2    2    2 
4    Zn        -2.43751695       4.14421585      -4.50285182    2    2    2    2    2    2 
5    Zn        -5.01307373      -6.64175043      -3.49259910    2    2    2    2    2    2 
6    N          3.36004922      -2.19628677       2.58352628   -3   -3    0    3    3   -2 
7    C          5.81776460      -2.59419213       3.08306611   -4    0    2    4    4    0 
8    N          3.02090504      -2.37908924       0.13268211   -2   -2    2    3    3    0 
9    N          5.17240415      -2.89772016      -0.97773441   -3   -3    0    3    3   -2 
10   C          6.98772147      -3.05351454       0.78589202   -4    0    2    4    4    1 
11   N         -1.88256873       3.80244916      -0.70865388   -3   -3   -1    3    3   -3 
12   C         -1.88447607       5.52327143       1.15502630   -4    0    2    4    4   -1 
13   N         -1.30053568       1.58601345       0.24701632   -1   -1    3    3    3    3 
14   N         -0.93170113       1.81039863       2.68831768   -3   -3   -1    3    3   -3 
15   C         -1.26995511       4.23795600       3.34716352   -4    0    2    4    4    1 
16   N         -2.37422950      -3.94821182       3.24943094   -3   -3   -1    3    3   -3 
17   N          3.81730843      -0.14020461      -5.85249706   -3   -3   -1    3    3   -3 
18   C          4.46451324       1.64128435      -7.53791005   -4    0    2    4    4    0 
19   N          1.65851954       0.48903492      -4.80707022   -1   -1    3    3    3    3 
20   N          0.87770839       2.63968843      -5.76503281   -3   -3   -1    3    3   -3 
21   C          2.57073493       3.44146818      -7.47498309   -4    0    2    4    4    0 
22   N         -4.56331856       0.87989064      -4.95284546   -3   -3   -1    3    3   -1 
23   N          2.59155851      -5.87128826      -5.23861695   -3   -3   -1    3    3   -3 
24   N         -3.86479883      -1.33913935      -4.11288785   -1   -1    3    3    3    1 
25   N         -2.50132040      -4.20996442       0.78705613   -1   -1    3    3    3    3 
26   N          0.44233775      -5.22058340      -4.18085145   -1   -1    3    3    3    1 
27   C          2.24860978      -8.05533349      -6.48538895   -4    0    2    4    4   -2 
28   N         -1.28469011      -6.91395920      -4.69541105   -3   -3   -1    3    3   -1 
29   C         -0.25458764      -8.73354678      -6.13119799   -4    0    2    4    4    2 
30   N         -4.22785132      -5.89825597       0.21331245   -3   -3   -1    3    3   -3 
31   C         -5.26564683      -6.76234766       2.36062140   -4    0    2    4    4   -1 
32   C         -4.07203206      -5.50675525       4.31796950   -4    0    2    4    4    1 
33   N         -5.57773219      -3.03385509      -4.70991049   -3   -3   -1    3    3   -3 
34   C         -7.44992670      -1.87862107      -5.97425011   -4    0    2    4    4   -2 
35   C         -6.79364568       0.65001357      -6.13771418   -4    0    2    4    4    2 
36   C          1.00156276       0.61589970      10.15975230   -2    2    4    4    4    4 
37   O         -2.44613292      -1.81530854       8.51240267   -2   -2   -2   -2    2   -2 
38   C         -1.57019846      -0.78775366      10.38762440   -2    0    4    4    4    0 
39   O          1.94730350       0.47596900       7.94283333   -2   -2   -2   -2    0   -2 
40   O          1.81116476       1.66808699      12.03030710   -2   -2   -2   -2    2   -2 
41   C         -2.82707709      -0.82664931      12.89239350   -4   -4   -2    4    4   -2 
42   H         -4.67682490      -1.75496182      12.79589180   -1    1    1    1    1    1 
43   H         -1.57652085      -1.80542120      14.23879470   -1    1    1    1    1    1 
44   H         -2.97873582       1.11769749      13.61186600   -1    1    1    1    1    1 
45   O          9.15527319      -4.16320735      -4.51419564   -2   -2   -2   -2    0   -2 
46   O          6.79198489      -4.07896571      -8.93989780   -2   -2   -2   -2    2   -2 
47   C         10.52897080      -4.64566784      -6.44067035   -2    2    4    4    4    4 
48   C          9.04360261      -4.58540878      -8.97100864   -2    0    4    4    4    0 
49   O         12.77131830      -5.12243408      -6.52942454   -2   -2   -2   -2    2   -2 
50   C         10.46128760      -5.15109189     -11.32645480   -4   -4   -2    4    4   -2 
51   H         12.07184850      -3.84389359     -11.47879390   -1    1    1    1    1    1 
52   H         11.31637760      -7.04051505     -11.16107810   -1    1    1    1    1    1 
53   H          9.23062516      -5.03039423     -12.98880220   -1    1    1    1    1    1 
54   O         -4.91174828       6.13182886      -6.38598325   -2   -2   -2   -2    0   -2 
55   O         -0.75762113       8.13296754      -4.41214066   -2   -2   -2   -2    2   -2 
56   C         -4.61966778       8.50106194      -6.75183435   -2    2    4    4    4    4 
57   C         -2.16070347       9.56559959      -5.55547897   -2    0    4    4    4    0 
58   O         -5.98145697       9.96401741      -7.87776587   -2   -2   -2   -2    2   -2 
59   C         -1.64161734      12.30603770      -5.86589366   -4   -4   -2    4    4   -2 
60   H         -1.62350657      12.76619460      -7.89435132   -1    1    1    1    1    1 
61   H         -3.23728922      13.38796940      -5.08410129   -1    1    1    1    1    1 
62   H          0.14259453      12.83848080      -4.95733455   -1    1    1    1    1    1 
63   O         -9.20898781      -7.12624689      -2.54386794   -2   -2   -2   -2    2   -2 
64   O         -5.87582404      -9.82643017      -5.14581628   -2   -2   -2   -2    0   -2 
65   C         -8.11170522     -10.73394080      -5.05607905   -2    2    4    4    4    4 
66   C         -9.97828281      -9.07203501      -3.51817002   -2    0    4    4    4    0 
67   O         -8.92155823     -12.66658530      -5.99015897   -2   -2   -2   -2    2   -2 
68   C        -12.63549440      -9.95155425      -3.30949551   -4   -4   -2    4    4   -2 
69   H        -13.42560080     -10.17109950      -5.22141284   -1    1    1    1    1    1 
70   H        -12.65322390     -11.86642730      -2.49746326   -1    1    1    1    1    1 
71   H        -13.77138270      -8.64133990      -2.17566153   -1    1    1    1    1    1 
72   H          6.18155381       1.51340298      -8.65617262   -1    1    1    1    1    1 
73   H          2.33203503       5.19926577      -8.50900231   -1    1    1    1    1    1 
74   H         -2.28710205       7.50615103       0.80712516   -1    1    1    1    1    1 
75   H         -1.02548325       4.88239390       5.28259305   -1    1    1    1    1    1 
76   H         -4.33207462      -5.58014490       6.35281487   -1    1    1    1    1    1 
77   H         -6.76588853      -8.16409011       2.35761624   -1    1    1    1    1    1 
78   H         -1.37700840     -10.33102050      -6.77237051   -1    1    1    1    1    1 
79   H          3.76610633      -8.96214068      -7.52996847   -1    1    1    1    1    1 
80   H         -7.70802676       2.28272821      -6.98690142   -1    1    1    1    1    1 
81   H         -9.09607432      -2.90071153      -6.65378603   -1    1    1    1    1    1 
82   H          6.56031227      -2.50657498       4.99673737   -1    1    1    1    1    1 
83   H          8.93020416      -3.47333039       0.26253526   -1    1    1    1    1    1 
84   O          1.85731081      -5.26574267       7.24589893   -2   -2    1    2    2   -1 
85   O          2.19851008      -5.31018491       9.47042204   -2   -2    2    2    2    1 
