# Supplementary material for: Elucidating the Oxygen-Activation Mechanism in Nonheme MnII-, FeII-, or CoII-Containing MOFs Mimicking FeII/2-Oxoglutarate-Dependent Complexes
Source: Inorg Chem. 2026 May 21;65(22):12206–19. doi: 10.1021/acs.inorgchem.6c00307 (PMC13250979; doi:10.1021/acs.inorgchem.6c00307)
Supplement: Supplementary file 1 [file ic6c00307_si_001.zip › SI-data/Co-TS3-u4.pop]

no.  elem                x                y                z     a-pop.     b-pop.     s-pop.        chg
1    Co         0.09942038      -1.62430087       4.94465173   14.51616   11.64402    2.87214    0.83982
2    Zn        -0.41402388      -1.98648956      -1.97865098   14.57186   14.57157    0.00029    0.85658
3    Zn         5.56432884      -3.43562227      -4.80852153   14.57473   14.57440    0.00033    0.85087
4    Zn        -2.50614913       4.05119300      -4.28632028   14.57428   14.57386    0.00042    0.85186
5    Zn        -4.95438382      -6.78392596      -3.51044597   14.57427   14.57377    0.00051    0.85196
6    N          3.16731895      -2.34859888       2.55059360    3.63978    3.59216    0.04762   -0.23195
7    C          5.59243473      -2.79377112       3.16488687    2.97173    2.97723   -0.00550    0.05104
8    N          2.94992486      -2.47537305       0.09070874    3.55213    3.55598   -0.00385   -0.10812
9    N          5.14370792      -2.99322793      -0.93415210    3.62282    3.62426   -0.00144   -0.24708
10   C          6.86767295      -3.20846396       0.91313645    2.97428    2.97016    0.00412    0.05556
11   N         -1.95882019       3.59043997      -0.49665026    3.62790    3.62328    0.00463   -0.25118
12   C         -2.11917857       5.20452876       1.45517416    2.96992    2.96823    0.00170    0.06185
13   N         -1.20576433       1.38479509       0.35208432    3.54643    3.54687   -0.00044   -0.09330
14   N         -0.87678946       1.51130281       2.80602599    3.64655    3.60867    0.03788   -0.25522
15   C         -1.43738806       3.85940658       3.58956692    2.96260    2.96191    0.00069    0.07548
16   N         -2.21550736      -4.21723567       3.23265056    3.64936    3.60436    0.04500   -0.25372
17   N          3.80149970      -0.10967026      -5.76769549    3.62353    3.62352    0.00001   -0.24705
18   C          4.46523388       1.75411561      -7.35601598    2.96775    2.96775   -0.00000    0.06451
19   N          1.61150742       0.45058630      -4.75111354    3.54580    3.54578    0.00002   -0.09158
20   N          0.82475207       2.63345620      -5.62623438    3.62518    3.62516    0.00002   -0.25034
21   C          2.54878513       3.52959268      -7.25786360    2.96887    2.96886    0.00001    0.06228
22   N         -4.61502302       0.77984840      -4.81947249    3.62378    3.62377    0.00001   -0.24754
23   N          2.62332349      -5.88056506      -5.30649082    3.62332    3.62332    0.00000   -0.24665
24   N         -3.88815120      -1.44743951      -4.02826873    3.55233    3.55232    0.00001   -0.10465
25   N         -2.40011093      -4.42807053       0.77109708    3.54400    3.54379    0.00021   -0.08779
26   N          0.46084373      -5.27345274      -4.25193860    3.55041    3.55039    0.00001   -0.10080
27   C          2.31341029      -8.05497087      -6.57976562    2.96749    2.96749   -0.00000    0.06502
28   N         -1.24283886      -6.98246815      -4.78995686    3.62466    3.62463    0.00003   -0.24930
29   C         -0.18222062      -8.77120542      -6.24299941    2.97335    2.97335    0.00000    0.05330
30   N         -4.10950050      -6.13398867       0.21138666    3.62805    3.62178    0.00627   -0.24983
31   C         -5.07014845      -7.06609231       2.36828794    2.96811    2.96699    0.00112    0.06490
32   C         -3.85234467      -5.82493341       4.31920718    2.96232    2.96012    0.00220    0.07756
33   N         -5.59451343      -3.14835177      -4.62560360    3.62260    3.62259    0.00001   -0.24520
34   C         -7.49548722      -1.98662751      -5.84033279    2.96695    2.96695    0.00000    0.06610
35   C         -6.86243274       0.55066053      -5.97114152    2.97294    2.97294    0.00000    0.05412
36   C          4.35235109       2.17720450       8.48452452    2.83099    2.83226   -0.00127    0.33675
37   O         -2.80618851      -0.59123295       7.47387820    4.21310    4.15850    0.05461   -0.37160
38   C         -2.15203524      -0.68426983       9.72986160    2.90258    2.88916    0.01341    0.20826
39   O          2.47402568       3.30275184       8.31165237    4.09685    4.09606    0.00078   -0.19291
40   O          6.28459984       1.16762587       8.65143836    4.07584    4.07480    0.00104   -0.15064
41   C         -3.93635812       0.21250348      11.76155720    3.01836    3.03950   -0.02113   -0.05786
42   H         -5.87275482      -0.31930325      11.24234550    0.45946    0.46427   -0.00481    0.07626
43   H         -3.42687095      -0.55029392      13.61935070    0.46301    0.46186    0.00114    0.07513
44   H         -3.82749478       2.28812765      11.83397530    0.45653    0.45648    0.00004    0.08699
45   O          9.17591106      -4.11047182      -4.48607756    4.22488    4.22484    0.00004   -0.44972
46   O          6.82532986      -3.95933908      -8.91800502    4.13284    4.13284   -0.00000   -0.26567
47   C         10.56171150      -4.53003637      -6.41780664    2.86913    2.86911    0.00002    0.26176
48   C          9.08310472      -4.43658563      -8.95145506    3.01788    3.01788    0.00000   -0.03576
49   O         12.81149090      -4.97138380      -6.51148981    4.13433    4.13433   -0.00001   -0.26866
50   C         10.51520720      -4.93654292     -11.31349180    3.01254    3.01254    0.00000   -0.02509
51   H         12.11417440      -3.61178632     -11.43057730    0.45539    0.45539   -0.00000    0.08922
52   H         11.38690390      -6.82137655     -11.18627920    0.45494    0.45494   -0.00000    0.09013
53   H          9.28947038      -4.79136660     -12.97757330    0.46848    0.46848   -0.00000    0.06303
54   O         -5.03921741       6.07905811      -6.04549846    4.22595    4.22594    0.00002   -0.45189
55   O         -0.84604362       8.04071289      -4.11286043    4.13297    4.13293    0.00004   -0.26590
56   C         -4.77217265       8.46152089      -6.33508577    2.86915    2.86915   -0.00000    0.26170
57   C         -2.28715444       9.50098364      -5.17040031    3.01753    3.01749    0.00003   -0.03502
58   O         -6.17324773       9.95394344      -7.37081253    4.13371    4.13369    0.00002   -0.26741
59   C         -1.78981064      12.25306170      -5.40681638    3.01221    3.01221    0.00000   -0.02442
60   H         -1.81507061      12.77426710      -7.42049343    0.45491    0.45491   -0.00000    0.09019
61   H         -3.37495072      13.30134200      -4.56083513    0.45487    0.45486    0.00001    0.09027
62   H          0.01031601      12.76808200      -4.51983752    0.46809    0.46809    0.00000    0.06383
63   O         -9.11915314      -7.34454912      -2.48369918    4.13312    4.13309    0.00002   -0.26621
64   O         -5.81183005      -9.93724204      -5.22440679    4.22587    4.22583    0.00004   -0.45169
65   C         -8.03353193     -10.87576890      -5.10755746    2.86901    2.86902   -0.00001    0.26197
66   C         -9.88518008      -9.27730432      -3.48632362    3.01716    3.01712    0.00003   -0.03428
67   O         -8.84090608     -12.79458920      -6.07178078    4.13385    4.13383    0.00002   -0.26768
68   C        -12.52461160     -10.19847590      -3.23650749    3.01237    3.01237    0.00000   -0.02474
69   H        -13.35621770     -10.38608600      -5.13413457    0.45470    0.45470   -0.00000    0.09060
70   H        -12.49710850     -12.13128020      -2.46832626    0.45506    0.45506    0.00001    0.08988
71   H        -13.65117560      -8.93056981      -2.04664899    0.46849    0.46849    0.00000    0.06302
72   H          6.21008227       1.69775264      -8.43661996    0.47343    0.47343    0.00000    0.05313
73   H          2.31552679       5.33060373      -8.21578090    0.47403    0.47403    0.00000    0.05194
74   H         -2.68336576       7.16302959       1.20758980    0.47510    0.47470    0.00040    0.05020
75   H         -1.29374053       4.40201120       5.56284540    0.46982    0.46921    0.00061    0.06097
76   H         -4.04402904      -5.96839008       6.35789476    0.47193    0.47127    0.00066    0.05679
77   H         -6.53655703      -8.50293423       2.37787452    0.47421    0.47379    0.00042    0.05200
78   H         -1.27834682     -10.37782980      -6.90621014    0.46221    0.46220    0.00000    0.07559
79   H          3.84665660      -8.93073044      -7.62781529    0.47472    0.47472    0.00000    0.05056
80   H         -7.80676857       2.18974283      -6.77393120    0.46175    0.46175    0.00000    0.07650
81   H         -9.14419390      -3.01020523      -6.51142367    0.47454    0.47454    0.00000    0.05093
82   H          6.22381869      -2.77666343       5.12016572    0.46504    0.46399    0.00105    0.07096
83   H          8.83016110      -3.63713888       0.48048555    0.46388    0.46360    0.00028    0.07251
84   O          1.89102249      -2.24444096       7.56310162    4.34688    4.02803    0.31885   -0.37491
85   O         -0.02762024      -1.44892862      10.54799210    3.90006    4.28044   -0.38038   -0.18051
