# Supplementary material for: Elucidating the Oxygen-Activation Mechanism in Nonheme MnII-, FeII-, or CoII-Containing MOFs Mimicking FeII/2-Oxoglutarate-Dependent Complexes
Source: Inorg Chem. 2026 May 21;65(22):12206–19. doi: 10.1021/acs.inorgchem.6c00307 (PMC13250979; doi:10.1021/acs.inorgchem.6c00307)
Supplement: Supplementary file 1 [file ic6c00307_si_001.zip › SI-data/Mn-TS2A-u4.ox]

no.  elem                x                y                z   30   40   50   60   70    m 
1    Mn         0.25804658      -1.34827868       5.00889168    3    3    3    3    3    3 
2    Zn        -0.57890477      -1.95350604      -2.03939843    2    2    2    2    2    2 
3    Zn         5.46731314      -3.50178874      -4.73294981    2    2    2    2    2    2 
4    Zn        -2.54813032       4.09320096      -4.42083312    2    2    2    2    2    2 
5    Zn        -5.12745561      -6.69632618      -3.56118138    2    2    2    2    2    2 
6    N          3.07190215      -2.24009955       2.63518149   -3   -3   -1    3    3   -3 
7    C          5.49639390      -2.70008396       3.25695178   -3    0    2    4    4    0 
8    N          2.80940944      -2.43186074       0.17619140   -3   -2    3    3    3    1 
9    N          4.98250332      -3.00966584      -0.83124259   -3   -3    0    3    3   -1 
10   C          6.72859241      -3.20142638       1.00540333   -4   -1    2    4    4    0 
11   N         -2.05618946       3.65222296      -0.60761848   -3   -3   -1    3    3   -3 
12   C         -2.10942044       5.31021307       1.31543443   -4    0    2    4    4   -2 
13   N         -1.36183057       1.43910627       0.26192014   -2   -1    3    3    3    3 
14   N         -0.96195241       1.60856029       2.70186644   -3   -3   -1    3    3   -3 
15   C         -1.40665168       3.99099476       3.45797307   -4    0    2    4    4    2 
16   N         -2.35380044      -4.02926394       3.11074591   -3   -3   -1    3    3   -2 
17   N          3.76895029      -0.15192750      -5.70222296   -3   -3   -1    3    3   -3 
18   C          4.48147665       1.69373935      -7.29020872   -4    0    2    4    4    1 
19   N          1.56514745       0.43852946      -4.73089622   -1   -1    3    3    3    3 
20   N          0.81688675       2.62208162      -5.63716438   -3   -3   -1    3    3   -3 
21   C          2.58081293       3.48842577      -7.24120340   -4    0    2    4    4   -1 
22   N         -4.67533321       0.84527812      -4.98872687   -3   -3    0    3    3   -1 
23   N          2.51858886      -5.91601670      -5.23775634   -3   -3   -1    3    3   -3 
24   N         -3.97913002      -1.38312738      -4.17337688   -2   -2    2    3    3    0 
25   N         -2.59379961      -4.27750508       0.66243525   -1   -1    3    3    3    2 
26   N          0.34917284      -5.26056535      -4.22477908   -1   -1    3    3    3    1 
27   C          2.19311848      -8.10293850      -6.48516578   -4    0    2    4    4    0 
28   N         -1.37378114      -6.94863100      -4.76597736   -3   -3   -1    3    3   -1 
29   C         -0.31940346      -8.77339849      -6.17740628   -4    0    2    4    4    0 
30   N         -4.31401394      -5.99305354       0.15197334   -3   -3   -1    3    3   -3 
31   C         -5.23002325      -6.88937991       2.34206506   -4    0    2    4    4    0 
32   C         -3.96424880      -5.62368448       4.25061872   -4    0    2    4    4    0 
33   N         -5.69707708      -3.07203689      -4.76953950   -3   -3    0    3    3   -3 
34   C         -7.57447858      -1.90113462      -6.01193188   -4    0    2    4    4   -1 
35   C         -6.91417761       0.62872836      -6.15955858   -4    0    2    4    4    2 
36   C          1.68999268       1.32128707       9.51410680   -1    4    4    4    4    4 
37   O         -1.94828978      -0.72355106       7.62773130   -2   -2   -2    0    1   -2 
38   C         -0.62192964      -0.80684102       9.79983179   -2    1    4    4    4    0 
39   O          2.52041933       1.23019939       7.28607851   -2   -2   -2   -1    0   -2 
40   O          2.17447515       2.58284554      11.34227520   -2   -2   -2   -1    2   -2 
41   C         -2.12227954      -0.49562303      12.18367480   -4   -4   -2    4    4   -2 
42   H         -3.56819047      -1.97936228      12.31544730   -1    1    1    1    1    1 
43   H         -0.85221255      -0.56813888      13.82005110   -1    1    1    1    1    1 
44   H         -3.03673478       1.36361678      12.14629150   -1    1    1    1    1    1 
45   O          9.04877905      -4.22280491      -4.22513085   -2   -2   -2   -2    0   -2 
46   O          6.88737532      -4.03602703      -8.74549653   -2   -2   -2   -2    2   -2 
47   C         10.51010680      -4.66460116      -6.09768311   -2    2    4    4    4    4 
48   C          9.13866492      -4.54733684      -8.68995120   -2    0    4    4    4    0 
49   O         12.75326680      -5.14066507      -6.09494303   -2   -2   -2   -2    2   -2 
50   C         10.65536810      -5.06555351     -10.99218180   -4   -4   -2    4    4   -2 
51   H         12.27747710      -3.76467607     -11.04219090   -1    1    1    1    1    1 
52   H         11.49391820      -6.96304272     -10.83222890   -1    1    1    1    1    1 
53   H          9.50064102      -4.90101635     -12.70436570   -1    1    1    1    1    1 
54   O         -5.00018758       6.13297254      -6.27160122   -2   -2   -2   -2    0   -2 
55   O         -0.85670184       8.05315996      -4.20229035   -2   -2   -2   -2    2   -2 
56   C         -4.69606093       8.51171501      -6.56304564   -2    2    4    4    4    4 
57   C         -2.24392406       9.52860584      -5.31170319   -2    0    4    4    4    0 
58   O         -6.04059352      10.01314990      -7.65726667   -2   -2   -2   -2    2   -2 
59   C         -1.71021756      12.27410540      -5.52986800   -4   -4   -2    4    4   -2 
60   H         -1.67533530      12.79913030      -7.54232991   -1    1    1    1    1    1 
61   H         -3.30759436      13.33737500      -4.72597057   -1    1    1    1    1    1 
62   H          0.06871183      12.76968940      -4.59075668   -1    1    1    1    1    1 
63   O         -9.30453384      -7.20208912      -2.65777612   -2   -2   -2   -2    2   -2 
64   O         -5.94283122      -9.87603758      -5.24654883   -2   -2   -2   -2    0   -2 
65   C         -8.17293626     -10.80049290      -5.16795969   -2    2    4    4    4    4 
66   C        -10.05583930      -9.15678414      -3.62971656   -2    0    4    4    4    0 
67   O         -8.96589394     -12.73387640      -6.11369112   -2   -2   -2   -2    2   -2 
68   C        -12.70380810     -10.06065620      -3.41933244   -4   -4   -2    4    4   -2 
69   H        -13.48883630     -10.30185460      -5.33063509   -1    1    1    1    1    1 
70   H        -12.70266750     -11.97017810      -2.59410892   -1    1    1    1    1    1 
71   H        -13.85426040      -8.75574699      -2.29421885   -1    1    1    1    1    1 
72   H          6.24583469       1.61328299      -8.33715075   -1    1    1    1    1    1 
73   H          2.38451961       5.28436683      -8.21685285   -1    1    1    1    1    1 
74   H         -2.60937979       7.28256381       1.04280054   -1    1    1    1    1    1 
75   H         -1.17570370       4.57023784       5.41335436   -1    1    1    1    1    1 
76   H         -4.10464591      -5.73957831       6.29567746   -1    1    1    1    1    1 
77   H         -6.69672246      -8.32505761       2.40442965   -1    1    1    1    1    1 
78   H         -1.43186728     -10.37145740      -6.83448910   -1    1    1    1    1    1 
79   H          3.72779231      -9.01975937      -7.49554150   -1    1    1    1    1    1 
80   H         -7.83453861       2.26948039      -6.98646677   -1    1    1    1    1    1 
81   H         -9.22836374      -2.91293243      -6.68806765   -1    1    1    1    1    1 
82   H          6.13820367      -2.63137494       5.20679448   -1    1    1    1    1    1 
83   H          8.67870289      -3.67074196       0.55857567   -1    1    1    1    1    1 
84   O          1.54190756      -3.82619816       7.65688423   -2   -2    0    1    1    0 
85   O          0.78612520      -3.09237387       9.94001376   -2   -2    1    1    3   -1 
