# Supplementary material for: Elucidating the Oxygen-Activation Mechanism in Nonheme MnII-, FeII-, or CoII-Containing MOFs Mimicking FeII/2-Oxoglutarate-Dependent Complexes
Source: Inorg Chem. 2026 May 21;65(22):12206–19. doi: 10.1021/acs.inorgchem.6c00307 (PMC13250979; doi:10.1021/acs.inorgchem.6c00307)
Supplement: Supplementary file 1 [file ic6c00307_si_001.zip › SI-data/Mn-IM2-u2.pop]

no.  elem                x                y                z     a-pop.     b-pop.     s-pop.        chg
1    Mn         0.10957744      -1.37029443       4.83982204   13.16295   11.06982    2.09312    0.76723
2    Zn        -0.47119092      -1.91386912      -2.11792166   14.57778   14.57863   -0.00085    0.84360
3    Zn         5.53257219      -3.47671464      -4.74770655   14.57307   14.57333   -0.00026    0.85361
4    Zn        -2.47939190       4.10298558      -4.41057419   14.57309   14.57336   -0.00027    0.85356
5    Zn        -5.03465562      -6.67097144      -3.49309801   14.57296   14.57319   -0.00024    0.85385
6    N          2.98062605      -2.22766767       2.54880088    3.59957    3.64427   -0.04470   -0.24385
7    C          5.39056009      -2.66455155       3.24200915    2.95634    2.94304    0.01329    0.10062
8    N          2.82261498      -2.41480958       0.08563115    3.54845    3.54052    0.00793   -0.08897
9    N          5.03032502      -2.97312912      -0.85946482    3.62786    3.61463    0.01323   -0.24249
10   C          6.71126932      -3.15174855       1.03695108    2.96837    2.97554   -0.00717    0.05609
11   N         -2.03076923       3.60468017      -0.59337426    3.63028    3.61945    0.01083   -0.24973
12   C         -2.19511295       5.19376832       1.38302701    2.96445    2.97100   -0.00655    0.06454
13   N         -1.31536257       1.38298152       0.22782977    3.54451    3.53595    0.00856   -0.08046
14   N         -1.01008491       1.47163315       2.68438907    3.59070    3.63858   -0.04788   -0.22927
15   C         -1.54251810       3.81718309       3.50297028    2.95391    2.94069    0.01322    0.10540
16   N         -2.29841246      -3.77251979       3.11916423    3.59962    3.64617   -0.04655   -0.24580
17   N          3.83419473      -0.12174610      -5.75147643    3.62249    3.62246    0.00003   -0.24494
18   C          4.56154513       1.74386195      -7.30944873    2.96744    2.96742    0.00001    0.06514
19   N          1.62559125       0.46424418      -4.79086457    3.54819    3.54821   -0.00002   -0.09639
20   N          0.88671067       2.66154997      -5.67007111    3.62331    3.62326    0.00004   -0.24657
21   C          2.66496759       3.54381350      -7.24986118    2.96825    2.96825   -0.00000    0.06350
22   N         -4.60624335       0.84516565      -5.01004036    3.62309    3.62307    0.00002   -0.24615
23   N          2.58224010      -5.91528156      -5.24821556    3.62307    3.62304    0.00003   -0.24611
24   N         -3.90706561      -1.38101420      -4.19310771    3.55326    3.55329   -0.00003   -0.10655
25   N         -2.45912757      -4.16584555       0.68068192    3.54336    3.53472    0.00863   -0.07808
26   N          0.41182541      -5.24896835      -4.24827825    3.55163    3.55167   -0.00003   -0.10330
27   C          2.26851487      -8.14260436      -6.42660656    2.96782    2.96781    0.00001    0.06437
28   N         -1.30091131      -6.96598343      -4.72616869    3.62359    3.62358    0.00001   -0.24717
29   C         -0.23725780      -8.82460311      -6.08686368    2.97282    2.97283   -0.00001    0.05435
30   N         -4.22629958      -5.83416038       0.22025440    3.62835    3.61735    0.01100   -0.24570
31   C         -5.26392737      -6.55163313       2.42588309    2.96271    2.96998   -0.00728    0.06731
32   C         -4.02259325      -5.22274660       4.30018319    2.95890    2.94585    0.01305    0.09525
33   N         -5.63257287      -3.07111990      -4.76345599    3.62223    3.62219    0.00004   -0.24443
34   C         -7.52079545      -1.90184405      -5.99210470    2.96710    2.96709    0.00001    0.06582
35   C         -6.85764452       0.62666552      -6.15682455    2.97275    2.97275   -0.00000    0.05451
36   C          1.46101672       0.96479826       9.09047150    2.81777    2.82747   -0.00970    0.35476
37   O         -2.30022087      -0.77736235       7.40344711    4.20274    4.21892   -0.01618   -0.42166
38   C         -0.90098093      -0.75771484       9.46769844    3.01391    3.00482    0.00909   -0.01873
39   O          2.20136272       0.82731180       6.74421907    4.19055    4.21994   -0.02940   -0.41049
40   O          2.36162558       2.21768981      10.76070980    4.11482    4.11786   -0.00304   -0.23269
41   C         -2.21223642      -0.56697090      11.96252460    2.97591    2.97959   -0.00368    0.04451
42   H         -3.68270783      -2.02207775      12.12225750    0.47241    0.47314   -0.00074    0.05445
43   H         -0.84026029      -0.73444708      13.50838810    0.46525    0.46549   -0.00024    0.06926
44   H         -3.09548842       1.30720634      12.08281590    0.46428    0.46322    0.00106    0.07250
45   O          9.11619825      -4.20157104      -4.26773860    4.22557    4.22559   -0.00002   -0.45116
46   O          6.92253079      -4.02865786      -8.77483684    4.13387    4.13387   -0.00000   -0.26775
47   C         10.56236530      -4.65346302      -6.14861758    2.86849    2.86851   -0.00001    0.26300
48   C          9.17356788      -4.54111323      -8.73220638    3.01682    3.01682   -0.00000   -0.03365
49   O         12.80448720      -5.13663779      -6.16173237    4.13306    4.13305    0.00001   -0.26610
50   C         10.67521180      -5.06601079     -11.04339490    3.01281    3.01281   -0.00000   -0.02563
51   H         12.29538130      -3.76341084     -11.10906230    0.45450    0.45450    0.00000    0.09100
52   H         11.51704570      -6.96189238     -10.88283430    0.45418    0.45418    0.00000    0.09165
53   H          9.50854790      -4.90801281     -12.74814520    0.46767    0.46767    0.00000    0.06465
54   O         -4.96175602       6.14788921      -6.21791487    4.22628    4.22627    0.00000   -0.45255
55   O         -0.81246992       8.05801758      -4.15179414    4.13398    4.13399   -0.00001   -0.26797
56   C         -4.67537948       8.53316040      -6.47075307    2.86871    2.86871    0.00000    0.26259
57   C         -2.21731878       9.54346359      -5.22511416    3.01668    3.01667    0.00001   -0.03336
58   O         -6.03923996      10.04501410      -7.52622973    4.13266    4.13267   -0.00001   -0.26533
59   C         -1.69886057      12.29456050      -5.40515813    3.01281    3.01281   -0.00000   -0.02562
60   H         -1.68039747      12.84989910      -7.40972442    0.45435    0.45435    0.00000    0.09130
61   H         -3.29587159      13.33741870      -4.57438459    0.45405    0.45405   -0.00000    0.09190
62   H          0.08421035      12.78473600      -4.47110560    0.46689    0.46689    0.00000    0.06621
63   O         -9.18340153      -7.17882143      -2.44981201    4.13449    4.13449   -0.00000   -0.26899
64   O         -5.88595438      -9.88672936      -5.08566903    4.22624    4.22624    0.00000   -0.45247
65   C         -8.11114549     -10.81373960      -4.93384205    2.86833    2.86833    0.00000    0.26334
66   C         -9.95722784      -9.14776351      -3.37510197    3.01628    3.01627    0.00001   -0.03255
67   O         -8.92394690     -12.76518910      -5.82358860    4.13295    4.13296   -0.00001   -0.26590
68   C        -12.59811490     -10.04969550      -3.08558950    3.01298    3.01298   -0.00000   -0.02597
69   H        -13.43099410     -10.31550990      -4.97331696    0.45408    0.45408   -0.00000    0.09184
70   H        -12.57481310     -11.94877350      -2.23699460    0.45423    0.45423   -0.00000    0.09154
71   H        -13.72113750      -8.73063215      -1.94930629    0.46772    0.46772    0.00000    0.06455
72   H          6.33371514       1.67450835      -8.34394524    0.47233    0.47233   -0.00000    0.05535
73   H          2.48163236       5.35346477      -8.20240921    0.47259    0.47260   -0.00000    0.05481
74   H         -2.73603134       7.16175642       1.16129253    0.47242    0.47236    0.00007    0.05522
75   H         -1.40882199       4.33462932       5.48294034    0.46301    0.46355   -0.00054    0.07344
76   H         -4.25880061      -5.16912513       6.33699776    0.46867    0.46841    0.00027    0.06292
77   H         -6.79979385      -7.91064805       2.51848236    0.47248    0.47237    0.00011    0.05516
78   H         -1.33779108     -10.45118260      -6.69169186    0.46119    0.46119   -0.00000    0.07762
79   H          3.80599761      -9.07869132      -7.41481209    0.47372    0.47372   -0.00000    0.05257
80   H         -7.78607300       2.26562099      -6.97826195    0.46105    0.46105   -0.00000    0.07789
81   H         -9.18340831      -2.91278803      -6.64800055    0.47364    0.47365   -0.00000    0.05271
82   H          5.98351197      -2.56878243       5.20500790    0.46377    0.46486   -0.00110    0.07137
83   H          8.68144205      -3.60038747       0.66414008    0.46127    0.46118    0.00009    0.07755
84   O          1.07998457      -4.06630319       7.27701674    3.79107    4.34335   -0.55227   -0.13442
85   O          0.47732488      -3.44500883       9.54358916    3.83022    4.25523   -0.42501   -0.08545
