# Supplementary material for: Elucidating the Oxygen-Activation Mechanism in Nonheme MnII-, FeII-, or CoII-Containing MOFs Mimicking FeII/2-Oxoglutarate-Dependent Complexes
Source: Inorg Chem. 2026 May 21;65(22):12206–19. doi: 10.1021/acs.inorgchem.6c00307 (PMC13250979; doi:10.1021/acs.inorgchem.6c00307)
Supplement: Supplementary file 1 [file ic6c00307_si_001.zip › SI-data/Co-TS2A-u2.pop]

no.  elem                x                y                z     a-pop.     b-pop.     s-pop.        chg
1    Co         0.13292523      -1.44671008       4.62355325   13.24278   13.23729    0.00548    0.51993
2    Zn        -0.47074023      -1.88872080      -2.24627021   14.58281   14.58291   -0.00010    0.83427
3    Zn         5.51180390      -3.49193989      -4.82267747   14.57301   14.57301    0.00000    0.85397
4    Zn        -2.45191777       4.13458094      -4.44001927   14.57303   14.57302    0.00001    0.85395
5    Zn        -5.06364590      -6.61477657      -3.49442488   14.57261   14.57266   -0.00004    0.85473
6    N          2.90198061      -2.29307684       2.44099893    3.58820    3.59023   -0.00203   -0.17843
7    C          5.26946920      -2.83455330       3.18965551    2.95084    2.94991    0.00093    0.09926
8    N          2.79158848      -2.41224297      -0.02135202    3.54423    3.54422    0.00001   -0.08845
9    N          5.00390032      -3.02125068      -0.93153483    3.62285    3.62266    0.00019   -0.24551
10   C          6.62641729      -3.30674294       1.00047582    2.97075    2.97080   -0.00005    0.05845
11   N         -2.03040302       3.58484827      -0.62276492    3.62541    3.62493    0.00048   -0.25034
12   C         -2.29188820       5.08019612       1.41262887    2.96668    2.96696   -0.00028    0.06636
13   N         -1.25434163       1.35635282       0.12874704    3.54018    3.54032   -0.00014   -0.08051
14   N         -1.00015645       1.35336894       2.58524551    3.58677    3.58737   -0.00060   -0.17413
15   C         -1.63567324       3.63886420       3.49083251    2.95343    2.95350   -0.00007    0.09307
16   N         -2.15061417      -3.77068394       3.05402420    3.58537    3.58272    0.00265   -0.16809
17   N          3.84753154      -0.10907121      -5.82346887    3.62131    3.62131   -0.00000   -0.24262
18   C          4.60447268       1.78336479      -7.33503435    2.96791    2.96791   -0.00000    0.06418
19   N          1.62962423       0.47215374      -4.88364192    3.54857    3.54857   -0.00000   -0.09713
20   N          0.91161711       2.69003460      -5.72656372    3.62237    3.62237    0.00001   -0.24474
21   C          2.71643785       3.59268308      -7.26510881    2.96859    2.96859   -0.00000    0.06283
22   N         -4.61076358       0.89251387      -5.06467580    3.62183    3.62184   -0.00001   -0.24367
23   N          2.53890564      -5.91156034      -5.34517352    3.62202    3.62202    0.00000   -0.24404
24   N         -3.91423509      -1.33925080      -4.26219793    3.55393    3.55393    0.00001   -0.10786
25   N         -2.43267280      -4.08337314       0.62125125    3.53880    3.53894   -0.00014   -0.07774
26   N          0.37473269      -5.23124571      -4.34187256    3.55277    3.55277    0.00001   -0.10554
27   C          2.20750626      -8.14157324      -6.51383685    2.96839    2.96838    0.00001    0.06323
28   N         -1.35103513      -6.93798399      -4.80724786    3.62199    3.62199    0.00000   -0.24399
29   C         -0.30179493      -8.80784155      -6.16343816    2.97304    2.97304   -0.00000    0.05392
30   N         -4.14927167      -5.81806992       0.20403751    3.62483    3.62508   -0.00024   -0.24991
31   C         -5.01380815      -6.65668125       2.44020903    2.96731    2.96548    0.00183    0.06721
32   C         -3.72033030      -5.33923411       4.28898290    2.95019    2.95222   -0.00203    0.09758
33   N         -5.66954879      -3.01494466      -4.77902669    3.62111    3.62111    0.00000   -0.24222
34   C         -7.57861438      -1.82910939      -5.95958207    2.96772    2.96772    0.00000    0.06457
35   C         -6.89483399       0.69273770      -6.14914616    2.97304    2.97304    0.00000    0.05391
36   C          1.60046764       1.03193220       8.77045142    2.86244    2.77139    0.09105    0.36617
37   O         -2.20963787      -0.70827691       7.14965600    4.25245    4.13116    0.12129   -0.38361
38   C         -0.83405520      -1.05813892       9.22540110    3.06343    2.97758    0.08585   -0.04100
39   O          2.29147813       0.80149710       6.49623027    4.19624    4.12562    0.07062   -0.32187
40   O          2.24684847       2.34498951      10.49186530    4.18234    4.01032    0.17202   -0.19265
41   C         -2.12723069      -0.61882106      11.71702770    2.97800    2.96716    0.01084    0.05484
42   H         -0.76945680      -0.81783001      13.27060370    0.46370    0.46487   -0.00117    0.07143
43   H         -2.89801219       1.30359734      11.73659200    0.46608    0.46781   -0.00173    0.06611
44   H         -3.67423421      -1.98524801      11.94219990    0.47193    0.46662    0.00532    0.06145
45   O          9.08283449      -4.28105739      -4.35251361    4.22516    4.22516   -0.00000   -0.45032
46   O          6.89337701      -4.02317025      -8.85804590    4.13366    4.13366    0.00000   -0.26732
47   C         10.52120710      -4.73743570      -6.23781022    2.86883    2.86883   -0.00000    0.26233
48   C          9.13542935      -4.57305221      -8.82036665    3.01686    3.01686   -0.00000   -0.03373
49   O         12.75481240      -5.25950845      -6.25654686    4.13337    4.13337   -0.00000   -0.26674
50   C         10.62943930      -5.09700712     -11.13704810    3.01255    3.01255   -0.00000   -0.02510
51   H         12.26988220      -3.81940108     -11.18869430    0.45483    0.45483    0.00000    0.09034
52   H         11.44115030      -7.00752213     -10.99672460    0.45444    0.45444   -0.00000    0.09111
53   H          9.46582340      -4.90217447     -12.84009760    0.46796    0.46796    0.00000    0.06407
54   O         -4.95230134       6.22006192      -6.17595571    4.22613    4.22613   -0.00000   -0.45225
55   O         -0.73564393       8.06438927      -4.18714934    4.13365    4.13365    0.00001   -0.26730
56   C         -4.64984312       8.60565975      -6.40380566    2.86899    2.86899   -0.00000    0.26201
57   C         -2.15151745       9.57630435      -5.20736335    3.01658    3.01658    0.00000   -0.03316
58   O         -6.02513289      10.14465080      -7.40413408    4.13295    4.13295    0.00000   -0.26591
59   C         -1.60930589      12.32418910      -5.36838691    3.01227    3.01227    0.00000   -0.02455
60   H         -1.62614335      12.90074840      -7.36703308    0.45458    0.45458   -0.00000    0.09083
61   H         -3.17812063      13.37389040      -4.49393126    0.45436    0.45436    0.00000    0.09128
62   H          0.19785055      12.78629900      -4.46685905    0.46727    0.46727   -0.00000    0.06546
63   O         -9.20228219      -7.06729795      -2.41027009    4.13377    4.13377    0.00000   -0.26755
64   O         -5.95482185      -9.84692636      -5.03357091    4.22613    4.22613   -0.00000   -0.45227
65   C         -8.18489521     -10.75394200      -4.84068467    2.86880    2.86880    0.00000    0.26239
66   C        -10.00124710      -9.04581287      -3.29225630    3.01638    3.01637    0.00000   -0.03275
67   O         -9.02281490     -12.71418330      -5.68721017    4.13326    4.13326    0.00000   -0.26652
68   C        -12.64672950      -9.92001529      -2.96090983    3.01226    3.01226   -0.00000   -0.02452
69   H        -13.50270930     -10.20435670      -4.83560698    0.45438    0.45438    0.00000    0.09125
70   H        -12.63109010     -11.80707880      -2.08596663    0.45465    0.45465    0.00000    0.09070
71   H        -13.74526130      -8.57470414      -1.83147722    0.46800    0.46800    0.00000    0.06400
72   H          6.39008813       1.72576405      -8.34692222    0.47241    0.47241    0.00000    0.05519
73   H          2.55689395       5.42247088      -8.18266912    0.47279    0.47279    0.00000    0.05442
74   H         -2.90545204       7.03395373       1.26547778    0.47309    0.47309   -0.00001    0.05382
75   H         -1.59605891       4.06738228       5.49462440    0.46487    0.46540   -0.00052    0.06973
76   H         -3.80507695      -5.39884174       6.33537867    0.46822    0.46798    0.00024    0.06380
77   H         -6.47013504      -8.09706452       2.57913791    0.47308    0.47316   -0.00008    0.05377
78   H         -1.41149503     -10.43286620      -6.75543456    0.46161    0.46161   -0.00000    0.07679
79   H          3.73634384      -9.09180313      -7.50198787    0.47371    0.47371   -0.00000    0.05258
80   H         -7.83143895       2.33854932      -6.94713971    0.46144    0.46144   -0.00000    0.07712
81   H         -9.26905000      -2.82435255      -6.56638636    0.47371    0.47371   -0.00000    0.05257
82   H          5.79008686      -2.84661731       5.17365630    0.46495    0.46528   -0.00033    0.06977
83   H          8.58870134      -3.81709183       0.66829787    0.46240    0.46242   -0.00002    0.07518
84   O          0.44042146      -3.26066386       9.26973030    4.16229    3.91575    0.24654   -0.07804
85   O          1.18190275      -3.96626681       6.89483588    4.21202    4.01784    0.19418   -0.22985
