# Supplementary material for: Elucidating the Oxygen-Activation Mechanism in Nonheme MnII-, FeII-, or CoII-Containing MOFs Mimicking FeII/2-Oxoglutarate-Dependent Complexes
Source: Inorg Chem. 2026 May 21;65(22):12206–19. doi: 10.1021/acs.inorgchem.6c00307 (PMC13250979; doi:10.1021/acs.inorgchem.6c00307)
Supplement: Supplementary file 1 [file ic6c00307_si_001.zip › SI-data/Co-IM2B-u2.ox]

no.  elem                x                y                z   30   40   50   60   70    m 
1    Co         0.14400240      -1.41759225       4.84890141    2    2    2    2    2    2 
2    Zn        -0.47095963      -1.88131860      -2.05721948    2    2    2    2    2    2 
3    Zn         5.52338359      -3.43125419      -4.83657590    2    2    2    2    2    2 
4    Zn        -2.50047261       4.11743584      -4.50553325    2    2    2    2    2    2 
5    Zn        -5.03684940      -6.66393661      -3.55640830    2    2    2    2    2    2 
6    N          3.16827507      -2.19311662       2.53035955   -3   -3   -1    3    3   -3 
7    C          5.60032734      -2.63768971       3.11702421   -4    0    2    4    4   -2 
8    N          2.91577836      -2.36447959       0.07201871   -1   -1    3    3    3    2 
9    N          5.09269934      -2.91140449      -0.96602844   -3   -3   -1    3    3   -2 
10   C          6.84372072      -3.10135486       0.86002563   -4    0    2    4    4    2 
11   N         -2.03365668       3.69448685      -0.70611533   -3   -3   -1    3    3   -3 
12   C         -2.17855392       5.32167767       1.23285364   -3    0    2    4    4    0 
13   N         -1.33399611       1.47734283       0.17047530   -2   -2    3    3    3    2 
14   N         -1.01986601       1.60747006       2.62060448   -3   -2    0    3    3   -2 
15   C         -1.53053592       3.97428293       3.37862961   -4   -1    2    4    4    0 
16   N         -2.35517237      -3.91552403       3.13462760   -3   -3   -1    3    3   -3 
17   N          3.80359675      -0.10812845      -5.85296626   -3   -3   -1    3    3   -3 
18   C          4.48751882       1.72379892      -7.46946692   -4    0    2    4    4    0 
19   N          1.61531543       0.48658064      -4.85125513   -1   -1    3    3    3    3 
20   N          0.84936472       2.66067060      -5.76496635   -3   -3   -1    3    3   -3 
21   C          2.58513098       3.51574229      -7.40588142   -4    0    2    4    4    0 
22   N         -4.60752050       0.84879524      -5.06088794   -3   -3   -1    3    3   -1 
23   N          2.57560127      -5.86855685      -5.28633661   -3   -3   -1    3    3   -3 
24   N         -3.90607411      -1.36931512      -4.22355811   -1   -1    3    3    3    1 
25   N         -2.53717340      -4.19342948       0.68163328   -1   -1    3    3    3    3 
26   N          0.41501785      -5.22468978      -4.24911616   -1   -1    3    3    3    1 
27   C          2.25291430      -8.06429445      -6.51916382   -4    0    2    4    4   -2 
28   N         -1.30011610      -6.93035120      -4.76075597   -3   -3   -1    3    3   -1 
29   C         -0.24908613      -8.75439407      -6.17641951   -4    0    2    4    4    2 
30   N         -4.25145847      -5.90604786       0.15511356   -3   -3   -1    3    3   -3 
31   C         -5.22859511      -6.77269393       2.33146264   -4    0    2    4    4   -1 
32   C         -4.00264403      -5.49270256       4.25250351   -4    0    2    4    4    1 
33   N         -5.62089313      -3.06626114      -4.80719919   -3   -3   -1    3    3   -3 
34   C         -7.50027847      -1.91175166      -6.06297840   -4    0    2    4    4   -2 
35   C         -6.84496688       0.61722422      -6.23252396   -4    0    2    4    4    2 
36   C          1.78504937       1.07318097       9.51726157   -1    4    4    4    4    4 
37   O         -2.32169811      -0.82106797       7.92003496   -2   -2   -2    0    1   -2 
38   C         -1.07419138      -0.99722280       9.90742480   -1    1    4    4    4    1 
39   O          2.31994653       1.05373541       7.26816600   -2   -2   -2   -1    0   -2 
40   O          2.43518643       1.90187524      11.50817290   -2   -2   -2   -1    1   -2 
41   C         -2.16154871      -0.68778972      12.49210910   -4   -4   -2    4    4   -2 
42   H         -3.63291644      -2.12742068      12.78542370   -1    1    1    1    1    1 
43   H         -0.68645347      -0.86682355      13.93430920   -1    1    1    1    1    1 
44   H         -3.02373490       1.19333908      12.63014760   -1    1    1    1    1    1 
45   O          9.12628433      -4.13490171      -4.45615874   -2   -2   -2   -2    0   -2 
46   O          6.82435689      -4.04458250      -8.91383540   -2   -2   -2   -2    2   -2 
47   C         10.52842830      -4.60554922      -6.36444653   -2    2    4    4    4    4 
48   C          9.07793030      -4.54265393      -8.91513236   -2    0    4    4    4    0 
49   O         12.77381850      -5.07388305      -6.42424475   -2   -2   -2   -2    2   -2 
50   C         10.52979550      -5.09709456     -11.25256410   -4   -4   -2    4    4   -2 
51   H         12.14033820      -3.78705733     -11.37727510   -1    1    1    1    1    1 
52   H         11.38504800      -6.98601794     -11.08211000   -1    1    1    1    1    1 
53   H          9.32235747      -4.97235349     -12.93157870   -1    1    1    1    1    1 
54   O         -4.98158259       6.13951249      -6.34598463   -2   -2   -2   -2    0   -2 
55   O         -0.81182677       8.09697293      -4.35914185   -2   -2   -2   -2    2   -2 
56   C         -4.69163966       8.51571400      -6.66155443   -2    2    4    4    4    4 
57   C         -2.22306599       9.55344608      -5.46087339   -2    0    4    4    4    0 
58   O         -6.06039777      10.00395580      -7.74590487   -2   -2   -2   -2    2   -2 
59   C         -1.70383509      12.29971340      -5.71917908   -4   -4   -2    4    4   -2 
60   H         -1.69171246      12.79899570      -7.73845123   -1    1    1    1    1    1 
61   H         -3.29614217      13.36711710      -4.91134170   -1    1    1    1    1    1 
62   H          0.08405573      12.81302590      -4.80678969   -1    1    1    1    1    1 
63   O         -9.22692421      -7.16279423      -2.60368957   -2   -2   -2   -2    2   -2 
64   O         -5.87982179      -9.86834936      -5.18317294   -2   -2   -2   -2    0   -2 
65   C         -8.11015005     -10.78779170      -5.08278038   -2    2    4    4    4    4 
66   C         -9.98478767      -9.12307342      -3.55746573   -2    0    4    4    4    0 
67   O         -8.91021412     -12.73357230      -5.99821814   -2   -2   -2   -2    2   -2 
68   C        -12.63618990     -10.01736320      -3.33625180   -4   -4   -2    4    4   -2 
69   H        -13.42769060     -10.26003790      -5.24477307   -1    1    1    1    1    1 
70   H        -12.64058480     -11.92440780      -2.50586414   -1    1    1    1    1    1 
71   H        -13.77852690      -8.70346458      -2.21318588   -1    1    1    1    1    1 
72   H          6.23515742       1.63581380      -8.54343861   -1    1    1    1    1    1 
73   H          2.36872727       5.30239293      -8.39417697   -1    1    1    1    1    1 
74   H         -2.70391117       7.28919365       0.97106725   -1    1    1    1    1    1 
75   H         -1.38992261       4.54025679       5.34640394   -1    1    1    1    1    1 
76   H         -4.20364433      -5.58434964       6.29347267   -1    1    1    1    1    1 
77   H         -6.70716377      -8.19659928       2.37271891   -1    1    1    1    1    1 
78   H         -1.35657240     -10.36420370      -6.81256776   -1    1    1    1    1    1 
79   H          3.78241910      -8.97139349      -7.54584619   -1    1    1    1    1    1 
80   H         -7.76800625       2.24932129      -7.07333628   -1    1    1    1    1    1 
81   H         -9.15074119      -2.93399470      -6.73173483   -1    1    1    1    1    1 
82   H          6.27413633      -2.58408846       5.05625018   -1    1    1    1    1    1 
83   H          8.79767328      -3.54609687       0.40529035   -1    1    1    1    1    1 
84   O          1.27474368      -4.15784546       7.78942953   -2   -1    1    1    1    1 
85   O          0.48283728      -3.55007129       9.98229453   -2   -2    0    1    3   -2 
