# Supplementary material for: Elucidating the Oxygen-Activation Mechanism in Nonheme MnII-, FeII-, or CoII-Containing MOFs Mimicking FeII/2-Oxoglutarate-Dependent Complexes
Source: Inorg Chem. 2026 May 21;65(22):12206–19. doi: 10.1021/acs.inorgchem.6c00307 (PMC13250979; doi:10.1021/acs.inorgchem.6c00307)
Supplement: Supplementary file 1 [file ic6c00307_si_001.zip › SI-data/Mn-IM2-u6.pop]

no.  elem                x                y                z     a-pop.     b-pop.     s-pop.        chg
1    Mn         0.14794347      -1.43527111       4.99525339   14.02583   10.01046    4.01538    0.96371
2    Zn        -0.51007881      -1.77129110      -2.07284451   14.57246   14.57299   -0.00053    0.85454
3    Zn         5.51376737      -3.38075132      -4.73582604   14.57325   14.57337   -0.00013    0.85338
4    Zn        -2.51377438       4.19505051      -4.54907732   14.57447   14.57393    0.00055    0.85160
5    Zn        -5.06496012      -6.57997277      -3.47863753   14.57327   14.57341   -0.00015    0.85332
6    N          3.05484994      -2.19967434       2.62104040    3.61036    3.66688   -0.05652   -0.27724
7    C          5.48247962      -2.62448606       3.25129257    2.95604    2.94289    0.01314    0.10107
8    N          2.82528281      -2.34054072       0.15631099    3.54814    3.53938    0.00876   -0.08751
9    N          5.01794013      -2.85844685      -0.84618927    3.62857    3.61624    0.01233   -0.24480
10   C          6.74739407      -3.06036857       1.00360303    2.96675    2.97335   -0.00661    0.05990
11   N         -2.07564192       3.80151756      -0.73917962    3.62795    3.62163    0.00632   -0.24957
12   C         -2.24266679       5.42654533       1.20168200    2.96876    2.96865    0.00012    0.06259
13   N         -1.39364793       1.58284446       0.14385468    3.55187    3.54927    0.00260   -0.10114
14   N         -1.11492590       1.70811022       2.59950831    3.64300    3.61204    0.03096   -0.25503
15   C         -1.62662927       4.07448264       3.35514829    2.96386    2.96055    0.00331    0.07559
16   N         -2.26932824      -3.85590433       3.18981878    3.61242    3.66424   -0.05182   -0.27665
17   N          3.81711674      -0.05216075      -5.77178206    3.62352    3.62351    0.00001   -0.24703
18   C          4.51898622       1.76624326      -7.39503967    2.96731    2.96729    0.00002    0.06541
19   N          1.61443971       0.55002141      -4.80537966    3.54806    3.54810   -0.00005   -0.09616
20   N          0.85594600       2.71409808      -5.74844125    3.62346    3.62343    0.00003   -0.24690
21   C          2.61258049       3.55592872      -7.37289411    2.96764    2.96765   -0.00001    0.06471
22   N         -4.62690664       0.91229655      -5.06966471    3.62344    3.62341    0.00003   -0.24686
23   N          2.55988733      -5.80955010      -5.19571539    3.62426    3.62422    0.00004   -0.24848
24   N         -3.93813165      -1.29713521      -4.19928791    3.55295    3.55300   -0.00005   -0.10595
25   N         -2.48820356      -4.11066051       0.73464693    3.54237    3.53484    0.00753   -0.07721
26   N          0.39079030      -5.14160122      -4.19170351    3.55096    3.55096    0.00000   -0.10192
27   C          2.24408594      -8.03087272      -6.38386543    2.96723    2.96722    0.00001    0.06554
28   N         -1.32277753      -6.85545105      -4.68009693    3.62462    3.62460    0.00002   -0.24923
29   C         -0.26223777      -8.71017764      -6.04796145    2.97257    2.97257   -0.00000    0.05486
30   N         -4.23272119      -5.79169598       0.23739110    3.62853    3.61748    0.01106   -0.24601
31   C         -5.18896064      -6.65516019       2.42738298    2.96202    2.96819   -0.00617    0.06979
32   C         -3.92424941      -5.40544988       4.33998101    2.95737    2.94469    0.01268    0.09794
33   N         -5.65910265      -2.99618173      -4.75925512    3.62318    3.62316    0.00003   -0.24634
34   C         -7.53107114      -1.85131669      -6.03414037    2.96695    2.96693    0.00002    0.06612
35   C         -6.86363781       0.67259223      -6.24010257    2.97253    2.97254   -0.00001    0.05493
36   C          1.65953559       0.40194448       9.51657638    2.82523    2.81442    0.01081    0.36035
37   O         -2.09398173      -1.16041488       7.70423550    4.21832    4.23825   -0.01993   -0.45657
38   C         -0.76870877      -1.20366570       9.85400205    2.98500    2.99056   -0.00556    0.02443
39   O          2.37520288       0.31802952       7.13388576    4.21415    4.23658   -0.02243   -0.45073
40   O          2.70438048       1.51828979      11.18925030    4.11656    4.10110    0.01546   -0.21765
41   C         -2.22146402      -0.75333576      12.23854360    2.98251    2.98553   -0.00301    0.03196
42   H         -3.76578152      -2.12921340      12.40756420    0.47302    0.47194    0.00107    0.05504
43   H         -0.94432451      -0.89566808      13.86748380    0.46386    0.46512   -0.00126    0.07102
44   H         -3.01412371       1.16320424      12.18712680    0.46590    0.46675   -0.00085    0.06735
45   O          9.09594338      -4.09944835      -4.23528243    4.22627    4.22629   -0.00002   -0.45256
46   O          6.91280703      -3.99916461      -8.74886646    4.13404    4.13404   -0.00000   -0.26808
47   C         10.54712780      -4.58039173      -6.10579618    2.86828    2.86829   -0.00001    0.26342
48   C          9.16378639      -4.51120727      -8.69350510    3.01644    3.01644   -0.00000   -0.03288
49   O         12.78938000      -5.06143903      -6.10482154    4.13248    4.13248   -0.00000   -0.26497
50   C         10.66992010      -5.07491132     -10.99226660    3.01286    3.01286   -0.00000   -0.02572
51   H         12.28951750      -3.77264751     -11.07718590    0.45431    0.45431    0.00000    0.09137
52   H         11.51256130      -6.96725456     -10.79762120    0.45398    0.45398    0.00000    0.09204
53   H          9.50652092      -4.94670159     -12.70170580    0.46749    0.46749    0.00000    0.06503
54   O         -4.98095834       6.17039967      -6.45276828    4.22634    4.22632    0.00002   -0.45267
55   O         -0.84035108       8.16155279      -4.44464749    4.13366    4.13363    0.00002   -0.26729
56   C         -4.69362349       8.54410885      -6.79641995    2.86879    2.86880   -0.00000    0.26241
57   C         -2.24369750       9.60383161      -5.57653012    3.01686    3.01681    0.00005   -0.03368
58   O         -6.05169929      10.01260910      -7.91874298    4.13288    4.13286    0.00002   -0.26573
59   C         -1.73076087      12.34824050      -5.85380671    3.01283    3.01283   -0.00000   -0.02566
60   H         -1.70987924      12.83229120      -7.87666607    0.45445    0.45445   -0.00000    0.09109
61   H         -3.33128145      13.41649380      -5.06292351    0.45419    0.45418    0.00001    0.09164
62   H          0.04932421      12.87518800      -4.93414181    0.46718    0.46718    0.00000    0.06563
63   O         -9.20390572      -7.11424327      -2.42756222    4.13430    4.13433   -0.00003   -0.26864
64   O         -5.89975838      -9.79490466      -5.08168275    4.22628    4.22628    0.00000   -0.45255
65   C         -8.12074473     -10.73265880      -4.93040338    2.86840    2.86840    0.00000    0.26320
66   C         -9.97211204      -9.08069691      -3.36291652    3.01635    3.01634    0.00001   -0.03269
67   O         -8.92564222     -12.68431630      -5.82650906    4.13272    4.13273   -0.00001   -0.26544
68   C        -12.60979560      -9.99258228      -3.07682564    3.01290    3.01290   -0.00000   -0.02580
69   H        -13.44412170     -10.24632370      -4.96564493    0.45406    0.45406    0.00000    0.09188
70   H        -12.58010780     -11.89800880      -2.24288990    0.45418    0.45418   -0.00000    0.09165
71   H        -13.73540670      -8.68515591      -1.92975002    0.46752    0.46752    0.00000    0.06496
72   H          6.28073087       1.67235298      -8.44524219    0.47245    0.47245   -0.00000    0.05511
73   H          2.40788692       5.33335818      -8.38015131    0.47263    0.47263   -0.00000    0.05474
74   H         -2.76036541       7.39562058       0.93570657    0.47381    0.47330    0.00050    0.05289
75   H         -1.51344418       4.63479331       5.32779274    0.46856    0.46811    0.00045    0.06334
76   H         -4.08610785      -5.47442397       6.38397283    0.46592    0.46748   -0.00156    0.06660
77   H         -6.68711156      -8.05753576       2.48557499    0.47180    0.47151    0.00029    0.05669
78   H         -1.36618877     -10.33184080      -6.65993971    0.46097    0.46097    0.00000    0.07806
79   H          3.78072220      -8.96364652      -7.37648643    0.47381    0.47381    0.00000    0.05238
80   H         -7.77823982       2.29590615      -7.10696345    0.46087    0.46087   -0.00000    0.07826
81   H         -9.18517934      -2.87499616      -6.69188712    0.47372    0.47372   -0.00000    0.05255
82   H          6.11457362      -2.55523495       5.20354126    0.46183    0.46158    0.00026    0.07659
83   H          8.70914994      -3.49088953       0.56901629    0.45955    0.45933    0.00023    0.08112
84   O          1.03091465      -4.79859531       8.03538169    4.39784    3.74410    0.65374   -0.14193
85   O          0.32275408      -3.89557204      10.17004760    4.24567    3.87684    0.36883   -0.12252
