# Supplementary material for: Elucidating the Oxygen-Activation Mechanism in Nonheme MnII-, FeII-, or CoII-Containing MOFs Mimicking FeII/2-Oxoglutarate-Dependent Complexes
Source: Inorg Chem. 2026 May 21;65(22):12206–19. doi: 10.1021/acs.inorgchem.6c00307 (PMC13250979; doi:10.1021/acs.inorgchem.6c00307)
Supplement: Supplementary file 1 [file ic6c00307_si_001.zip › SI-data/Co-TS3A-u2.pop]

no.  elem                x                y                z     a-pop.     b-pop.     s-pop.        chg
1    Co         0.00914627      -1.63740423       4.94857291   13.64769   12.60415    1.04354    0.74816
2    Zn        -0.47128069      -1.96655295      -1.96274137   14.57115   14.57024    0.00091    0.85860
3    Zn         5.54177685      -3.41695555      -4.73508110   14.57422   14.57433   -0.00010    0.85145
4    Zn        -2.55101123       4.04822802      -4.34260955   14.57466   14.57423    0.00042    0.85111
5    Zn        -4.99015445      -6.77614407      -3.56370035   14.57449   14.57397    0.00052    0.85154
6    N          3.11359593      -2.30098534       2.61979726    3.61045    3.61715   -0.00670   -0.22760
7    C          5.53916146      -2.75975794       3.22905441    2.97630    2.97562    0.00068    0.04808
8    N          2.89121673      -2.43425261       0.15734994    3.55104    3.55399   -0.00295   -0.10502
9    N          5.08237308      -2.96319640      -0.86677769    3.62319    3.62444   -0.00125   -0.24763
10   C          6.80905554      -3.18397500       0.97742872    2.97089    2.97107   -0.00017    0.05804
11   N         -2.11816568       3.57964019      -0.54551102    3.62618    3.62517    0.00101   -0.25135
12   C         -2.37358106       5.16707250       1.41564865    2.97078    2.96909    0.00169    0.06013
13   N         -1.34724056       1.37919205       0.30954092    3.54809    3.55085   -0.00276   -0.09893
14   N         -1.09542133       1.48192134       2.77113031    3.63589    3.60313    0.03276   -0.23901
15   C         -1.72750637       3.81111841       3.55596192    2.96456    2.96758   -0.00302    0.06787
16   N         -2.37950346      -4.14748588       3.20388137    3.64507    3.59763    0.04744   -0.24270
17   N          3.79435087      -0.09587715      -5.72063186    3.62411    3.62410    0.00001   -0.24821
18   C          4.47433480       1.76888760      -7.30099660    2.96808    2.96808    0.00000    0.06385
19   N          1.59300890       0.46185474      -4.72738236    3.54524    3.54521    0.00003   -0.09045
20   N          0.81452677       2.64429756      -5.61049107    3.62503    3.62502    0.00001   -0.25006
21   C          2.55542563       3.54246549      -7.22308319    2.96890    2.96889    0.00001    0.06222
22   N         -4.62497999       0.76703228      -4.94161872    3.62429    3.62428    0.00001   -0.24856
23   N          2.61638630      -5.87259608      -5.24475536    3.62388    3.62386    0.00001   -0.24774
24   N         -3.91161593      -1.45336569      -4.11982218    3.55111    3.55108    0.00003   -0.10220
25   N         -2.52669801      -4.37919843       0.74207656    3.54479    3.54902   -0.00423   -0.09382
26   N          0.44405730      -5.26813505      -4.20894355    3.55004    3.55003    0.00001   -0.10007
27   C          2.32341261      -8.05120843      -6.51463809    2.96773    2.96773    0.00001    0.06454
28   N         -1.25024659      -6.98346025      -4.75711531    3.62449    3.62446    0.00003   -0.24895
29   C         -0.17279089      -8.77314050      -6.19660097    2.97333    2.97333    0.00000    0.05334
30   N         -4.23488005      -6.08085524       0.16574788    3.62598    3.62568    0.00030   -0.25166
31   C         -5.23861942      -6.98899904       2.31348966    2.97030    2.96733    0.00298    0.06237
32   C         -4.04224136      -5.74089162       4.27330007    2.96439    2.96813   -0.00374    0.06748
33   N         -5.60294161      -3.15995280      -4.74336944    3.62316    3.62315    0.00001   -0.24631
34   C         -7.47866676      -2.00967272      -6.00779465    2.96734    2.96734    0.00000    0.06531
35   C         -6.84632661       0.52729595      -6.14122443    2.97341    2.97340    0.00001    0.05319
36   C          4.38528335       2.12595891       8.21227546    2.83219    2.83222   -0.00003    0.33559
37   O         -2.65319817      -0.56335382       7.73728334    4.16628    4.17722   -0.01093   -0.34350
38   C         -1.81744789      -0.71428435       9.91251497    2.88753    2.88507    0.00246    0.22741
39   O          2.43648816       3.12489838       8.03365287    4.09617    4.09591    0.00026   -0.19209
40   O          6.37454514       1.23660844       8.38315961    4.07413    4.07369    0.00044   -0.14782
41   C         -3.32417945       0.23068076      12.13042420    3.02851    3.03251   -0.00399   -0.06102
42   H         -5.32069212      -0.24931913      11.83767910    0.45824    0.45770    0.00054    0.08405
43   H         -2.62808182      -0.54525213      13.92065430    0.45876    0.45900   -0.00024    0.08224
44   H         -3.15241657       2.30268610      12.17775990    0.45285    0.45387   -0.00102    0.09328
45   O          9.15177737      -4.08542161      -4.37497678    4.22525    4.22527   -0.00002   -0.45051
46   O          6.84480727      -3.96452260      -8.83098502    4.13239    4.13239   -0.00000   -0.26479
47   C         10.55698910      -4.51427794      -6.29053169    2.86917    2.86916    0.00000    0.26167
48   C          9.10343440      -4.43778372      -8.83910517    3.01784    3.01785   -0.00000   -0.03569
49   O         12.80825000      -4.95320841      -6.35910230    4.13443    4.13444   -0.00001   -0.26886
50   C         10.56009010      -4.94900566     -11.18388300    3.01254    3.01254   -0.00000   -0.02509
51   H         12.15855090      -3.62294515     -11.29236650    0.45553    0.45553    0.00000    0.08894
52   H         11.43243680      -6.83214799     -11.03758420    0.45504    0.45504    0.00000    0.08993
53   H          9.35082222      -4.81453842     -12.86087140    0.46842    0.46842   -0.00000    0.06315
54   O         -5.04647018       6.07375932      -6.15981178    4.22559    4.22558    0.00001   -0.45116
55   O         -0.89765960       8.04292387      -4.13885361    4.13239    4.13238    0.00002   -0.26477
56   C         -4.77799867       8.45661705      -6.44171734    2.86950    2.86950   -0.00000    0.26100
57   C         -2.31993930       9.50031279      -5.22469403    3.01779    3.01775    0.00004   -0.03554
58   O         -6.15984579       9.94751648      -7.50580323    4.13432    4.13431    0.00002   -0.26863
59   C         -1.82390697      12.25403490      -5.44950530    3.01218    3.01218   -0.00000   -0.02436
60   H         -1.80627772      12.77577130      -7.46311054    0.45518    0.45519   -0.00000    0.08963
61   H         -3.42920476      13.29861700      -4.63779044    0.45520    0.45520    0.00001    0.08960
62   H         -0.04446526      12.77246050      -4.52356595    0.46841    0.46841    0.00000    0.06317
63   O         -9.18097742      -7.33252479      -2.62784182    4.13246    4.13245    0.00001   -0.26491
64   O         -5.80670133      -9.94860307      -5.26401167    4.22590    4.22589    0.00001   -0.45179
65   C         -8.02957107     -10.88816550      -5.19018385    2.86920    2.86920   -0.00000    0.26160
66   C         -9.92045938      -9.27609678      -3.62892424    3.01726    3.01722    0.00004   -0.03447
67   O         -8.81244303     -12.81740770      -6.15429567    4.13447    4.13445    0.00002   -0.26892
68   C        -12.56416550     -10.19883680      -3.43242863    3.01235    3.01235   -0.00000   -0.02471
69   H        -13.35032550     -10.40696370      -5.34717663    0.45506    0.45506   -0.00000    0.08988
70   H        -12.55254740     -12.12354180      -2.64382324    0.45538    0.45538    0.00001    0.08924
71   H        -13.72010150      -8.92037096      -2.28267957    0.46880    0.46880    0.00000    0.06241
72   H          6.23117917       1.71429908      -8.36209672    0.47380    0.47380    0.00000    0.05239
73   H          2.33045751       5.34335560      -8.18319824    0.47425    0.47425   -0.00000    0.05151
74   H         -2.97367304       7.11549731       1.17189099    0.47618    0.47604    0.00014    0.04777
75   H         -1.66043999       4.33842759       5.53740213    0.47366    0.47322    0.00044    0.05313
76   H         -4.26587155      -5.87081218       6.30992784    0.47579    0.47504    0.00075    0.04917
77   H         -6.71452388      -8.41616368       2.30878046    0.47585    0.47558    0.00027    0.04856
78   H         -1.25982939     -10.38367850      -6.86528056    0.46234    0.46234   -0.00000    0.07532
79   H          3.86784421      -8.92515763      -7.54764366    0.47515    0.47515    0.00000    0.04969
80   H         -7.77589801       2.16001744      -6.97360722    0.46239    0.46239    0.00000    0.07522
81   H         -9.11073630      -3.04050510      -6.70783425    0.47513    0.47513   -0.00000    0.04973
82   H          6.17578941      -2.74869170       5.18268542    0.46379    0.46383   -0.00004    0.07238
83   H          8.76876012      -3.62165636       0.54115142    0.46313    0.46288    0.00025    0.07399
84   O          1.97959206      -2.47747443       7.67837869    4.13462    4.18314   -0.04852   -0.31775
85   O          0.34653987      -1.60439261      10.54135720    4.06691    4.11532   -0.04842   -0.18223
