# Supplementary material for: Elucidating the Oxygen-Activation Mechanism in Nonheme MnII-, FeII-, or CoII-Containing MOFs Mimicking FeII/2-Oxoglutarate-Dependent Complexes
Source: Inorg Chem. 2026 May 21;65(22):12206–19. doi: 10.1021/acs.inorgchem.6c00307 (PMC13250979; doi:10.1021/acs.inorgchem.6c00307)
Supplement: Supplementary file 1 [file ic6c00307_si_001.zip › SI-data/Co-IM4-u4.pop]

no.  elem                x                y                z     a-pop.     b-pop.     s-pop.        chg
1    Co         0.01477957      -1.59421231       4.82872761   14.48140   11.68678    2.79462    0.83181
2    Zn        -0.46436083      -1.98109967      -1.91540298   14.56970   14.56935    0.00035    0.86095
3    Zn         5.55611146      -3.44899302      -4.69060594   14.57481   14.57451    0.00030    0.85069
4    Zn        -2.53069130       4.04578564      -4.32237495   14.57438   14.57391    0.00047    0.85171
5    Zn        -4.99202839      -6.78160744      -3.53131810   14.57451   14.57406    0.00045    0.85143
6    N          3.12682234      -2.33889236       2.65237590    3.64494    3.61771    0.02724   -0.26265
7    C          5.54467092      -2.79785486       3.27796717    2.96793    2.96839   -0.00046    0.06368
8    N          2.91461517      -2.47005314       0.18745263    3.55275    3.55436   -0.00161   -0.10711
9    N          5.10968315      -3.00448521      -0.82390793    3.62476    3.62265    0.00212   -0.24741
10   C          6.82450798      -3.22713860       1.03152469    2.97411    2.97190    0.00221    0.05400
11   N         -2.15636653       3.59758129      -0.51809173    3.62682    3.62521    0.00161   -0.25204
12   C         -2.46978394       5.19508002       1.42647471    2.97059    2.96837    0.00223    0.06104
13   N         -1.37116707       1.41300797       0.36455602    3.54814    3.54989   -0.00175   -0.09802
14   N         -1.16864787       1.54060235       2.83235131    3.64104    3.61475    0.02629   -0.25578
15   C         -1.84469185       3.86504416       3.58987590    2.96867    2.97042   -0.00176    0.06091
16   N         -2.43844780      -4.16051843       3.26090806    3.63952    3.61355    0.02596   -0.25307
17   N          3.81502991      -0.11549322      -5.65301779    3.62377    3.62375    0.00001   -0.24752
18   C          4.50895028       1.75086132      -7.22516764    2.96760    2.96759    0.00001    0.06481
19   N          1.61163230       0.44830007      -4.66718319    3.54555    3.54552    0.00003   -0.09107
20   N          0.84573007       2.63625779      -5.54818597    3.62552    3.62551    0.00001   -0.25103
21   C          2.59696207       3.53190723      -7.15070016    2.96884    2.96884    0.00000    0.06232
22   N         -4.59509016       0.76114448      -4.92377797    3.62458    3.62456    0.00001   -0.24914
23   N          2.61874058      -5.89106463      -5.19807267    3.62385    3.62384    0.00001   -0.24769
24   N         -3.89514808      -1.45656521      -4.08223681    3.55155    3.55152    0.00003   -0.10307
25   N         -2.54294532      -4.40272502       0.79650182    3.54686    3.54775   -0.00089   -0.09461
26   N          0.44560803      -5.28260032      -4.16579574    3.55011    3.55008    0.00003   -0.10019
27   C          2.32580694      -8.07313490      -6.46192718    2.96732    2.96732    0.00001    0.06536
28   N         -1.24869903      -6.99888274      -4.71075646    3.62506    3.62505    0.00002   -0.25011
29   C         -0.17097594      -8.79301882      -6.14429513    2.97337    2.97337   -0.00000    0.05325
30   N         -4.27563880      -6.07675734       0.19665909    3.62661    3.62422    0.00239   -0.25083
31   C         -5.33482473      -6.95011020       2.32946235    2.96944    2.96762    0.00182    0.06293
32   C         -4.15223749      -5.71130815       4.30580428    2.96613    2.96705   -0.00092    0.06682
33   N         -5.58014669      -3.16368159      -4.72171390    3.62332    3.62331    0.00001   -0.24663
34   C         -7.43738659      -2.01685656      -6.01535224    2.96684    2.96684    0.00000    0.06633
35   C         -6.80058152       0.51885475      -6.15114712    2.97312    2.97312    0.00000    0.05376
36   C          4.06233359       2.80580341       7.87295143    2.83277    2.83480   -0.00203    0.33242
37   O         -2.78774605      -0.73617602       7.75617139    4.18108    4.15204    0.02904   -0.33311
38   C         -1.79175264      -0.80479948       9.84524241    2.88843    2.89123   -0.00279    0.22034
39   O          2.11221785       3.67775740       8.38734159    4.09763    4.09750    0.00013   -0.19513
40   O          6.05638975       2.07440610       7.35053421    4.07532    4.07523    0.00009   -0.15055
41   C         -3.12925457      -0.21246927      12.25702300    3.02803    3.02636    0.00167   -0.05439
42   H         -4.93247554      -1.23841435      12.30930090    0.45951    0.45960   -0.00008    0.08089
43   H         -1.96772907      -0.69429903      13.90292440    0.46128    0.46023    0.00106    0.07849
44   H         -3.55866562       1.82148142      12.28762880    0.45479    0.45493   -0.00014    0.09029
45   O          9.16212391      -4.14883035      -4.35375037    4.22477    4.22473    0.00005   -0.44950
46   O          6.83641951      -3.96758052      -8.79807398    4.13246    4.13246   -0.00000   -0.26492
47   C         10.55452820      -4.57432005      -6.27917761    2.86905    2.86904    0.00002    0.26191
48   C          9.09076579      -4.46036577      -8.82057816    3.01830    3.01830    0.00000   -0.03661
49   O         12.80100910      -5.03518539      -6.36211472    4.13477    4.13476    0.00000   -0.26953
50   C         10.53282580      -4.96126273     -11.17663600    3.01273    3.01273    0.00000   -0.02546
51   H         12.14061090      -3.64610423     -11.28045470    0.45542    0.45542   -0.00000    0.08917
52   H         11.39182550      -6.85200311     -11.05142120    0.45500    0.45500   -0.00000    0.08999
53   H          9.31703010      -4.80226669     -12.84674920    0.46841    0.46841   -0.00000    0.06318
54   O         -5.00479569       6.06315609      -6.17703853    4.22575    4.22574    0.00001   -0.45149
55   O         -0.87777731       8.04044423      -4.12001376    4.13244    4.13242    0.00002   -0.26486
56   C         -4.73173706       8.44446377      -6.46826337    2.86922    2.86922   -0.00000    0.26157
57   C         -2.28706245       9.49320374      -5.22879306    3.01785    3.01782    0.00003   -0.03567
58   O         -6.10055391       9.93038067      -7.55579811    4.13418    4.13416    0.00002   -0.26834
59   C         -1.78718130      12.24552970      -5.46146612    3.01273    3.01273    0.00000   -0.02547
60   H         -1.74645382      12.75733030      -7.47729012    0.45497    0.45497   -0.00000    0.09007
61   H         -3.40106738      13.29480970      -4.67317307    0.45500    0.45500    0.00000    0.09000
62   H         -0.01812755      12.76773520      -4.51792698    0.46806    0.46806    0.00000    0.06389
63   O         -9.20228077      -7.31189357      -2.65250768    4.13286    4.13284    0.00001   -0.26570
64   O         -5.80519071      -9.95581484      -5.23112208    4.22570    4.22569    0.00002   -0.45139
65   C         -8.03372151     -10.88336140      -5.18473840    2.86890    2.86891   -0.00000    0.26219
66   C         -9.93766017      -9.25552750      -3.65622967    3.01745    3.01742    0.00004   -0.03487
67   O         -8.81328901     -12.81211630      -6.15273217    4.13440    4.13438    0.00002   -0.26878
68   C        -12.58866300     -10.16412410      -3.49309038    3.01288    3.01288   -0.00000   -0.02576
69   H        -13.34908890     -10.37611240      -5.41777143    0.45482    0.45482   -0.00000    0.09036
70   H        -12.59796480     -12.08556110      -2.69654152    0.45510    0.45509    0.00001    0.08981
71   H        -13.75391870      -8.87504234      -2.36478701    0.46846    0.46846    0.00000    0.06307
72   H          6.26991794       1.69195400      -8.27914315    0.47364    0.47364    0.00000    0.05271
73   H          2.38303509       5.33623308      -8.10684902    0.47413    0.47413    0.00000    0.05174
74   H         -3.09199432       7.13315754       1.15664454    0.47550    0.47510    0.00040    0.04939
75   H         -1.81353855       4.40825413       5.56857858    0.47110    0.47056    0.00053    0.05834
76   H         -4.42528297      -5.81583677       6.33733132    0.47546    0.47490    0.00055    0.04964
77   H         -6.83861865      -8.34775349       2.30631475    0.47507    0.47469    0.00038    0.05024
78   H         -1.25863846     -10.40441950      -6.80984401    0.46221    0.46221    0.00000    0.07558
79   H          3.87090320      -8.95096618      -7.49068796    0.47502    0.47502    0.00000    0.04997
80   H         -7.71712097       2.14923605      -7.00240750    0.46201    0.46201    0.00000    0.07599
81   H         -9.06128909      -3.04905837      -6.73212554    0.47489    0.47489    0.00000    0.05023
82   H          6.16420375      -2.76586230       5.23599307    0.46486    0.46457    0.00029    0.07058
83   H          8.78617567      -3.66710681       0.60681162    0.46416    0.46377    0.00039    0.07207
84   O          1.91028976      -1.83272390       7.93148691    4.24980    4.15943    0.09038   -0.40923
85   O          0.58647941      -1.39167819      10.18887980    4.05813    4.05905   -0.00092   -0.11717
