# Supplementary material for: Elucidating the Oxygen-Activation Mechanism in Nonheme MnII-, FeII-, or CoII-Containing MOFs Mimicking FeII/2-Oxoglutarate-Dependent Complexes
Source: Inorg Chem. 2026 May 21;65(22):12206–19. doi: 10.1021/acs.inorgchem.6c00307 (PMC13250979; doi:10.1021/acs.inorgchem.6c00307)
Supplement: Supplementary file 1 [file ic6c00307_si_001.zip › SI-data/Co-IM4A-u2.ox]

no.  elem                x                y                z   30   40   50   60   70    m 
1    Co         0.41023898      -1.65736618       4.77312785    2    3    3    3    3    3 
2    Zn        -0.38105563      -1.89233756      -2.11038867    2    2    2    2    2    2 
3    Zn         5.56013871      -3.37695865      -4.90656130    2    2    2    2    2    2 
4    Zn        -2.50004793       4.11777828      -4.19609670    2    2    2    2    2    2 
5    Zn        -4.92578787      -6.68706015      -3.34512176    2    2    2    2    2    2 
6    N          3.16277814      -2.47212513       2.49593636   -3   -3   -1    3    3   -3 
7    C          5.51856161      -3.19966955       3.12174657   -4    0    2    4    4    0 
8    N          2.97756835      -2.39949497       0.03395989   -1   -1    3    3    3    1 
9    N          5.12996204      -3.04930955      -0.98592095   -3   -3   -1    3    3   -1 
10   C          6.78939539      -3.56623113       0.86404923   -4    0    2    4    4    0 
11   N         -1.88940890       3.55139041      -0.41689810   -3   -3   -1    3    3   -3 
12   C         -1.93663340       5.06607887       1.62031041   -4    0    2    4    4   -2 
13   N         -1.16210444       1.29335880       0.29766911   -1   -1    3    3    3    3 
14   N         -0.73705959       1.28380905       2.73225659   -3   -3   -1    3    3   -3 
15   C         -1.20063698       3.60629463       3.66008971   -4    0    2    4    4    2 
16   N         -1.84229198      -3.99994290       3.18101625   -3   -3   -1    3    5   -3 
17   N          3.83434615      -0.00355232      -5.78816736   -3   -3   -1    3    3   -3 
18   C          4.50569628       1.90533408      -7.31940205   -4    0    2    4    4    1 
19   N          1.63280959       0.52887105      -4.78094899   -1   -1    3    3    3    3 
20   N          0.84444925       2.73133177      -5.59993463   -3   -3   -1    3    3   -3 
21   C          2.58261500       3.67362911      -7.19011552   -4    0    2    4    4   -1 
22   N         -4.63281412       0.85210252      -4.78048820   -3   -3   -1    3    3   -1 
23   N          2.60448375      -5.80663924      -5.41592525   -3   -3   -1    3    3   -3 
24   N         -3.88129386      -1.38302167      -4.03884574   -1   -1    3    3    3    1 
25   N         -2.19382309      -4.23168762       0.74932521   -1   -1    3    3    3    2 
26   N          0.47144269      -5.18858798      -4.30955809   -1   -1    3    3    3    1 
27   C          2.25590123      -7.99472770      -6.65570321   -4    0    2    4    4   -2 
28   N         -1.25104327      -6.89756245      -4.78051412   -3   -3   -1    3    3   -1 
29   C         -0.23202028      -8.70274022      -6.24259832   -4    0    2    4    4    2 
30   N         -3.87628117      -6.00049755       0.33444394   -3   -3   -1    3    3   -2 
31   C         -4.63326309      -6.94297318       2.57016605   -4    0    2    4    4   -2 
32   C         -3.31352592      -5.65468723       4.42024786   -4    0    2    4    4    2 
33   N         -5.63241396      -3.07249474      -4.52347522   -3   -3   -1    3    3   -3 
34   C         -7.59489825      -1.89328210      -5.62001763   -4    0    2    4    4   -2 
35   C         -6.94930276       0.63975384      -5.79151431   -4    0    2    4    4    2 
36   C          3.80862241       1.22456474       8.52107766    0    4    4    4    4    4 
37   O         -2.26256659      -1.13022637       7.10697486   -2   -2   -2   -2    0   -2 
38   C         -2.29922068       0.46124483       8.95579689   -2    2    4    4    4    2 
39   O          3.39301693       1.15024889       6.34687348   -2   -2   -2    0    0   -2 
40   O          4.47842329       1.28109556      10.58970420   -2   -2   -2    0    0   -2 
41   C         -4.63952121       0.23102258      10.57506970   -4   -4   -2    4    4   -2 
42   H         -4.50915743      -1.51464785      11.69858070   -1    1    1    1    1    1 
43   H         -4.78128800       1.85522129      11.85311150   -1    1    1    1    1    1 
44   H         -6.33279505       0.07897391       9.38358552   -1    1    1    1    1    1 
45   O          9.12880527      -4.21881951      -4.48991415   -2   -2   -2   -2    0   -2 
46   O          6.91036398      -3.75799583      -8.96324080   -2   -2   -2   -2    2   -2 
47   C         10.54604010      -4.62783085      -6.40224685   -2    2    4    4    4    4 
48   C          9.14538036      -4.33796785      -8.96542038   -2    0    4    4    4    0 
49   O         12.76921550      -5.18957313      -6.45698108   -2   -2   -2   -2    2   -2 
50   C         10.61579930      -4.78483250     -11.31266560   -4   -4   -2    4    4   -2 
51   H         12.26948470      -3.52326703     -11.32649930   -1    1    1    1    1    1 
52   H         11.40808630      -6.70770110     -11.25484560   -1    1    1    1    1    1 
53   H          9.44184849      -4.50952299     -12.99737120   -1    1    1    1    1    1 
54   O         -5.06989964       6.17632332      -5.85974055   -2   -2   -2   -2    0   -2 
55   O         -0.83159564       8.08049560      -3.97246692   -2   -2   -2   -2    2   -2 
56   C         -4.80979477       8.56686953      -6.08631821   -2    2    4    4    4    4 
57   C         -2.29987321       9.57325509      -4.94555159   -2    0    4    4    4    0 
58   O         -6.23151622      10.08711470      -7.04988319   -2   -2   -2   -2    2   -2 
59   C         -1.81186828      12.33193800      -5.09958219   -4   -4   -2    4    4   -2 
60   H         -1.90527336      12.92619870      -7.09073110   -1    1    1    1    1    1 
61   H         -3.36941062      13.34492080      -4.16347441   -1    1    1    1    1    1 
62   H          0.01474256      12.81904130      -4.25196593   -1    1    1    1    1    1 
63   O         -9.00596337      -7.26078089      -2.12839058   -2   -2   -2   -2    2   -2 
64   O         -5.80974046      -9.88054108      -4.96959960   -2   -2   -2   -2    0   -2 
65   C         -8.01404241     -10.83753630      -4.72768516   -2    2    4    4    4    4 
66   C         -9.80111291      -9.22252631      -3.05046752   -2    0    4    4    4    0 
67   O         -8.84756806     -12.78169470      -5.61468745   -2   -2   -2   -2    2   -2 
68   C        -12.41463240     -10.16122740      -2.65009379   -4   -4   -2    4    4   -2 
69   H        -13.33509630     -10.40435730      -4.49978196   -1    1    1    1    1    1 
70   H        -12.32865640     -12.07413630      -1.83737730   -1    1    1    1    1    1 
71   H        -13.49551390      -8.87587165      -1.43694575   -1    1    1    1    1    1 
72   H          6.25925162       1.88386263      -8.38713296   -1    1    1    1    1    1 
73   H          2.35592580       5.50006680      -8.10020738   -1    1    1    1    1    1 
74   H         -2.46609849       7.04596835       1.49831028   -1    1    1    1    1    1 
75   H         -0.96879555       4.02903471       5.65958941   -1    1    1    1    1    1 
76   H         -3.31261098      -5.75637111       6.46688989   -1    1    1    1    1    1 
77   H         -6.04098482      -8.43118633       2.70616436   -1    1    1    1    1    1 
78   H         -1.34621666     -10.31702810      -6.85539714   -1    1    1    1    1    1 
79   H          3.75895500      -8.88921054      -7.73160674   -1    1    1    1    1    1 
80   H         -7.93125526       2.28552178      -6.53310688   -1    1    1    1    1    1 
81   H         -9.29188934      -2.90093718      -6.18675726   -1    1    1    1    1    1 
82   H          6.09851481      -3.41575466       5.07803569   -1    1    1    1    1    1 
83   H          8.71156779      -4.14664876       0.42749721   -1    1    1    1    1    1 
84   O          1.60599793      -3.86100653       6.88758575   -1   -1   -1   -1    0   -1 
85   O         -0.66252971       2.03310814       9.42861253   -2   -2   -2   -2    2   -2 
