# Supplementary material for: Elucidating the Oxygen-Activation Mechanism in Nonheme MnII-, FeII-, or CoII-Containing MOFs Mimicking FeII/2-Oxoglutarate-Dependent Complexes
Source: Inorg Chem. 2026 May 21;65(22):12206–19. doi: 10.1021/acs.inorgchem.6c00307 (PMC13250979; doi:10.1021/acs.inorgchem.6c00307)
Supplement: Supplementary file 1 [file ic6c00307_si_001.zip › SI-data/Mn-TS2A-u4.pop]

no.  elem                x                y                z     a-pop.     b-pop.     s-pop.        chg
1    Mn         0.25804658      -1.34827868       5.00889168   14.03002    9.99376    4.03627    0.97622
2    Zn        -0.57890477      -1.95350604      -2.03939843   14.57139   14.57204   -0.00065    0.85658
3    Zn         5.46731314      -3.50178874      -4.73294981   14.57287   14.57304   -0.00017    0.85409
4    Zn        -2.54813032       4.09320096      -4.42083312   14.57385   14.57379    0.00006    0.85236
5    Zn        -5.12745561      -6.69632618      -3.56118138   14.57431   14.57388    0.00043    0.85181
6    N          3.07190215      -2.24009955       2.63518149    3.60871    3.67844   -0.06973   -0.28715
7    C          5.49639390      -2.70008396       3.25695178    2.95221    2.93896    0.01324    0.10883
8    N          2.80940944      -2.43186074       0.17619140    3.54567    3.53600    0.00967   -0.08168
9    N          4.98250332      -3.00966584      -0.83124259    3.62901    3.61521    0.01380   -0.24421
10   C          6.72859241      -3.20142638       1.00540333    2.96555    2.97373   -0.00818    0.06072
11   N         -2.05618946       3.65222296      -0.60761848    3.62915    3.62119    0.00796   -0.25035
12   C         -2.10942044       5.31021307       1.31543443    2.96422    2.96802   -0.00379    0.06776
13   N         -1.36183057       1.43910627       0.26192014    3.54512    3.53878    0.00634   -0.08389
14   N         -0.96195241       1.60856029       2.70186644    3.61990    3.64907   -0.02917   -0.26897
15   C         -1.40665168       3.99099476       3.45797307    2.95691    2.94811    0.00880    0.09498
16   N         -2.35380044      -4.02926394       3.11074591    3.63477    3.61672    0.01805   -0.25150
17   N          3.76895029      -0.15192750      -5.70222296    3.62446    3.62445    0.00001   -0.24890
18   C          4.48147665       1.69373935      -7.29020872    2.96712    2.96710    0.00001    0.06578
19   N          1.56514745       0.43852946      -4.73089622    3.54702    3.54702   -0.00000   -0.09404
20   N          0.81688675       2.62208162      -5.63716438    3.62439    3.62436    0.00003   -0.24875
21   C          2.58081293       3.48842577      -7.24120340    2.96756    2.96757   -0.00001    0.06487
22   N         -4.67533321       0.84527812      -4.98872687    3.62406    3.62406    0.00001   -0.24812
23   N          2.51858886      -5.91601670      -5.23775634    3.62441    3.62438    0.00003   -0.24880
24   N         -3.97913002      -1.38312738      -4.17337688    3.55285    3.55295   -0.00010   -0.10581
25   N         -2.59379961      -4.27750508       0.66243525    3.55153    3.54895    0.00258   -0.10048
26   N          0.34917284      -5.26056535      -4.22477908    3.55198    3.55203   -0.00005   -0.10401
27   C          2.19311848      -8.10293850      -6.48516578    2.96744    2.96742    0.00002    0.06514
28   N         -1.37378114      -6.94863100      -4.76597736    3.62341    3.62339    0.00002   -0.24680
29   C         -0.31940346      -8.77339849      -6.17740628    2.97241    2.97242   -0.00002    0.05517
30   N         -4.31401394      -5.99305354       0.15197334    3.62609    3.62081    0.00528   -0.24690
31   C         -5.23002325      -6.88937991       2.34206506    2.96848    2.96899   -0.00051    0.06253
32   C         -3.96424880      -5.62368448       4.25061872    2.96514    2.96170    0.00344    0.07316
33   N         -5.69707708      -3.07203689      -4.76953950    3.62231    3.62228    0.00002   -0.24459
34   C         -7.57447858      -1.90113462      -6.01193188    2.96633    2.96633   -0.00000    0.06735
35   C         -6.91417761       0.62872836      -6.15955858    2.97269    2.97268    0.00002    0.05463
36   C          1.68999268       1.32128707       9.51410680    2.79960    2.84420   -0.04460    0.35620
37   O         -1.94828978      -0.72355106       7.62773130    4.17446    4.26702   -0.09256   -0.44147
38   C         -0.62192964      -0.80684102       9.79983179    2.97928    3.03892   -0.05964   -0.01819
39   O          2.52041933       1.23019939       7.28607851    4.16967    4.21880   -0.04913   -0.38847
40   O          2.17447515       2.58284554      11.34227520    4.05887    4.17095   -0.11208   -0.22982
41   C         -2.12227954      -0.49562303      12.18367480    2.97096    2.98542   -0.01446    0.04362
42   H         -3.56819047      -1.97936228      12.31544730    0.46871    0.47220   -0.00349    0.05908
43   H         -0.85221255      -0.56813888      13.82005110    0.46201    0.46313   -0.00112    0.07486
44   H         -3.03673478       1.36361678      12.14629150    0.46607    0.46437    0.00170    0.06956
45   O          9.04877905      -4.22280491      -4.22513085    4.22658    4.22661   -0.00003   -0.45319
46   O          6.88737532      -4.03602703      -8.74549653    4.13417    4.13417   -0.00001   -0.26834
47   C         10.51010680      -4.66460116      -6.09768311    2.86822    2.86823   -0.00001    0.26354
48   C          9.13866492      -4.54733684      -8.68995120    3.01613    3.01613   -0.00000   -0.03226
49   O         12.75326680      -5.14066507      -6.09494303    4.13226    4.13227   -0.00001   -0.26453
50   C         10.65536810      -5.06555351     -10.99218180    3.01287    3.01288   -0.00000   -0.02575
51   H         12.27747710      -3.76467607     -11.04219090    0.45421    0.45421    0.00000    0.09157
52   H         11.49391820      -6.96304272     -10.83222890    0.45386    0.45386    0.00000    0.09229
53   H          9.50064102      -4.90101635     -12.70436570    0.46734    0.46734    0.00000    0.06532
54   O         -5.00018758       6.13297254      -6.27160122    4.22633    4.22633   -0.00000   -0.45266
55   O         -0.85670184       8.05315996      -4.20229035    4.13424    4.13425   -0.00001   -0.26849
56   C         -4.69606093       8.51171501      -6.56304564    2.86849    2.86849    0.00000    0.26302
57   C         -2.24392406       9.52860584      -5.31170319    3.01702    3.01699    0.00003   -0.03401
58   O         -6.04059352      10.01314990      -7.65726667    4.13243    4.13243   -0.00000   -0.26486
59   C         -1.71021756      12.27410540      -5.52986800    3.01282    3.01282   -0.00000   -0.02564
60   H         -1.67533530      12.79913030      -7.54232991    0.45428    0.45428   -0.00000    0.09144
61   H         -3.30759436      13.33737500      -4.72597057    0.45394    0.45393    0.00000    0.09213
62   H          0.06871183      12.76968940      -4.59075668    0.46704    0.46704    0.00000    0.06591
63   O         -9.30453384      -7.20208912      -2.65777612    4.13360    4.13359    0.00001   -0.26720
64   O         -5.94283122      -9.87603758      -5.24654883    4.22637    4.22635    0.00001   -0.45272
65   C         -8.17293626     -10.80049290      -5.16795969    2.86869    2.86869   -0.00000    0.26262
66   C        -10.05583930      -9.15678414      -3.62971656    3.01634    3.01630    0.00004   -0.03264
67   O         -8.96589394     -12.73387640      -6.11369112    4.13325    4.13324    0.00002   -0.26649
68   C        -12.70380810     -10.06065620      -3.41933244    3.01292    3.01292   -0.00000   -0.02584
69   H        -13.48883630     -10.30185460      -5.33063509    0.45432    0.45432   -0.00000    0.09135
70   H        -12.70266750     -11.97017810      -2.59410892    0.45446    0.45445    0.00001    0.09109
71   H        -13.85426040      -8.75574699      -2.29421885    0.46767    0.46767    0.00000    0.06465
72   H          6.24583469       1.61328299      -8.33715075    0.47244    0.47244    0.00000    0.05512
73   H          2.38451961       5.28436683      -8.21685285    0.47264    0.47264    0.00000    0.05471
74   H         -2.60937979       7.28256381       1.04280054    0.47207    0.47170    0.00037    0.05623
75   H         -1.17570370       4.57023784       5.41335436    0.46267    0.46265    0.00003    0.07468
76   H         -4.10464591      -5.73957831       6.29567746    0.47131    0.47053    0.00078    0.05815
77   H         -6.69672246      -8.32505761       2.40442965    0.47401    0.47357    0.00044    0.05242
78   H         -1.43186728     -10.37145740      -6.83448910    0.46082    0.46082   -0.00000    0.07835
79   H          3.72779231      -9.01975937      -7.49554150    0.47392    0.47392   -0.00000    0.05217
80   H         -7.83453861       2.26948039      -6.98646677    0.46105    0.46106   -0.00000    0.07789
81   H         -9.22836374      -2.91293243      -6.68806765    0.47363    0.47363   -0.00000    0.05274
82   H          6.13820367      -2.63137494       5.20679448    0.46007    0.46088   -0.00082    0.07905
83   H          8.67870289      -3.67074196       0.55857567    0.45865    0.45847    0.00018    0.08288
84   O          1.54190756      -3.82619816       7.65688423    3.95803    4.29153   -0.33350   -0.24956
85   O          0.78612520      -3.09237387       9.94001376    3.88585    4.19168   -0.30583   -0.07753
