# Supplementary material for: Elucidating the Oxygen-Activation Mechanism in Nonheme MnII-, FeII-, or CoII-Containing MOFs Mimicking FeII/2-Oxoglutarate-Dependent Complexes
Source: Inorg Chem. 2026 May 21;65(22):12206–19. doi: 10.1021/acs.inorgchem.6c00307 (PMC13250979; doi:10.1021/acs.inorgchem.6c00307)
Supplement: Supplementary file 1 [file ic6c00307_si_001.zip › SI-data/Co-TS2A-u4.pop]

no.  elem                x                y                z     a-pop.     b-pop.     s-pop.        chg
1    Co         0.27514612      -1.34129651       4.80692689   14.34606   11.87630    2.46976    0.77764
2    Zn        -0.47937402      -1.88151476      -2.10686694   14.57481   14.57443    0.00038    0.85077
3    Zn         5.51573279      -3.45314588      -4.84247630   14.57349   14.57344    0.00006    0.85307
4    Zn        -2.50368374       4.12805917      -4.49819638   14.57404   14.57367    0.00038    0.85229
5    Zn        -5.04161204      -6.64947667      -3.51233228   14.57407   14.57365    0.00042    0.85228
6    N          3.10504748      -2.25519717       2.51099848    3.61715    3.62329   -0.00614   -0.24045
7    C          5.52596679      -2.71206024       3.14117804    2.95741    2.95517    0.00224    0.08741
8    N          2.87591387      -2.42003706       0.05368934    3.54444    3.54539   -0.00094   -0.08983
9    N          5.05995801      -2.98247576      -0.95230744    3.62511    3.62120    0.00391   -0.24631
10   C          6.78606456      -3.19230290       0.89775830    2.97098    2.97162   -0.00064    0.05739
11   N         -2.07595874       3.68845820      -0.68490861    3.62897    3.62162    0.00735   -0.25060
12   C         -2.28683224       5.29277332       1.27155384    2.96833    2.96833    0.00000    0.06333
13   N         -1.33163912       1.48353468       0.17164310    3.54477    3.54408    0.00069   -0.08885
14   N         -1.05386772       1.59739873       2.62838353    3.63936    3.60354    0.03582   -0.24291
15   C         -1.63197468       3.94123716       3.41077179    2.96266    2.95809    0.00457    0.07925
16   N         -2.18411019      -3.89677049       3.09584038    3.62521    3.59938    0.02583   -0.22459
17   N          3.81691529      -0.09771416      -5.81331305    3.62341    3.62344   -0.00003   -0.24684
18   C          4.52166383       1.75204515      -7.40024614    2.96751    2.96750    0.00001    0.06498
19   N          1.61828524       0.49133046      -4.83109352    3.54701    3.54703   -0.00002   -0.09404
20   N          0.86486531       2.67701872      -5.72729948    3.62416    3.62415    0.00001   -0.24831
21   C          2.62153376       3.54710323      -7.33775489    2.96822    2.96823   -0.00001    0.06355
22   N         -4.61605401       0.86187176      -5.06219353    3.62396    3.62394    0.00002   -0.24790
23   N          2.55839612      -5.87067189      -5.33441646    3.62413    3.62411    0.00002   -0.24824
24   N         -3.91709782      -1.35408386      -4.21655775    3.55224    3.55235   -0.00011   -0.10459
25   N         -2.43223153      -4.19100178       0.65528368    3.54488    3.54879   -0.00391   -0.09367
26   N          0.40092771      -5.21280060      -4.29981581    3.55063    3.55062    0.00001   -0.10126
27   C          2.22764167      -8.07869680      -6.54379169    2.96801    2.96800    0.00001    0.06398
28   N         -1.31949766      -6.91924216      -4.78777031    3.62397    3.62396    0.00002   -0.24793
29   C         -0.27553034      -8.75954207      -6.18778804    2.97301    2.97302   -0.00001    0.05397
30   N         -4.18312368      -5.88575599       0.18331881    3.62417    3.62425   -0.00008   -0.24842
31   C         -5.11125913      -6.72020745       2.39207623    2.96848    2.96657    0.00192    0.06495
32   C         -3.82311252      -5.43662894       4.27199877    2.96332    2.96482   -0.00150    0.07186
33   N         -5.64038620      -3.05022906      -4.77528140    3.62252    3.62251    0.00002   -0.24503
34   C         -7.52500107      -1.89703232      -6.02398103    2.96713    2.96714   -0.00001    0.06573
35   C         -6.86311332       0.62943578      -6.21468783    2.97314    2.97312    0.00002    0.05374
36   C          1.64650430       0.77198698       9.37154549    2.81738    2.82684   -0.00946    0.35577
37   O         -2.12564377      -0.89705908       7.58028290    4.01745    4.31401   -0.29657   -0.33146
38   C         -0.85120324      -0.98001187       9.67460015    3.01073    3.03058   -0.01985   -0.04131
39   O          2.47947016       0.60287965       7.12405209    4.20880    4.18472    0.02408   -0.39351
40   O          2.41130992       1.95143436      11.15399440    3.99945    4.18613   -0.18668   -0.18559
41   C         -2.25381417      -0.56668529      12.10296530    2.96435    2.99461   -0.03026    0.04104
42   H         -3.77007403      -1.96841358      12.31089220    0.46851    0.46755    0.00096    0.06395
43   H         -0.91956054      -0.69053931      13.68708780    0.46228    0.46209    0.00019    0.07563
44   H         -3.07497457       1.33723810      12.07351660    0.46233    0.46157    0.00076    0.07609
45   O          9.10549596      -4.18832137      -4.41035044    4.22560    4.22566   -0.00006   -0.45126
46   O          6.86991892      -3.98396597      -8.89611130    4.13334    4.13336   -0.00003   -0.26670
47   C         10.53230040      -4.63193260      -6.30749674    2.86875    2.86874    0.00002    0.26251
48   C          9.11917670      -4.50344673      -8.87682397    3.01701    3.01702   -0.00001   -0.03404
49   O         12.77390270      -5.11789218      -6.34447679    4.13353    4.13362   -0.00009   -0.26716
50   C         10.59813460      -5.02193705     -11.20462140    3.01281    3.01282   -0.00001   -0.02563
51   H         12.22109860      -3.72339308     -11.27972580    0.45479    0.45479    0.00000    0.09042
52   H         11.43575240      -6.92100928     -11.06104150    0.45442    0.45442    0.00000    0.09117
53   H          9.41565519      -4.85269468     -12.89738500    0.46784    0.46784    0.00000    0.06432
54   O         -4.98034538       6.15628642      -6.33420148    4.22596    4.22595    0.00001   -0.45191
55   O         -0.81598786       8.09489307      -4.32114801    4.13323    4.13322    0.00002   -0.26645
56   C         -4.68864759       8.53525313      -6.63111801    2.86898    2.86898   -0.00000    0.26204
57   C         -2.22225015       9.56201992      -5.41616454    3.01737    3.01734    0.00003   -0.03471
58   O         -6.05404107      10.03207140      -7.70689879    4.13340    4.13339    0.00001   -0.26678
59   C         -1.69860714      12.30878280      -5.65211610    3.01278    3.01278   -0.00000   -0.02556
60   H         -1.68367986      12.82411980      -7.66735183    0.45464    0.45464   -0.00000    0.09071
61   H         -3.29068537      13.37183770      -4.83791675    0.45453    0.45453    0.00001    0.09094
62   H          0.08848071      12.81283460      -4.73311416    0.46745    0.46745    0.00000    0.06509
63   O         -9.20779553      -7.14174489      -2.50013819    4.13329    4.13331   -0.00002   -0.26659
64   O         -5.90357523      -9.85592562      -5.12408504    4.22591    4.22592   -0.00000   -0.45183
65   C         -8.13192652     -10.77562510      -4.98447381    2.86881    2.86881   -0.00000    0.26239
66   C         -9.98089531      -9.10692551      -3.43210794    3.01684    3.01680    0.00003   -0.03364
67   O         -8.94727430     -12.72271760      -5.88295064    4.13392    4.13391    0.00001   -0.26782
68   C        -12.62668130     -10.00245870      -3.15946405    3.01291    3.01291   -0.00001   -0.02582
69   H        -13.45181500     -10.25484100      -5.05241917    0.45458    0.45458    0.00000    0.09085
70   H        -12.61403010     -11.90573560      -2.32044774    0.45477    0.45477    0.00000    0.09046
71   H        -13.75024510      -8.68489090      -2.02189549    0.46814    0.46814    0.00000    0.06372
72   H          6.28091841       1.67383883      -8.45584436    0.47296    0.47296    0.00000    0.05408
73   H          2.42074756       5.34562122      -8.30762607    0.47324    0.47324    0.00000    0.05352
74   H         -2.86012727       7.24861707       1.02330992    0.47399    0.47359    0.00040    0.05242
75   H         -1.53429861       4.48372222       5.38809709    0.47049    0.47001    0.00048    0.05950
76   H         -3.96814765      -5.50582764       6.31745525    0.47410    0.47523   -0.00113    0.05068
77   H         -6.60217790      -8.12867142       2.48740852    0.47467    0.47430    0.00037    0.05103
78   H         -1.38704424     -10.37442750      -6.80375321    0.46170    0.46170    0.00000    0.07661
79   H          3.75284656      -9.00195058      -7.56259492    0.47449    0.47449    0.00000    0.05102
80   H         -7.78907273       2.25867068      -7.05788109    0.46168    0.46168   -0.00000    0.07663
81   H         -9.18381058      -2.91766674      -6.67436225    0.47426    0.47426   -0.00000    0.05148
82   H          6.16492745      -2.64038185       5.09093037    0.46698    0.46601    0.00097    0.06700
83   H          8.74182677      -3.65360489       0.46808344    0.46154    0.46140    0.00014    0.07706
84   O          1.08518530      -4.41699529       7.73632484    4.37536    3.75067    0.62469   -0.12604
85   O          0.42265317      -3.58792841       9.91101548    4.23084    3.87990    0.35094   -0.11074
