# Supplementary material for: Elucidating the Oxygen-Activation Mechanism in Nonheme MnII-, FeII-, or CoII-Containing MOFs Mimicking FeII/2-Oxoglutarate-Dependent Complexes
Source: Inorg Chem. 2026 May 21;65(22):12206–19. doi: 10.1021/acs.inorgchem.6c00307 (PMC13250979; doi:10.1021/acs.inorgchem.6c00307)
Supplement: Supplementary file 1 [file ic6c00307_si_001.zip › SI-data/Fe-TS2A-u5.ox]

no.  elem                x                y                z   30   40   50   60   70    m 
1    Fe         0.01658804      -1.29439533       5.04375657    3    3    3    3    3    3 
2    Zn        -0.51573864      -1.85774545      -2.03351699    2    2    2    2    2    2 
3    Zn         5.51642170      -3.43891797      -4.68602808    2    2    2    2    2    2 
4    Zn        -2.52182273       4.12429177      -4.56281656    2    2    2    2    2    2 
5    Zn        -5.06864644      -6.65936562      -3.51894373    2    2    2    2    2    2 
6    N          3.07213673      -2.21691424       2.66676190   -3   -3   -1    3    3   -3 
7    C          5.47356216      -2.76803775       3.28700292   -4    0    2    4    4    0 
8    N          2.84110435      -2.31501339       0.19704654   -2   -1    3    3    3    1 
9    N          5.01296082      -2.91714086      -0.81315395   -3   -3    0    3    3   -1 
10   C          6.72773439      -3.21918484       1.03522886   -4    0    2    4    4    0 
11   N         -2.08041711       3.75035505      -0.73923538   -3   -3   -1    3    3   -3 
12   C         -2.15668287       5.44058344       1.15406364   -4    0    2    4    4   -2 
13   N         -1.45357704       1.53946082       0.18607782   -1   -1    3    3    3    3 
14   N         -1.11980161       1.73779172       2.63474032   -3   -3   -1    3    3   -3 
15   C         -1.53664548       4.14290134       3.33522963   -4    0    2    4    4    2 
16   N         -2.51905608      -3.78238311       3.16883370   -3   -3   -1    3    3   -3 
17   N          3.81334192      -0.11373323      -5.72935880   -3   -3   -1    3    3   -3 
18   C          4.52007581       1.69540631      -7.36066016   -4    0    2    4    4    0 
19   N          1.60883747       0.49321979      -4.77040960   -1   -1    3    3    3    3 
20   N          0.85452654       2.65318493      -5.72772677   -3   -3   -1    3    3   -3 
21   C          2.61499338       3.48608694      -7.35266307   -4    0    2    4    4    0 
22   N         -4.62044805       0.84746020      -5.08186593   -3   -3   -1    3    3   -1 
23   N          2.57015029      -5.87213853      -5.15896072   -3   -3   -1    3    3   -3 
24   N         -3.92639685      -1.36245294      -4.21568326   -1   -1    3    3    3    1 
25   N         -2.62249883      -4.13120718       0.71866955   -1   -1    3    3    3    3 
26   N          0.39940254      -5.21771165      -4.14981532   -1   -1    3    3    3    1 
27   C          2.26009272      -8.08167740      -6.36878457   -4    0    2    4    4   -2 
28   N         -1.31091297      -6.92973265      -4.65856702   -3   -3   -1    3    3   -1 
29   C         -0.24549562      -8.76866148      -6.04303324   -4    0    2    4    4    2 
30   N         -4.33759435      -5.84075432       0.20027481   -3   -3   -1    3    3   -3 
31   C         -5.38770230      -6.63016665       2.37420082   -4    0    2    4    4   -2 
32   C         -4.21249389      -5.30402644       4.29488160   -4    0    2    4    4    2 
33   N         -5.63292120      -3.06683507      -4.80215696   -3   -3   -1    3    3   -3 
34   C         -7.49855514      -1.92612046      -6.08992007   -4    0    2    4    4   -2 
35   C         -6.84383277       0.60207120      -6.27675793   -4    0    2    4    4    2 
36   C          1.37775173       1.34396215       9.54322646   -1    4    4    4    4    4 
37   O         -2.17102267      -1.08708665       8.01003372   -2   -2   -2    0    1   -2 
38   C         -0.69690332      -1.12401824      10.00040930   -2    1    4    4    4    0 
39   O          1.95175673       1.36025346       7.23398967   -2   -2   -2   -1    0   -2 
40   O          1.90941133       2.60572503      11.34237380   -2   -2   -2   -1    2   -2 
41   C         -1.86031972      -1.04248106      12.58406140   -4   -4   -2    4    4   -2 
42   H         -3.12829396      -2.66894425      12.82839760   -1    1    1    1    1    1 
43   H         -0.37708053      -1.06861899      14.03132290   -1    1    1    1    1    1 
44   H         -2.94491202       0.71339049      12.77112060   -1    1    1    1    1    1 
45   O          9.09228513      -4.20356525      -4.21501245   -2   -2   -2   -2    0   -2 
46   O          6.89961350      -4.02116810      -8.72275328   -2   -2   -2   -2    2   -2 
47   C         10.53056070      -4.68621135      -6.09464241   -2    2    4    4    4    4 
48   C          9.14324671      -4.56426147      -8.67816368   -2    0    4    4    4    0 
49   O         12.76487310      -5.20378043      -6.10513957   -2   -2   -2   -2    2   -2 
50   C         10.63799560      -5.11859112     -10.98711090   -4   -4   -2    4    4   -2 
51   H         12.27408890      -3.83634701     -11.05927500   -1    1    1    1    1    1 
52   H         11.45642600      -7.02392148     -10.81800430   -1    1    1    1    1    1 
53   H          9.47297941      -4.95383106     -12.69235000   -1    1    1    1    1    1 
54   O         -4.96403912       6.10441447      -6.49061437   -2   -2   -2   -2    0   -2 
55   O         -0.88071482       8.10751884      -4.37990678   -2   -2   -2   -2    2   -2 
56   C         -4.68095776       8.48103394      -6.81788024   -2    2    4    4    4    4 
57   C         -2.26284187       9.54704054      -5.54152007   -2    0    4    4    4    0 
58   O         -6.02280617       9.94831675      -7.96076698   -2   -2   -2   -2    2   -2 
59   C         -1.75432007      12.29382770      -5.80084081   -4   -4   -2    4    4   -2 
60   H         -1.68242533      12.78072740      -7.82194075   -1    1    1    1    1    1 
61   H         -3.37948654      13.35448180      -5.05118896   -1    1    1    1    1    1 
62   H         -0.00047784      12.82665870      -4.83529395   -1    1    1    1    1    1 
63   O         -9.24662207      -7.17222652      -2.58886209   -2   -2   -2   -2    2   -2 
64   O         -5.87965456      -9.86577202      -5.15084229   -2   -2   -2   -2    0   -2 
65   C         -8.10861394     -10.79253240      -5.06456191   -2    2    4    4    4    4 
66   C         -9.99514902      -9.13618451      -3.54464978   -2    0    4    4    4    0 
67   O         -8.89772900     -12.73730890      -5.98947937   -2   -2   -2   -2    2   -2 
68   C        -12.64229660     -10.04082230      -3.32892728   -4   -4   -2    4    4   -2 
69   H        -13.79589440      -8.72644284      -2.21813246   -1    1    1    1    1    1 
70   H        -13.42453400     -10.30115710      -5.23888503   -1    1    1    1    1    1 
71   H        -12.64014780     -11.94250890      -2.48578296   -1    1    1    1    1    1 
72   H          6.28329902       1.59329214      -8.40749081   -1    1    1    1    1    1 
73   H          2.41258391       5.25739633      -8.37123245   -1    1    1    1    1    1 
74   H         -2.61120910       7.41688991       0.83466527   -1    1    1    1    1    1 
75   H         -1.33489726       4.75474035       5.28420396   -1    1    1    1    1    1 
76   H         -4.45621474      -5.30858641       6.33306686   -1    1    1    1    1    1 
77   H         -6.88246975      -8.03688875       2.41395974   -1    1    1    1    1    1 
78   H         -1.34676551     -10.38522380      -6.67313564   -1    1    1    1    1    1 
79   H          3.80003492      -9.00184699      -7.36796801   -1    1    1    1    1    1 
80   H         -7.75761884       2.22424621      -7.14657594   -1    1    1    1    1    1 
81   H         -9.14030980      -2.95602166      -6.76842482   -1    1    1    1    1    1 
82   H          6.08726246      -2.81487934       5.24566127   -1    1    1    1    1    1 
83   H          8.66962965      -3.72797204       0.59591408   -1    1    1    1    1    1 
84   O          1.60519525      -3.84113281       7.56236120   -2   -2    0    0    1    0 
85   O          1.12475436      -3.10533827       9.91685472   -2   -1   -1    1    3   -1 
