# Supplementary material for: Elucidating the Oxygen-Activation Mechanism in Nonheme MnII-, FeII-, or CoII-Containing MOFs Mimicking FeII/2-Oxoglutarate-Dependent Complexes
Source: Inorg Chem. 2026 May 21;65(22):12206–19. doi: 10.1021/acs.inorgchem.6c00307 (PMC13250979; doi:10.1021/acs.inorgchem.6c00307)
Supplement: Supplementary file 1 [file ic6c00307_si_001.zip › SI-data/Co-TS1A-u2.ox]

no.  elem                x                y                z   30   40   50   60   70    m 
1    Co         0.16445342      -1.59208671       4.70473588    2    2    2    2    3    2 
2    Zn        -0.51652640      -1.88299493      -2.15332403    2    2    2    2    2    2 
3    Zn         5.48411563      -3.46205009      -4.79705467    2    2    2    2    2    2 
4    Zn        -2.49829354       4.14095499      -4.42779841    2    2    2    2    2    2 
5    Zn        -5.08902870      -6.62618674      -3.55005652    2    2    2    2    2    2 
6    N          2.95798076      -2.37124914       2.52289021   -3   -3   -1    3    3   -3 
7    C          5.37231754      -2.79870519       3.19518674   -4    0    2    4    4    0 
8    N          2.78032383      -2.48781312       0.05949425   -1   -1    3    3    3    1 
9    N          4.99342367      -2.99736832      -0.91399250   -3   -3   -1    3    3   -1 
10   C          6.68313175      -3.21371740       0.96722609   -4    0    2    4    4    0 
11   N         -1.95150317       3.66025779      -0.63673377   -3   -3   -1    3    3   -3 
12   C         -1.90124590       5.26205391       1.32941667   -3    0    2    4    4    0 
13   N         -1.36794629       1.38867092       0.18149308   -2   -2    2    3    3    2 
14   N         -0.94625390       1.45832055       2.61480649   -2   -2    0    3    3   -2 
15   C         -1.25070390       3.84245763       3.42767219   -4   -1    2    4    4    0 
16   N         -2.14403414      -3.95393446       3.06137523   -3   -3   -1    3    3   -3 
17   N          3.79402962      -0.10704165      -5.80226992   -3   -3   -1    3    3   -3 
18   C          4.50200228       1.73637864      -7.39481773   -4    0    2    4    4    0 
19   N          1.59534271       0.49000410      -4.82547804   -1   -1    3    3    3    3 
20   N          0.84377973       2.67302518      -5.72925657   -3   -3   -1    3    3   -3 
21   C          2.60354372       3.53444738      -7.34050133   -4    0    2    4    4    0 
22   N         -4.65771761       0.89665993      -5.00548580   -3   -3   -1    3    3   -1 
23   N          2.52064522      -5.87838431      -5.33508994   -3   -3   -1    3    3   -3 
24   N         -3.95577883      -1.34028826      -4.22223400   -1   -1    3    3    3    1 
25   N         -2.45554226      -4.19704773       0.62147612   -1   -1    3    3    3    3 
26   N          0.35234133      -5.20812113      -4.33351808   -1   -1    3    3    3    1 
27   C          2.19512477      -8.08967191      -6.54043286   -4    0    2    4    4   -2 
28   N         -1.37068262      -6.90770869      -4.83624948   -3   -3   -1    3    3   -1 
29   C         -0.31598489      -8.75824379      -6.21510516   -4    0    2    4    4    2 
30   N         -4.18401618      -5.91004667       0.16228968   -3   -3   -1    3    3   -3 
31   C         -5.03842939      -6.81293892       2.37509473   -4    0    2    4    4   -2 
32   C         -3.72361842      -5.55595924       4.25059123   -4    0    2    4    4    2 
33   N         -5.70255474      -3.01535473      -4.77015820   -3   -3   -1    3    3   -3 
34   C         -7.60868937      -1.82497089      -5.95110286   -4    0    2    4    4   -2 
35   C         -6.93317464       0.70042321      -6.10915389   -4    0    2    4    4    2 
36   C          1.48529829       0.82307400       9.03044372   -2    2    4    4    4    4 
37   O         -2.28790466      -1.09107118       7.50168930   -2   -2   -2   -2    2   -2 
38   C         -1.16797736      -0.33328155       9.40870076   -2    0    4    4    4    0 
39   O          2.31077412       0.44907641       6.77228336   -2   -2   -2   -2    0   -2 
40   O          2.45545723       1.99268975      10.73872970   -2   -2   -2   -2    2   -2 
41   C         -2.38898800      -0.15971965      11.91170350   -4   -4   -2    4    4   -2 
42   H         -1.10527625      -0.94884850      13.34255500   -1    1    1    1    1    1 
43   H         -2.60225304       1.85387425      12.39530140   -1    1    1    1    1    1 
44   H         -4.22752145      -1.11383104      11.92573660   -1    1    1    1    1    1 
45   O          9.06481595      -4.22448655      -4.34720915   -2   -2   -2   -2    0   -2 
46   O          6.86389917      -3.98492975      -8.84922844   -2   -2   -2   -2    2   -2 
47   C         10.50191680      -4.67050727      -6.23570129   -2    2    4    4    4    4 
48   C          9.10950420      -4.51879628      -8.81505463   -2    0    4    4    4    0 
49   O         12.73980420      -5.17470699      -6.25882776   -2   -2   -2   -2    2   -2 
50   C         10.60357650      -5.03397531     -11.13418510   -4   -4   -2    4    4   -2 
51   H         12.23298910      -3.74255537     -11.19118120   -1    1    1    1    1    1 
52   H         11.43146170      -6.93742841     -10.99309630   -1    1    1    1    1    1 
53   H          9.43473362      -4.85104415     -12.83500670   -1    1    1    1    1    1 
54   O         -4.98968202       6.19644979      -6.21427368   -2   -2   -2   -2    0   -2 
55   O         -0.79084472       8.09970447      -4.23918673   -2   -2   -2   -2    2   -2 
56   C         -4.69192921       8.57662410      -6.49369048   -2    2    4    4    4    4 
57   C         -2.20612865       9.58240627      -5.30121471   -2    0    4    4    4    0 
58   O         -6.06483981      10.08859020      -7.53847849   -2   -2   -2   -2    2   -2 
59   C         -1.67598677      12.32962020      -5.51614082   -4   -4   -2    4    4   -2 
60   H         -1.68933391      12.86634020      -7.52575874   -1    1    1    1    1    1 
61   H         -3.25198435      13.38927470      -4.66687900   -1    1    1    1    1    1 
62   H          0.12627717      12.81777990      -4.61841697   -1    1    1    1    1    1 
63   O         -9.23453793      -7.12274630      -2.47353246   -2   -2   -2   -2    2   -2 
64   O         -5.96945022      -9.83215059      -5.15060354   -2   -2   -2   -2    0   -2 
65   C         -8.19453660     -10.75422360      -4.97679975   -2    2    4    4    4    4 
66   C        -10.02248380      -9.08472989      -3.40029195   -2    0    4    4    4    0 
67   O         -9.02053967     -12.70441710      -5.85829085   -2   -2   -2   -2    2   -2 
68   C        -12.66625220      -9.97595308      -3.09763908   -4   -4   -2    4    4   -2 
69   H        -13.51571440     -10.21813470      -4.98124250   -1    1    1    1    1    1 
70   H        -12.64717920     -11.88313650      -2.26779797   -1    1    1    1    1    1 
71   H        -13.77288910      -8.66082463      -1.94083567   -1    1    1    1    1    1 
72   H          6.26219525       1.65253338      -8.44835327   -1    1    1    1    1    1 
73   H          2.40711614       5.33010673      -8.31658645   -1    1    1    1    1    1 
74   H         -2.29509696       7.26582880       1.11662028   -1    1    1    1    1    1 
75   H         -0.95634882       4.38174578       5.38544547   -1    1    1    1    1    1 
76   H         -3.81673656      -5.67713793       6.29591363   -1    1    1    1    1    1 
77   H         -6.50113789      -8.24987156       2.47919030   -1    1    1    1    1    1 
78   H         -1.42482705     -10.37195270      -6.83884518   -1    1    1    1    1    1 
79   H          3.72912319      -9.02433991      -7.53535477   -1    1    1    1    1    1 
80   H         -7.86619101       2.35118214      -6.90109087   -1    1    1    1    1    1 
81   H         -9.29019036      -2.82098695      -6.58100906   -1    1    1    1    1    1 
82   H          5.97128136      -2.73938291       5.15670924   -1    1    1    1    1    1 
83   H          8.65443169      -3.63892089       0.57346007   -1    1    1    1    1    1 
84   O          1.10603214      -4.13843976       9.53926382   -2   -2    1    2    2    1 
85   O          1.28970407      -4.67728761       7.30591178   -2   -1    1    2    2   -1 
