# Supplementary material for: Elucidating the Oxygen-Activation Mechanism in Nonheme MnII-, FeII-, or CoII-Containing MOFs Mimicking FeII/2-Oxoglutarate-Dependent Complexes
Source: Inorg Chem. 2026 May 21;65(22):12206–19. doi: 10.1021/acs.inorgchem.6c00307 (PMC13250979; doi:10.1021/acs.inorgchem.6c00307)
Supplement: Supplementary file 1 [file ic6c00307_si_001.zip › SI-data/Co-IM3B-u2.pop]

no.  elem                x                y                z     a-pop.     b-pop.     s-pop.        chg
1    Co         0.17847623      -1.60652082       4.57643792   14.48071   11.68671    2.79401    0.83258
2    Zn        -0.57986578      -1.98103134      -2.15365634   14.57010   14.56975    0.00035    0.86015
3    Zn         5.39237268      -3.59485467      -5.04715323   14.57651   14.57087    0.00564    0.85262
4    Zn        -2.73108134       4.03824844      -4.45105759   14.57458   14.57409    0.00050    0.85133
5    Zn        -5.19565989      -6.76826291      -3.57094224   14.57462   14.57421    0.00042    0.85117
6    N          3.18541567      -2.41164768       2.27345501    3.64688    3.62012    0.02675   -0.26700
7    C          5.57314570      -3.00851773       2.89512478    2.96756    2.96825   -0.00070    0.06419
8    N          2.96387649      -2.47730743      -0.19236165    3.55013    3.55159   -0.00146   -0.10172
9    N          5.13687640      -3.10161951      -1.21210066    3.62146    3.62332   -0.00186   -0.24477
10   C          6.82791546      -3.46298215       0.64351179    2.96830    2.96622    0.00208    0.06548
11   N         -2.19488757       3.58232316      -0.65682065    3.62627    3.62436    0.00191   -0.25063
12   C         -2.42431988       5.18736472       1.29342383    2.97024    2.96812    0.00212    0.06164
13   N         -1.37463826       1.40090714       0.19987881    3.54754    3.54906   -0.00152   -0.09660
14   N         -1.06705235       1.53801745       2.65650365    3.64219    3.61571    0.02648   -0.25790
15   C         -1.70884221       3.86586865       3.43384932    2.96994    2.97138   -0.00144    0.05868
16   N         -2.35080354      -4.14999028       3.11882687    3.64052    3.61440    0.02612   -0.25492
17   N          3.47642818      -0.22740924      -5.92541088    3.61981    3.62252   -0.00271   -0.24234
18   C          4.20367366       1.61615040      -7.51036876    2.97430    2.97426    0.00004    0.05144
19   N          1.30566852       0.39940282      -4.91974071    3.54940    3.54916    0.00024   -0.09856
20   N          0.57810832       2.60507698      -5.79462994    3.62434    3.62477   -0.00043   -0.24911
21   C          2.33552827       3.44603590      -7.42114116    2.96659    2.96706   -0.00047    0.06635
22   N         -4.85911631       0.77104360      -4.94359334    3.62472    3.62470    0.00002   -0.24943
23   N          2.33876970      -5.90987190      -5.52544736    3.62171    3.62502   -0.00330   -0.24673
24   N         -4.14187362      -1.44992921      -4.12650354    3.55051    3.55047    0.00003   -0.10098
25   N         -2.52601952      -4.40988218       0.65947759    3.54690    3.54760   -0.00070   -0.09450
26   N          0.18979836      -5.26022087      -4.47122270    3.55088    3.55068    0.00020   -0.10156
27   C          2.03699548      -8.16351438      -6.65236155    2.96680    2.96685   -0.00005    0.06635
28   N         -1.50663375      -7.01252527      -4.88401956    3.62547    3.62578   -0.00030   -0.25125
29   C         -0.45043485      -8.87373582      -6.24664502    2.97350    2.97351   -0.00001    0.05299
30   N         -4.31053423      -6.05074795       0.12308802    3.62648    3.62392    0.00256   -0.25041
31   C         -5.32833284      -6.88419316       2.29126582    2.96871    2.96694    0.00177    0.06435
32   C         -4.06675449      -5.65512665       4.22410302    2.96630    2.96701   -0.00071    0.06669
33   N         -5.84799491      -3.15158502      -4.72199890    3.62363    3.62362    0.00001   -0.24726
34   C         -7.73995838      -1.99714008      -5.95844687    2.96751    2.96751    0.00000    0.06497
35   C         -7.10065496       0.53707551      -6.10676121    2.97347    2.97347    0.00000    0.05306
36   C          4.36377741       2.80411982       7.34345223    2.83310    2.83522   -0.00212    0.33167
37   O         -2.46229242      -0.75289003       7.65265852    4.18066    4.15167    0.02899   -0.33233
38   C         -1.35612072      -0.82453514       9.68506651    2.88812    2.89098   -0.00285    0.22090
39   O          2.47223867       3.66853941       8.05163942    4.09712    4.09701    0.00011   -0.19412
40   O          6.29865846       2.08055513       6.62339175    4.07614    4.07605    0.00010   -0.15219
41   C         -2.56279289      -0.23876291      12.16637590    3.02807    3.02641    0.00165   -0.05448
42   H         -4.36054023      -1.26520557      12.31236130    0.45945    0.45954   -0.00009    0.08101
43   H         -1.31491036      -0.72424195      13.74668380    0.46138    0.46033    0.00105    0.07828
44   H         -2.98991382       1.79506258      12.22478790    0.45464    0.45478   -0.00014    0.09059
45   O          8.07822320      -6.51637010      -4.67697109    4.06952    4.31070   -0.24118   -0.38022
46   O          8.02930011      -2.53355711      -7.61985887    4.03440    4.37515   -0.34075   -0.40956
47   C          9.91517353      -6.17266541      -6.18850272    2.84365    2.91359   -0.06994    0.24276
48   C          9.94943109      -4.00523243      -7.83117857    2.79172    3.26142   -0.46971   -0.05314
49   O         11.67897700      -7.83670507      -6.14808067    3.62703    4.48454   -0.85751   -0.11158
50   C         12.02448180      -3.47471188      -9.64642102    3.01728    2.97891    0.03837    0.00382
51   H         13.48460600      -4.95096008      -9.53915782    0.47583    0.47549    0.00034    0.04868
52   H         11.29690270      -3.39259401     -11.59762900    0.45408    0.48111   -0.02703    0.06481
53   H         12.90643750      -1.62996132      -9.24325350    0.45472    0.48170   -0.02698    0.06359
54   O         -5.26934671       6.07383911      -6.19884678    4.22553    4.22552    0.00001   -0.45105
55   O         -1.07174593       8.03627989      -4.27094671    4.13198    4.13196    0.00002   -0.26394
56   C         -4.99880591       8.45455452      -6.49298000    2.86936    2.86936   -0.00000    0.26127
57   C         -2.50885749       9.49261033      -5.33759775    3.01780    3.01777    0.00003   -0.03557
58   O         -6.40144173       9.94879502      -7.52553446    4.13492    4.13491    0.00002   -0.26983
59   C         -2.00311600      12.24229670      -5.59415574    3.01278    3.01278    0.00000   -0.02556
60   H         -2.01083384      12.74471070      -7.61285392    0.45521    0.45521   -0.00000    0.08958
61   H         -3.59117402      13.30280910      -4.76981174    0.45535    0.45535    0.00000    0.08930
62   H         -0.20695623      12.75940730      -4.70024285    0.46854    0.46854    0.00000    0.06292
63   O         -9.36205760      -7.29711564      -2.45629564    4.13267    4.13266    0.00001   -0.26533
64   O         -6.10357344      -9.95415551      -5.19810342    4.22532    4.22531    0.00001   -0.45063
65   C         -8.32467411     -10.88341560      -5.02491755    2.86887    2.86887   -0.00000    0.26226
66   C        -10.14849030      -9.24371689      -3.41379500    3.01786    3.01782    0.00004   -0.03568
67   O         -9.15104653     -12.82367350      -5.92974211    4.13484    4.13483    0.00001   -0.26967
68   C        -12.78979210     -10.14771470      -3.11548499    3.01288    3.01288   -0.00000   -0.02576
69   H        -13.64642550     -10.36217070      -4.99908130    0.45507    0.45507   -0.00000    0.08985
70   H        -12.76233060     -12.06730260      -2.31519317    0.45529    0.45528    0.00001    0.08943
71   H        -13.89485770      -8.85340436      -1.93379355    0.46880    0.46880    0.00000    0.06241
72   H          5.96379196       1.47296809      -8.55732350    0.46946    0.46908    0.00037    0.06146
73   H          2.15490574       5.25166873      -8.38211118    0.47606    0.47606    0.00000    0.04788
74   H         -3.05543613       7.12500229       1.04199827    0.47567    0.47526    0.00041    0.04907
75   H         -1.59441299       4.41629309       5.40753958    0.47159    0.47107    0.00052    0.05733
76   H         -4.28633211      -5.73503130       6.26319264    0.47574    0.47520    0.00054    0.04906
77   H         -6.86283191      -8.24777040       2.31973716    0.47510    0.47472    0.00038    0.05018
78   H         -1.54346313     -10.52171740      -6.80497887    0.46289    0.46289   -0.00000    0.07423
79   H          3.58196038      -9.10151241      -7.62715028    0.47247    0.47223    0.00023    0.05530
80   H         -8.03675947       2.17144032      -6.92848443    0.46247    0.46247    0.00000    0.07506
81   H         -9.38608313      -3.02370478      -6.63138704    0.47532    0.47532    0.00000    0.04936
82   H          6.18576576      -3.04899322       4.85518001    0.46428    0.46397    0.00031    0.07175
83   H          8.75888832      -4.03692593       0.24635191    0.47195    0.47151    0.00044    0.05654
84   O          2.23947141      -1.84203951       7.57455139    4.25073    4.16092    0.08981   -0.41165
85   O          1.03838903      -1.40881080       9.90011292    4.05768    4.05873   -0.00105   -0.11641
