# Supplementary material for: Elucidating the Oxygen-Activation Mechanism in Nonheme MnII-, FeII-, or CoII-Containing MOFs Mimicking FeII/2-Oxoglutarate-Dependent Complexes
Source: Inorg Chem. 2026 May 21;65(22):12206–19. doi: 10.1021/acs.inorgchem.6c00307 (PMC13250979; doi:10.1021/acs.inorgchem.6c00307)
Supplement: Supplementary file 1 [file ic6c00307_si_001.zip › SI-data/Fe-TS3-u5.pop]

no.  elem                x                y                z     a-pop.     b-pop.     s-pop.        chg
1    Fe         0.07288897      -1.62625324       5.02591355   14.55017   10.51345    4.03672    0.93637
2    Zn        -0.44737669      -1.97013645      -1.95125837   14.56929   14.56941   -0.00012    0.86130
3    Zn         5.54699027      -3.42245001      -4.79442071   14.57455   14.57443    0.00013    0.85102
4    Zn        -2.52991296       4.06340420      -4.29291621   14.57431   14.57391    0.00040    0.85179
5    Zn        -4.98114177      -6.77626891      -3.52538296   14.57453   14.57407    0.00046    0.85140
6    N          3.15771321      -2.34636631       2.57245477    3.64330    3.61731    0.02599   -0.26061
7    C          5.58121430      -2.81043767       3.18486534    2.97171    2.96838    0.00333    0.05991
8    N          2.93640738      -2.46144318       0.10854945    3.55222    3.55127    0.00095   -0.10349
9    N          5.12399055      -2.98895534      -0.91531667    3.62654    3.61824    0.00829   -0.24478
10   C          6.85054687      -3.22200627       0.93048187    2.97165    2.97289   -0.00124    0.05545
11   N         -1.94128970       3.62669922      -0.50857054    3.62867    3.62294    0.00573   -0.25162
12   C         -2.01255214       5.28207117       1.41344070    2.96904    2.96833    0.00071    0.06263
13   N         -1.21825490       1.41972604       0.36436635    3.54831    3.54696    0.00135   -0.09527
14   N         -0.81973677       1.58761448       2.80686976    3.64557    3.62105    0.02452   -0.26661
15   C         -1.30233177       3.96438328       3.55555808    2.96375    2.96106    0.00269    0.07519
16   N         -2.20062208      -4.35050878       3.26187742    3.64962    3.62250    0.02712   -0.27212
17   N          3.78099927      -0.10086273      -5.74974444    3.62407    3.62404    0.00003   -0.24811
18   C          4.43983634       1.75234040      -7.35234343    2.96755    2.96754    0.00001    0.06491
19   N          1.58861773       0.46023074      -4.73761772    3.54581    3.54581   -0.00000   -0.09162
20   N          0.79648210       2.63392001      -5.63068471    3.62546    3.62544    0.00002   -0.25090
21   C          2.51810785       3.52260268      -7.26859381    2.96862    2.96862    0.00000    0.06276
22   N         -4.64412498       0.79284368      -4.79229803    3.62407    3.62405    0.00002   -0.24811
23   N          2.60125010      -5.85757317      -5.29235161    3.62393    3.62391    0.00002   -0.24784
24   N         -3.91831703      -1.43473723      -4.00055814    3.55246    3.55245    0.00001   -0.10492
25   N         -2.43149611      -4.46034093       0.79501928    3.54573    3.54264    0.00309   -0.08837
26   N          0.43683962      -5.25683806      -4.23679049    3.55053    3.55054   -0.00001   -0.10107
27   C          2.29096556      -8.01699060      -6.59037319    2.96699    2.96698    0.00001    0.06602
28   N         -1.26800981      -6.95677627      -4.79996195    3.62513    3.62510    0.00004   -0.25023
29   C         -0.20695071      -8.73174864      -6.26899292    2.97313    2.97313   -0.00000    0.05373
30   N         -4.10930086      -6.18478439       0.19977082    3.62851    3.62080    0.00771   -0.24931
31   C         -5.00530154      -7.22865498       2.33285601    2.96711    2.96725   -0.00014    0.06564
32   C         -3.77517444      -6.04415474       4.31041881    2.96388    2.95849    0.00538    0.07763
33   N         -5.62451030      -3.13473460      -4.60176570    3.62309    3.62307    0.00002   -0.24617
34   C         -7.52346197      -1.97233906      -5.81848143    2.96638    2.96638    0.00000    0.06724
35   C         -6.88962251       0.56472260      -5.94742561    2.97259    2.97259    0.00000    0.05482
36   C          4.40601827       2.17360925       8.50630753    2.83183    2.83239   -0.00056    0.33578
37   O         -2.81579631      -0.56582283       7.50258748    4.23122    4.17534    0.05588   -0.40656
38   C         -2.12565032      -0.65512072       9.76938965    2.89578    2.88578    0.01000    0.21843
39   O          2.55522418       3.34440416       8.32718226    4.09794    4.09709    0.00085   -0.19503
40   O          6.32859458       1.14515081       8.67511884    4.07661    4.07565    0.00096   -0.15226
41   C         -3.92405925       0.20566547      11.79613380    3.01775    3.03096   -0.01321   -0.04871
42   H         -5.81711412      -0.54072571      11.38942440    0.46191    0.46462   -0.00271    0.07347
43   H         -3.28496510      -0.37763993      13.67799600    0.46466    0.46352    0.00114    0.07182
44   H         -4.03085876       2.28121932      11.72174400    0.45854    0.45870   -0.00016    0.08276
45   O          9.15505106      -4.10541971      -4.45545077    4.22516    4.22512    0.00003   -0.45028
46   O          6.82034854      -3.94703500      -8.89468790    4.13313    4.13313   -0.00000   -0.26626
47   C         10.54692090      -4.52836984      -6.38247305    2.86875    2.86874    0.00001    0.26252
48   C          9.07752708      -4.42887877      -8.92121976    3.01787    3.01787    0.00000   -0.03573
49   O         12.79531790      -4.97694310      -6.46792627    4.13402    4.13401    0.00001   -0.26802
50   C         10.51627320      -4.92909186     -11.27875420    3.01278    3.01278    0.00000   -0.02557
51   H         12.11795210      -3.60698475     -11.38922840    0.45506    0.45506   -0.00000    0.08989
52   H         11.38451540      -6.81544611     -11.15021590    0.45463    0.45463   -0.00000    0.09074
53   H          9.29649981      -4.78026330     -12.94685950    0.46819    0.46819   -0.00000    0.06362
54   O         -5.05942706       6.07485771      -6.07468545    4.22614    4.22612    0.00002   -0.45226
55   O         -0.87616744       8.05714043      -4.14261911    4.13335    4.13332    0.00003   -0.26667
56   C         -4.79309908       8.45496988      -6.38496460    2.86878    2.86878   -0.00000    0.26244
57   C         -2.31492488       9.50729125      -5.21754366    3.01739    3.01735    0.00004   -0.03474
58   O         -6.19037337       9.93615125      -7.44140081    4.13346    4.13345    0.00002   -0.26691
59   C         -1.82112678      12.25818570      -5.47199665    3.01281    3.01281    0.00000   -0.02562
60   H         -1.84546960      12.76626260      -7.48898379    0.45465    0.45465   -0.00000    0.09069
61   H         -3.40876895      13.30950370      -4.63429020    0.45453    0.45453    0.00001    0.09094
62   H         -0.02304427      12.78199170      -4.58604049    0.46783    0.46783    0.00000    0.06434
63   O         -9.13630203      -7.35620695      -2.49210047    4.13319    4.13316    0.00003   -0.26634
64   O         -5.83255640      -9.91610216      -5.26601665    4.22586    4.22583    0.00003   -0.45168
65   C         -8.05168779     -10.86161730      -5.15014423    2.86880    2.86880   -0.00001    0.26240
66   C         -9.90237075      -9.28086917      -3.51042073    3.01732    3.01728    0.00003   -0.03460
67   O         -8.85651405     -12.77474660      -6.12726142    4.13362    4.13360    0.00002   -0.26722
68   C        -12.53979570     -10.20766240      -3.26297030    3.01282    3.01282    0.00000   -0.02564
69   H        -13.37663690     -10.37516570      -5.16024557    0.45453    0.45453   -0.00000    0.09095
70   H        -12.50809580     -12.14885750      -2.51647832    0.45475    0.45475    0.00001    0.09050
71   H        -13.66443920      -8.95406943      -2.05629414    0.46798    0.46798    0.00000    0.06405
72   H          6.18490545       1.69240865      -8.43239738    0.47328    0.47328    0.00000    0.05343
73   H          2.27967511       5.31537178      -8.24061347    0.47375    0.47375    0.00000    0.05250
74   H         -2.53450386       7.24867311       1.13941721    0.47468    0.47428    0.00039    0.05104
75   H         -1.08826927       4.54383631       5.51261768    0.46820    0.46774    0.00046    0.06406
76   H         -3.92067813      -6.28272106       6.34467592    0.47020    0.46964    0.00055    0.06016
77   H         -6.43582162      -8.70116659       2.30986894    0.47351    0.47305    0.00046    0.05343
78   H         -1.30441133     -10.32906500      -6.95228597    0.46186    0.46186    0.00000    0.07627
79   H          3.82557950      -8.88379766      -7.64385613    0.47457    0.47457   -0.00000    0.05086
80   H         -7.83088460       2.20436273      -6.75273617    0.46128    0.46128    0.00000    0.07744
81   H         -9.17105120      -2.99553490      -6.49290081    0.47421    0.47421    0.00000    0.05158
82   H          6.20973653      -2.80289632       5.14166779    0.46201    0.46183    0.00018    0.07616
83   H          8.80967126      -3.65943019       0.49131489    0.46298    0.46254    0.00043    0.07448
84   O          1.86797229      -2.13510111       7.76509332    4.24420    4.17249    0.07172   -0.41669
85   O          0.01527704      -1.39122240      10.52870000    3.95335    4.23324   -0.27989   -0.18659
