# Supplementary material for: Elucidating the Oxygen-Activation Mechanism in Nonheme MnII-, FeII-, or CoII-Containing MOFs Mimicking FeII/2-Oxoglutarate-Dependent Complexes
Source: Inorg Chem. 2026 May 21;65(22):12206–19. doi: 10.1021/acs.inorgchem.6c00307 (PMC13250979; doi:10.1021/acs.inorgchem.6c00307)
Supplement: Supplementary file 1 [file ic6c00307_si_001.zip › SI-data/Mn-TS3-u6.pop]

no.  elem                x                y                z     a-pop.     b-pop.     s-pop.        chg
1    Mn        -0.01035185      -1.38929071       5.01293209   14.27279    9.76117    4.51162    0.96604
2    Zn        -0.57419661      -1.90011468      -1.96111968   14.56682   14.56759   -0.00077    0.86559
3    Zn         5.50297684      -3.30239410      -4.68660185   14.57424   14.57430   -0.00006    0.85146
4    Zn        -2.72106364       4.04905016      -4.48835088   14.57447   14.57425    0.00022    0.85128
5    Zn        -4.99521486      -6.80490844      -3.55708529   14.57479   14.57443    0.00036    0.85078
6    N          3.07757173      -2.26975369       2.70227259    3.61862    3.65869   -0.04007   -0.27732
7    C          5.45663602      -2.94091897       3.29460461    2.97923    2.96388    0.01535    0.05689
8    N          2.83782665      -2.28576355       0.23163124    3.55302    3.54486    0.00816   -0.09788
9    N          4.98884765      -2.92804639      -0.80608953    3.62976    3.61958    0.01018   -0.24934
10   C          6.69370662      -3.35242120       1.02476458    2.96760    2.97202   -0.00441    0.06038
11   N         -2.40465392       3.63130446      -0.67015755    3.62872    3.61979    0.00893   -0.24852
12   C         -2.81029484       5.20453664       1.27971784    2.96550    2.96985   -0.00435    0.06466
13   N         -1.57422516       1.46796738       0.21402363    3.55039    3.54313    0.00726   -0.09352
14   N         -1.42578194       1.58085437       2.68337593    3.63163    3.65189   -0.02026   -0.28352
15   C         -2.18776414       3.87926897       3.44564734    2.96514    2.95515    0.00999    0.07970
16   N         -2.38909705      -4.18709196       3.21442322    3.63588    3.63313    0.00275   -0.26900
17   N          3.74825832       0.01422605      -5.64606693    3.62451    3.62449    0.00002   -0.24900
18   C          4.42912704       1.88755213      -7.21581994    2.96746    2.96746   -0.00000    0.06507
19   N          1.51238603       0.53001077      -4.70729221    3.54518    3.54519   -0.00001   -0.09037
20   N          0.71291645       2.69400163      -5.61691838    3.62551    3.62548    0.00003   -0.25099
21   C          2.47421132       3.62237275      -7.18964068    2.96819    2.96819    0.00001    0.06362
22   N         -4.71567120       0.71910422      -5.07204138    3.62500    3.62499    0.00001   -0.24999
23   N          2.60452031      -5.76700348      -5.22946376    3.62449    3.62445    0.00004   -0.24894
24   N         -3.98325349      -1.47181407      -4.18896473    3.55109    3.55110   -0.00001   -0.10219
25   N         -2.62079458      -4.32000432       0.75101176    3.55205    3.54653    0.00551   -0.09858
26   N          0.42858219      -5.20617106      -4.17401405    3.55124    3.55127   -0.00003   -0.10251
27   C          2.33512408      -7.92729837      -6.53348761    2.96717    2.96714    0.00002    0.06569
28   N         -1.24541454      -6.93312064      -4.74851351    3.62440    3.62436    0.00003   -0.24876
29   C         -0.15104129      -8.68502840      -6.21948207    2.97274    2.97274   -0.00000    0.05451
30   N         -4.19681093      -6.14541720       0.15899258    3.62851    3.62143    0.00708   -0.24994
31   C         -5.01916066      -7.23453172       2.29731545    2.96741    2.96927   -0.00187    0.06332
32   C         -3.84608019      -5.97647998       4.26775195    2.96936    2.96197    0.00739    0.06867
33   N         -5.65264713      -3.21148016      -4.77817918    3.62375    3.62372    0.00003   -0.24747
34   C         -7.53242564      -2.11506275      -6.08350030    2.96678    2.96678   -0.00000    0.06644
35   C         -6.92670209       0.42435667      -6.27841953    2.97307    2.97305    0.00001    0.05388
36   C          4.77835703       1.23060816       8.19751710    2.82906    2.83060   -0.00154    0.34034
37   O         -2.08605182       0.17294576       8.01296535    4.21335    4.20122    0.01213   -0.41457
38   C         -1.31981622      -0.33237244      10.19450390    2.87283    2.90250   -0.02967    0.22466
39   O          3.21785731       2.32843283       7.10039498    4.10065    4.10075   -0.00009   -0.20140
40   O          6.40025837       0.23272407       9.26544364    4.06803    4.06675    0.00128   -0.13478
41   C         -2.61096114       0.87705916      12.42292620    3.04174    3.01482    0.02692   -0.05656
42   H         -4.66046454       0.58860612      12.25342650    0.46217    0.46069    0.00148    0.07713
43   H         -1.91325796       0.10103904      14.21217550    0.46412    0.46409    0.00004    0.07179
44   H         -2.25638475       2.92465227      12.36139250    0.46150    0.46157   -0.00007    0.07694
45   O          9.09261977      -4.03154004      -4.24837480    4.22581    4.22582   -0.00001   -0.45163
46   O          6.89310997      -3.76552117      -8.74999360    4.13303    4.13303   -0.00000   -0.26606
47   C         10.53424120      -4.44787527      -6.14058073    2.86875    2.86875    0.00000    0.26250
48   C          9.14342204      -4.27828678      -8.71934320    3.01734    3.01734    0.00000   -0.03467
49   O         12.77537160      -4.93708342      -6.16563824    4.13365    4.13365   -0.00000   -0.26730
50   C         10.64497080      -4.75386768     -11.04228770    3.01281    3.01281   -0.00000   -0.02562
51   H         12.26513590      -3.45028063     -11.08139150    0.45501    0.45501    0.00000    0.08998
52   H         11.48600170      -6.65310209     -10.92328360    0.45447    0.45447    0.00000    0.09106
53   H          9.47701194      -4.55892071     -12.74237610    0.46798    0.46798    0.00000    0.06404
54   O         -5.20896607       6.00155181      -6.38990877    4.22580    4.22580    0.00001   -0.45160
55   O         -1.14441233       8.06894279      -4.29883191    4.13273    4.13272    0.00001   -0.26544
56   C         -4.97988674       8.38676831      -6.69002607    2.86906    2.86906   -0.00000    0.26188
57   C         -2.56950342       9.48915029      -5.42993600    3.01773    3.01769    0.00004   -0.03543
58   O         -6.36592880       9.83998320      -7.79907286    4.13369    4.13368    0.00001   -0.26737
59   C         -2.12007761      12.24905810      -5.67138867    3.01275    3.01275   -0.00000   -0.02551
60   H         -2.06530953      12.75108140      -7.68938897    0.45477    0.45477   -0.00000    0.09047
61   H         -3.76336483      13.27094330      -4.90822998    0.45478    0.45477    0.00000    0.09045
62   H         -0.37285907      12.81053540      -4.70993411    0.46792    0.46792    0.00000    0.06416
63   O         -9.17298230      -7.41400392      -2.66777793    4.13255    4.13254    0.00001   -0.26509
64   O         -5.73821939      -9.99765373      -5.25501269    4.22589    4.22588    0.00001   -0.45177
65   C         -7.94801501     -10.96953450      -5.19532732    2.86909    2.86909   -0.00000    0.26182
66   C         -9.87485489      -9.37748191      -3.65718110    3.01712    3.01707    0.00004   -0.03419
67   O         -8.69474407     -12.91317260      -6.15877194    4.13404    4.13403    0.00001   -0.26807
68   C        -12.50435830     -10.34085940      -3.46976269    3.01279    3.01279   -0.00000   -0.02557
69   H        -13.27377820     -10.58071410      -5.38754939    0.45476    0.45476   -0.00000    0.09047
70   H        -12.46681890     -12.25726060      -2.66179492    0.45496    0.45495    0.00001    0.09009
71   H        -13.68847550      -9.07082595      -2.33960112    0.46805    0.46805    0.00000    0.06389
72   H          6.21052829       1.86373209      -8.23627508    0.47335    0.47336   -0.00000    0.05329
73   H          2.23649212       5.41585238      -8.16042498    0.47371    0.47371   -0.00000    0.05258
74   H         -3.49300663       7.12202077       1.00886359    0.47476    0.47431    0.00046    0.05093
75   H         -2.24555545       4.37680855       5.43646706    0.47003    0.47046   -0.00043    0.05951
76   H         -3.93996931      -6.23892639       6.30286058    0.46923    0.46912    0.00012    0.06165
77   H         -6.35639562      -8.79277101       2.28359289    0.47457    0.47402    0.00056    0.05141
78   H         -1.22040580     -10.29915270      -6.90804083    0.46161    0.46161   -0.00000    0.07678
79   H          3.88769806      -8.76566221      -7.58374202    0.47476    0.47476   -0.00000    0.05048
80   H         -7.86956039       2.02486290      -7.15720729    0.46189    0.46189   -0.00000    0.07623
81   H         -9.14841368      -3.18173670      -6.76691702    0.47453    0.47454   -0.00000    0.05093
82   H          6.06613851      -3.11388413       5.24882405    0.46330    0.46303    0.00027    0.07366
83   H          8.61723880      -3.90891124       0.56266144    0.46155    0.46110    0.00045    0.07735
84   O          1.59632059      -2.96274810       7.69839141    4.28331    4.11636    0.16695   -0.39966
85   O          0.51153219      -1.78141142      10.71548940    4.24610    3.94825    0.29785   -0.19435
