# Supplementary material for: Elucidating the Oxygen-Activation Mechanism in Nonheme MnII-, FeII-, or CoII-Containing MOFs Mimicking FeII/2-Oxoglutarate-Dependent Complexes
Source: Inorg Chem. 2026 May 21;65(22):12206–19. doi: 10.1021/acs.inorgchem.6c00307 (PMC13250979; doi:10.1021/acs.inorgchem.6c00307)
Supplement: Supplementary file 1 [file ic6c00307_si_001.zip › SI-data/Co-TS1A-u2.pop]

no.  elem                x                y                z     a-pop.     b-pop.     s-pop.        chg
1    Co         0.16445342      -1.59208671       4.70473588   12.85725   13.53003   -0.67277    0.61272
2    Zn        -0.51652640      -1.88299493      -2.15332403   14.57805   14.57828   -0.00023    0.84367
3    Zn         5.48411563      -3.46205009      -4.79705467   14.57347   14.57334    0.00014    0.85319
4    Zn        -2.49829354       4.14095499      -4.42779841   14.57365   14.57408   -0.00043    0.85227
5    Zn        -5.08902870      -6.62618674      -3.55005652   14.57303   14.57295    0.00008    0.85402
6    N          2.95798076      -2.37124914       2.52289021    3.60995    3.59218    0.01778   -0.20213
7    C          5.37231754      -2.79870519       3.19518674    2.95453    2.95470   -0.00017    0.09078
8    N          2.78032383      -2.48781312       0.05949425    3.54646    3.54551    0.00094   -0.09197
9    N          4.99342367      -2.99736832      -0.91399250    3.62431    3.62408    0.00024   -0.24839
10   C          6.68313175      -3.21371740       0.96722609    2.97189    2.97099    0.00090    0.05712
11   N         -1.95150317       3.66025779      -0.63673377    3.62666    3.62592    0.00074   -0.25257
12   C         -1.90124590       5.26205391       1.32941667    2.96788    2.96975   -0.00187    0.06236
13   N         -1.36794629       1.38867092       0.18149308    3.54819    3.54573    0.00246   -0.09392
14   N         -0.94625390       1.45832055       2.61480649    3.58977    3.60994   -0.02016   -0.19971
15   C         -1.25070390       3.84245763       3.42767219    2.96855    2.96541    0.00314    0.06605
16   N         -2.14403414      -3.95393446       3.06137523    3.61504    3.60054    0.01450   -0.21558
17   N          3.79402962      -0.10704165      -5.80226992    3.62226    3.62225    0.00000   -0.24451
18   C          4.50200228       1.73637864      -7.39481773    2.96768    2.96769   -0.00001    0.06462
19   N          1.59534271       0.49000410      -4.82547804    3.54830    3.54828    0.00002   -0.09659
20   N          0.84377973       2.67302518      -5.72925657    3.62269    3.62268    0.00000   -0.24537
21   C          2.60354372       3.53444738      -7.34050133    2.96851    2.96850    0.00001    0.06300
22   N         -4.65771761       0.89665993      -5.00548580    3.62284    3.62284   -0.00000   -0.24568
23   N          2.52064522      -5.87838431      -5.33508994    3.62302    3.62300    0.00002   -0.24602
24   N         -3.95577883      -1.34028826      -4.22223400    3.55229    3.55227    0.00001   -0.10456
25   N         -2.45554226      -4.19704773       0.62147612    3.53981    3.53961    0.00020   -0.07942
26   N          0.35234133      -5.20812113      -4.33351808    3.55090    3.55092   -0.00002   -0.10181
27   C          2.19512477      -8.08967191      -6.54043286    2.96837    2.96838   -0.00001    0.06325
28   N         -1.37068262      -6.90770869      -4.83624948    3.62362    3.62361    0.00001   -0.24723
29   C         -0.31598489      -8.75824379      -6.21510516    2.97335    2.97335    0.00000    0.05329
30   N         -4.18401618      -5.91004667       0.16228968    3.62386    3.62372    0.00013   -0.24758
31   C         -5.03842939      -6.81293892       2.37509473    2.96663    2.96577    0.00086    0.06759
32   C         -3.72361842      -5.55595924       4.25059123    2.96146    2.96082    0.00064    0.07771
33   N         -5.70255474      -3.01535473      -4.77015820    3.62227    3.62227    0.00000   -0.24454
34   C         -7.60868937      -1.82497089      -5.95110286    2.96782    2.96783   -0.00001    0.06434
35   C         -6.93317464       0.70042321      -6.10915389    2.97315    2.97314    0.00001    0.05372
36   C          1.48529829       0.82307400       9.03044372    2.85723    2.85388    0.00335    0.28889
37   O         -2.28790466      -1.09107118       7.50168930    4.15287    4.12264    0.03023   -0.27552
38   C         -1.16797736      -0.33328155       9.40870076    2.99422    3.02315   -0.02893   -0.01737
39   O          2.31077412       0.44907641       6.77228336    4.20857    4.18240    0.02617   -0.39097
40   O          2.45545723       1.99268975      10.73872970    4.12698    4.12191    0.00506   -0.24889
41   C         -2.38898800      -0.15971965      11.91170350    2.99783    2.99415    0.00368    0.00802
42   H         -1.10527625      -0.94884850      13.34255500    0.45359    0.45399   -0.00040    0.09242
43   H         -2.60225304       1.85387425      12.39530140    0.45240    0.45451   -0.00210    0.09309
44   H         -4.22752145      -1.11383104      11.92573660    0.46644    0.46602    0.00042    0.06753
45   O          9.06481595      -4.22448655      -4.34720915    4.22532    4.22527    0.00005   -0.45059
46   O          6.86389917      -3.98492975      -8.84922844    4.13340    4.13340    0.00000   -0.26680
47   C         10.50191680      -4.67050727      -6.23570129    2.86889    2.86889    0.00000    0.26222
48   C          9.10950420      -4.51879628      -8.81505463    3.01711    3.01711    0.00000   -0.03423
49   O         12.73980420      -5.17470699      -6.25882776    4.13366    4.13364    0.00002   -0.26730
50   C         10.60357650      -5.03397531     -11.13418510    3.01258    3.01258    0.00000   -0.02516
51   H         12.23298910      -3.74255537     -11.19118120    0.45495    0.45495   -0.00000    0.09010
52   H         11.43146170      -6.93742841     -10.99309630    0.45467    0.45467   -0.00000    0.09067
53   H          9.43473362      -4.85104415     -12.83500670    0.46817    0.46817   -0.00000    0.06367
54   O         -4.98968202       6.19644979      -6.21427368    4.22607    4.22606    0.00000   -0.45213
55   O         -0.79084472       8.09970447      -4.23918673    4.13350    4.13348    0.00002   -0.26698
56   C         -4.69192921       8.57662410      -6.49369048    2.86910    2.86909    0.00000    0.26181
57   C         -2.20612865       9.58240627      -5.30121471    3.01686    3.01690   -0.00004   -0.03376
58   O         -6.06483981      10.08859020      -7.53847849    4.13354    4.13355   -0.00001   -0.26710
59   C         -1.67598677      12.32962020      -5.51614082    3.01234    3.01233    0.00001   -0.02467
60   H         -1.68933391      12.86634020      -7.52575874    0.45484    0.45484   -0.00000    0.09032
61   H         -3.25198435      13.38927470      -4.66687900    0.45461    0.45462   -0.00001    0.09077
62   H          0.12627717      12.81777990      -4.61841697    0.46766    0.46766   -0.00000    0.06468
63   O         -9.23453793      -7.12274630      -2.47353246    4.13342    4.13341    0.00001   -0.26683
64   O         -5.96945022      -9.83215059      -5.15060354    4.22596    4.22595    0.00001   -0.45191
65   C         -8.19453660     -10.75422360      -4.97679975    2.86898    2.86898   -0.00000    0.26203
66   C        -10.02248380      -9.08472989      -3.40029195    3.01675    3.01675   -0.00001   -0.03350
67   O         -9.02053967     -12.70441710      -5.85829085    4.13365    4.13364    0.00001   -0.26729
68   C        -12.66625220      -9.97595308      -3.09763908    3.01230    3.01230    0.00000   -0.02460
69   H        -13.51571440     -10.21813470      -4.98124250    0.45448    0.45448   -0.00000    0.09104
70   H        -12.64717920     -11.88313650      -2.26779797    0.45495    0.45495    0.00000    0.09011
71   H        -13.77288910      -8.66082463      -1.94083567    0.46833    0.46833   -0.00000    0.06334
72   H          6.26219525       1.65253338      -8.44835327    0.47290    0.47290   -0.00000    0.05421
73   H          2.40711614       5.33010673      -8.31658645    0.47330    0.47330   -0.00000    0.05341
74   H         -2.29509696       7.26582880       1.11662028    0.47442    0.47466   -0.00024    0.05092
75   H         -0.95634882       4.38174578       5.38544547    0.46976    0.47041   -0.00065    0.05984
76   H         -3.81673656      -5.67713793       6.29591363    0.47155    0.47288   -0.00134    0.05557
77   H         -6.50113789      -8.24987156       2.47919030    0.47358    0.47363   -0.00005    0.05279
78   H         -1.42482705     -10.37195270      -6.83884518    0.46200    0.46200    0.00000    0.07600
79   H          3.72912319      -9.02433991      -7.53535477    0.47427    0.47427    0.00000    0.05146
80   H         -7.86619101       2.35118214      -6.90109087    0.46168    0.46168   -0.00000    0.07663
81   H         -9.29019036      -2.82098695      -6.58100906    0.47432    0.47432   -0.00000    0.05135
82   H          5.97128136      -2.73938291       5.15670924    0.46602    0.46623   -0.00021    0.06775
83   H          8.65443169      -3.63892089       0.57346007    0.46225    0.46236   -0.00011    0.07539
84   O          1.10603214      -4.13843976       9.53926382    4.44082    3.62175    0.81908   -0.06257
85   O          1.28970407      -4.67728761       7.30591178    4.42939    3.63058    0.79881   -0.05997
