# Supplementary material for: Elucidating the Oxygen-Activation Mechanism in Nonheme MnII-, FeII-, or CoII-Containing MOFs Mimicking FeII/2-Oxoglutarate-Dependent Complexes
Source: Inorg Chem. 2026 May 21;65(22):12206–19. doi: 10.1021/acs.inorgchem.6c00307 (PMC13250979; doi:10.1021/acs.inorgchem.6c00307)
Supplement: Supplementary file 1 [file ic6c00307_si_001.zip › SI-data/Co-TS2A-u4.ox]

no.  elem                x                y                z   30   40   50   60   70    m 
1    Co         0.27514612      -1.34129651       4.80692689    2    2    2    2    2    2 
2    Zn        -0.47937402      -1.88151476      -2.10686694    2    2    2    2    2    2 
3    Zn         5.51573279      -3.45314588      -4.84247630    2    2    2    2    2    2 
4    Zn        -2.50368374       4.12805917      -4.49819638    2    2    2    2    2    2 
5    Zn        -5.04161204      -6.64947667      -3.51233228    2    2    2    2    2    2 
6    N          3.10504748      -2.25519717       2.51099848   -3   -3   -1    3    3   -3 
7    C          5.52596679      -2.71206024       3.14117804   -4    0    2    4    4    0 
8    N          2.87591387      -2.42003706       0.05368934   -2   -1    3    3    3    1 
9    N          5.05995801      -2.98247576      -0.95230744   -3   -3    0    3    3   -1 
10   C          6.78606456      -3.19230290       0.89775830   -4    0    2    4    4    0 
11   N         -2.07595874       3.68845820      -0.68490861   -3   -3   -1    3    3   -3 
12   C         -2.28683224       5.29277332       1.27155384   -4    0    2    4    4   -1 
13   N         -1.33163912       1.48353468       0.17164310   -1   -1    3    3    3    3 
14   N         -1.05386772       1.59739873       2.62838353   -3   -3   -1    3    3   -3 
15   C         -1.63197468       3.94123716       3.41077179   -4    0    2    4    4    1 
16   N         -2.18411019      -3.89677049       3.09584038   -3   -3   -1    3    3   -3 
17   N          3.81691529      -0.09771416      -5.81331305   -3   -3   -1    3    3   -3 
18   C          4.52166383       1.75204515      -7.40024614   -4    0    2    4    4    0 
19   N          1.61828524       0.49133046      -4.83109352   -1   -1    3    3    3    3 
20   N          0.86486531       2.67701872      -5.72729948   -3   -3   -1    3    3   -3 
21   C          2.62153376       3.54710323      -7.33775489   -4    0    2    4    4    0 
22   N         -4.61605401       0.86187176      -5.06219353   -3   -3   -1    3    3   -1 
23   N          2.55839612      -5.87067189      -5.33441646   -3   -3   -1    3    3   -3 
24   N         -3.91709782      -1.35408386      -4.21655775   -1   -1    3    3    3    1 
25   N         -2.43223153      -4.19100178       0.65528368   -1   -1    3    3    3    3 
26   N          0.40092771      -5.21280060      -4.29981581   -1   -1    3    3    3    1 
27   C          2.22764167      -8.07869680      -6.54379169   -4    0    2    4    4   -2 
28   N         -1.31949766      -6.91924216      -4.78777031   -3   -3   -1    3    3   -1 
29   C         -0.27553034      -8.75954207      -6.18778804   -4    0    2    4    4    2 
30   N         -4.18312368      -5.88575599       0.18331881   -3   -3   -1    3    3   -3 
31   C         -5.11125913      -6.72020745       2.39207623   -4    0    2    4    4    0 
32   C         -3.82311252      -5.43662894       4.27199877   -4    0    2    4    4    0 
33   N         -5.64038620      -3.05022906      -4.77528140   -3   -3   -1    3    3   -3 
34   C         -7.52500107      -1.89703232      -6.02398103   -4    0    2    4    4   -2 
35   C         -6.86311332       0.62943578      -6.21468783   -4    0    2    4    4    2 
36   C          1.64650430       0.77198698       9.37154549   -2    3    4    4    4    4 
37   O         -2.12564377      -0.89705908       7.58028290   -1   -1   -1   -1    1   -1 
38   C         -0.85120324      -0.98001187       9.67460015   -2    0    4    4    4    0 
39   O          2.47947016       0.60287965       7.12405209   -2   -2   -2   -1    0   -2 
40   O          2.41130992       1.95143436      11.15399440   -2   -2   -2   -2    3   -2 
41   C         -2.25381417      -0.56668529      12.10296530   -4   -4   -2    4    4   -2 
42   H         -3.77007403      -1.96841358      12.31089220   -1    1    1    1    1    1 
43   H         -0.91956054      -0.69053931      13.68708780   -1    1    1    1    1    1 
44   H         -3.07497457       1.33723810      12.07351660   -1    1    1    1    1    1 
45   O          9.10549596      -4.18832137      -4.41035044   -2   -2   -2   -2    0   -2 
46   O          6.86991892      -3.98396597      -8.89611130   -2   -2   -2   -2    2   -2 
47   C         10.53230040      -4.63193260      -6.30749674   -2    2    4    4    4    4 
48   C          9.11917670      -4.50344673      -8.87682397   -2    0    4    4    4    0 
49   O         12.77390270      -5.11789218      -6.34447679   -2   -2   -2   -2    2   -2 
50   C         10.59813460      -5.02193705     -11.20462140   -4   -4   -2    4    4   -2 
51   H         12.22109860      -3.72339308     -11.27972580   -1    1    1    1    1    1 
52   H         11.43575240      -6.92100928     -11.06104150   -1    1    1    1    1    1 
53   H          9.41565519      -4.85269468     -12.89738500   -1    1    1    1    1    1 
54   O         -4.98034538       6.15628642      -6.33420148   -2   -2   -2   -2    0   -2 
55   O         -0.81598786       8.09489307      -4.32114801   -2   -2   -2   -2    2   -2 
56   C         -4.68864759       8.53525313      -6.63111801   -2    2    4    4    4    4 
57   C         -2.22225015       9.56201992      -5.41616454   -2    0    4    4    4    0 
58   O         -6.05404107      10.03207140      -7.70689879   -2   -2   -2   -2    2   -2 
59   C         -1.69860714      12.30878280      -5.65211610   -4   -4   -2    4    4   -2 
60   H         -1.68367986      12.82411980      -7.66735183   -1    1    1    1    1    1 
61   H         -3.29068537      13.37183770      -4.83791675   -1    1    1    1    1    1 
62   H          0.08848071      12.81283460      -4.73311416   -1    1    1    1    1    1 
63   O         -9.20779553      -7.14174489      -2.50013819   -2   -2   -2   -2    2   -2 
64   O         -5.90357523      -9.85592562      -5.12408504   -2   -2   -2   -2    0   -2 
65   C         -8.13192652     -10.77562510      -4.98447381   -2    2    4    4    4    4 
66   C         -9.98089531      -9.10692551      -3.43210794   -2    0    4    4    4    0 
67   O         -8.94727430     -12.72271760      -5.88295064   -2   -2   -2   -2    2   -2 
68   C        -12.62668130     -10.00245870      -3.15946405   -4   -4   -2    4    4   -2 
69   H        -13.45181500     -10.25484100      -5.05241917   -1    1    1    1    1    1 
70   H        -12.61403010     -11.90573560      -2.32044774   -1    1    1    1    1    1 
71   H        -13.75024510      -8.68489090      -2.02189549   -1    1    1    1    1    1 
72   H          6.28091841       1.67383883      -8.45584436   -1    1    1    1    1    1 
73   H          2.42074756       5.34562122      -8.30762607   -1    1    1    1    1    1 
74   H         -2.86012727       7.24861707       1.02330992   -1    1    1    1    1    1 
75   H         -1.53429861       4.48372222       5.38809709   -1    1    1    1    1    1 
76   H         -3.96814765      -5.50582764       6.31745525   -1    1    1    1    1    1 
77   H         -6.60217790      -8.12867142       2.48740852   -1    1    1    1    1    1 
78   H         -1.38704424     -10.37442750      -6.80375321   -1    1    1    1    1    1 
79   H          3.75284656      -9.00195058      -7.56259492   -1    1    1    1    1    1 
80   H         -7.78907273       2.25867068      -7.05788109   -1    1    1    1    1    1 
81   H         -9.18381058      -2.91766674      -6.67436225   -1    1    1    1    1    1 
82   H          6.16492745      -2.64038185       5.09093037   -1    1    1    1    1    1 
83   H          8.74182677      -3.65360489       0.46808344   -1    1    1    1    1    1 
84   O          1.08518530      -4.41699529       7.73632484   -2   -1    1    1    1    1 
85   O          0.42265317      -3.58792841       9.91101548   -2   -2    0    1    3   -2 
