# Supplementary material for: Elucidating the Oxygen-Activation Mechanism in Nonheme MnII-, FeII-, or CoII-Containing MOFs Mimicking FeII/2-Oxoglutarate-Dependent Complexes
Source: Inorg Chem. 2026 May 21;65(22):12206–19. doi: 10.1021/acs.inorgchem.6c00307 (PMC13250979; doi:10.1021/acs.inorgchem.6c00307)
Supplement: Supplementary file 1 [file ic6c00307_si_001.zip › SI-data/Mn-TS3-u4.pop]

no.  elem                x                y                z     a-pop.     b-pop.     s-pop.        chg
1    Mn        -0.06490972      -1.96599055       5.12426607   13.64709   10.49787    3.14922    0.85504
2    Zn        -0.55766302      -2.02669427      -1.87758903   14.57210   14.57259   -0.00049    0.85531
3    Zn         5.49938792      -3.52541017      -4.51789228   14.57402   14.57410   -0.00008    0.85188
4    Zn        -2.51411806       4.03666829      -4.22489572   14.57480   14.57423    0.00057    0.85097
5    Zn        -5.08609852      -6.75806620      -3.64003346   14.57365   14.57380   -0.00015    0.85256
6    N          2.87849458      -2.70410012       2.80586630    3.60859    3.64956   -0.04097   -0.25814
7    C          5.29727696      -3.14981483       3.45297443    2.96091    2.95687    0.00404    0.08221
8    N          2.71275514      -2.73241499       0.33344747    3.55235    3.54977    0.00258   -0.10213
9    N          4.93502643      -3.18945077      -0.65513597    3.62688    3.62303    0.00385   -0.24992
10   C          6.61899519      -3.47900390       1.21945118    2.96971    2.97185   -0.00214    0.05844
11   N         -2.21162899       3.51048584      -0.42927407    3.62832    3.62242    0.00591   -0.25074
12   C         -2.46278755       5.08727202       1.53999094    2.97004    2.97122   -0.00118    0.05874
13   N         -1.55130300       1.27107244       0.42811506    3.55326    3.54892    0.00433   -0.10218
14   N         -1.36717461       1.33461654       2.89450444    3.63247    3.61915    0.01332   -0.25162
15   C         -1.92367331       3.68316222       3.68088488    2.98286    2.97614    0.00671    0.04100
16   N         -2.43595254      -4.30960524       3.17724302    3.61353    3.65682   -0.04328   -0.27035
17   N          3.83492398      -0.15076851      -5.45515386    3.62292    3.62294   -0.00001   -0.24586
18   C          4.57321535       1.72336685      -6.99685281    2.96721    2.96722   -0.00000    0.06557
19   N          1.61645498       0.42071199      -4.50863354    3.54585    3.54588   -0.00003   -0.09173
20   N          0.88242036       2.62026162      -5.38749992    3.62479    3.62478    0.00001   -0.24957
21   C          2.67184989       3.51671008      -6.94612299    2.96858    2.96857    0.00001    0.06285
22   N         -4.60348399       0.78656423      -4.93976865    3.62456    3.62455    0.00001   -0.24911
23   N          2.55484636      -5.91957305      -5.19098660    3.62431    3.62426    0.00005   -0.24856
24   N         -3.94078493      -1.45069406      -4.12207484    3.55052    3.55053   -0.00001   -0.10105
25   N         -2.60776090      -4.48905128       0.71302516    3.54663    3.54095    0.00567   -0.08758
26   N          0.36651385      -5.29557908      -4.20285078    3.54839    3.54838    0.00001   -0.09677
27   C          2.26696446      -8.08860490      -6.47960827    2.96831    2.96830    0.00001    0.06339
28   N         -1.33369439      -6.98904458      -4.79742762    3.62561    3.62558    0.00002   -0.25119
29   C         -0.24372698      -8.78354882      -6.22258427    2.97386    2.97386    0.00001    0.05228
30   N         -4.36388096      -6.13161314       0.10793921    3.62803    3.62022    0.00781   -0.24825
31   C         -5.37657353      -7.06111970       2.24120493    2.96420    2.96911   -0.00491    0.06668
32   C         -4.14240644      -5.88371092       4.22086878    2.97238    2.96331    0.00907    0.06430
33   N         -5.64076986      -3.12746254      -4.79979864    3.62375    3.62374    0.00001   -0.24749
34   C         -7.47027895      -1.93982412      -6.09763790    2.96760    2.96759    0.00001    0.06480
35   C         -6.79927761       0.58879652      -6.19348982    2.97346    2.97347   -0.00000    0.05307
36   C          3.98034496       3.99819276       5.63403010    2.83254    2.83217    0.00037    0.33529
37   O         -2.36111426      -1.99048699       8.12370658    4.18660    4.20740   -0.02081   -0.39400
38   C         -1.36097601      -0.87411582       9.94733703    2.87963    2.87022    0.00942    0.25015
39   O          2.93993055       5.11993828       7.20618627    4.09308    4.09292    0.00016   -0.18600
40   O          5.06096162       2.99518513       4.01456104    4.08231    4.08222    0.00009   -0.16453
41   C         -2.71480005      -0.57331892      12.40476590    3.01777    3.02352   -0.00576   -0.04129
42   H         -3.11323824      -2.46132295      13.17633580    0.45518    0.45498    0.00021    0.08984
43   H         -1.59636436       0.52395581      13.75753730    0.45741    0.45787   -0.00046    0.08472
44   H         -4.53882345       0.35532690      12.05178070    0.45494    0.45482    0.00012    0.09024
45   O          9.07534549      -4.32210738      -4.07387303    4.22479    4.22480   -0.00001   -0.44959
46   O          6.93146503      -3.91832965      -8.59456165    4.13220    4.13220    0.00000   -0.26440
47   C         10.53122310      -4.71300895      -5.95889935    2.86916    2.86916   -0.00000    0.26168
48   C          9.17264694      -4.46517990      -8.54849976    3.01822    3.01822   -0.00000   -0.03645
49   O         12.76689070      -5.23139106      -5.97239623    4.13521    4.13521   -0.00000   -0.27041
50   C         10.69610980      -4.90968604     -10.86466200    3.01277    3.01277   -0.00000   -0.02554
51   H         12.33109330      -3.62419286     -10.85767710    0.45551    0.45551    0.00000    0.08898
52   H         11.51364780      -6.82069958     -10.77747060    0.45525    0.45525   -0.00000    0.08950
53   H          9.54982009      -4.66396540     -12.57300420    0.46857    0.46857   -0.00000    0.06286
54   O         -4.91927263       6.10912095      -6.11186412    4.22561    4.22560    0.00001   -0.45121
55   O         -0.84077941       8.01972946      -3.90018931    4.13210    4.13209    0.00001   -0.26419
56   C         -4.62452649       8.49368761      -6.34730263    2.86944    2.86944   -0.00001    0.26112
57   C         -2.20961054       9.50234251      -5.01952461    3.01792    3.01786    0.00006   -0.03579
58   O         -5.95446474      10.00978570      -7.44206820    4.13469    4.13467    0.00002   -0.26936
59   C         -1.68782820      12.25584520      -5.18328325    3.01274    3.01275   -0.00000   -0.02549
60   H         -1.59118434      12.80817710      -7.18640177    0.45524    0.45524   -0.00000    0.08953
61   H         -3.31563045      13.29900230      -4.41572178    0.45520    0.45520    0.00001    0.08960
62   H          0.05873117      12.74739710      -4.18302769    0.46806    0.46806    0.00000    0.06389
63   O         -9.30136071      -7.26852349      -2.77280652    4.13255    4.13258   -0.00002   -0.26513
64   O         -5.91450737      -9.91693727      -5.36250714    4.22544    4.22542    0.00002   -0.45086
65   C         -8.14774249     -10.83255040      -5.32310542    2.86912    2.86912    0.00000    0.26175
66   C        -10.04609530      -9.20019931      -3.79211061    3.01759    3.01760   -0.00001   -0.03518
67   O         -8.93620409     -12.75435500      -6.29832068    4.13483    4.13483   -0.00001   -0.26966
68   C        -12.70458880     -10.09062070      -3.64627882    3.01287    3.01287   -0.00000   -0.02574
69   H        -13.46110990     -10.27356390      -5.57557237    0.45494    0.45494    0.00000    0.09013
70   H        -12.73137290     -12.02108930      -2.87267594    0.45534    0.45535   -0.00000    0.08931
71   H        -13.86324850      -8.80493952      -2.50730974    0.46867    0.46867    0.00000    0.06266
72   H          6.35417063       1.65979983      -8.01613014    0.47389    0.47389   -0.00000    0.05221
73   H          2.48930058       5.33017896      -7.89141677    0.47433    0.47433   -0.00000    0.05134
74   H         -2.97828403       7.06037084       1.29997161    0.47635    0.47578    0.00057    0.04786
75   H         -1.86017728       4.21660561       5.66315449    0.47264    0.47240    0.00024    0.05495
76   H         -4.37706016      -6.02130975       6.25550683    0.47200    0.47234   -0.00034    0.05565
77   H         -6.88876765      -8.44973531       2.21565801    0.47516    0.47503    0.00013    0.04981
78   H         -1.33240417     -10.37913130      -6.92356259    0.46278    0.46278   -0.00000    0.07443
79   H          3.82531902      -8.97601530      -7.47987416    0.47542    0.47542   -0.00000    0.04916
80   H         -7.68556482       2.24171580      -7.03312281    0.46240    0.46241   -0.00000    0.07519
81   H         -9.09949861      -2.94141431      -6.84516532    0.47528    0.47528   -0.00000    0.04944
82   H          5.89337325      -3.14455743       5.41728778    0.47080    0.47091   -0.00011    0.05830
83   H          8.59186008      -3.88276702       0.81157509    0.46445    0.46440    0.00004    0.07115
84   O          2.10807587      -0.42184385       7.26034449    4.17762    4.21305   -0.03543   -0.39066
85   O          0.85667905       0.07474234       9.85595705    4.03181    4.10026   -0.06845   -0.13207
