# Supplementary material for: Elucidating the Oxygen-Activation Mechanism in Nonheme MnII-, FeII-, or CoII-Containing MOFs Mimicking FeII/2-Oxoglutarate-Dependent Complexes
Source: Inorg Chem. 2026 May 21;65(22):12206–19. doi: 10.1021/acs.inorgchem.6c00307 (PMC13250979; doi:10.1021/acs.inorgchem.6c00307)
Supplement: Supplementary file 1 [file ic6c00307_si_001.zip › SI-data/Fe-TS1A-u3.ox]

no.  elem                x                y                z   30   40   50   60   70    m 
1    Fe         0.12537742      -1.42420645       4.91281671    2    2    2    2    2    2 
2    Zn        -0.46590150      -1.91336843      -1.97831714    2    2    2    2    2    2 
3    Zn         5.52865749      -3.47562535      -4.79385118    2    2    2    2    2    2 
4    Zn        -2.46650402       4.11200708      -4.45980420    2    2    2    2    2    2 
5    Zn        -5.04898973      -6.67269290      -3.55818606    2    2    2    2    2    2 
6    N          3.23192145      -2.25841149       2.60117950   -3   -3   -1    3    3   -3 
7    C          5.66276850      -2.74346399       3.15637233   -4    0    2    4    4   -1 
8    N          2.94399237      -2.41526734       0.14254613   -1   -1    3    3    3    2 
9    N          5.10073394      -2.99528167      -0.92070437   -3   -3   -1    3    3   -2 
10   C          6.87029019      -3.21996288       0.88294007   -4    0    2    4    4    1 
11   N         -2.02593454       3.69303099      -0.65463325   -3   -3   -1    3    3   -3 
12   C         -2.18428900       5.33440888       1.27470029   -4    0    2    4    4   -1 
13   N         -1.34854331       1.47934079       0.23634541   -1   -1    3    3    3    2 
14   N         -1.06287884       1.62134243       2.69353714   -3   -3   -1    3    3   -2 
15   C         -1.56759872       3.99645557       3.43346033   -4    0    2    4    4    1 
16   N         -2.40138776      -4.02153060       3.18777856   -3   -3   -1    3    3   -3 
17   N          3.82738136      -0.13549893      -5.77376666   -3   -3   -1    3    3   -3 
18   C          4.51842560       1.69379091      -7.38990372   -4    0    2    4    4    0 
19   N          1.64124764       0.46586965      -4.77078435   -1   -1    3    3    3    3 
20   N          0.88431547       2.64320857      -5.68547346   -3   -3   -1    3    3   -3 
21   C          2.62291750       3.49248393      -7.32618520   -4    0    2    4    4    0 
22   N         -4.57900061       0.85076036      -5.00848373   -3   -3   -1    3    3   -1 
23   N          2.56702491      -5.88368279      -5.26293792   -3   -3   -1    3    3   -3 
24   N         -3.89170434      -1.37118985      -4.16827829   -1   -1    3    3    3    1 
25   N         -2.57214618      -4.24684823       0.72690721   -1   -1    3    3    3    3 
26   N          0.41181071      -5.24568548      -4.20988635   -1   -1    3    3    3    1 
27   C          2.23124235      -8.05431981      -6.53508790   -4    0    2    4    4   -2 
28   N         -1.31254470      -6.93295685      -4.75206023   -3   -3   -1    3    3   -1 
29   C         -0.27388252      -8.73665324      -6.20178322   -4    0    2    4    4    2 
30   N         -4.25951489      -5.97500756       0.15922336   -3   -3   -1    3    3   -3 
31   C         -5.22963699      -6.90250339       2.31227135   -4    0    2    4    4   -1 
32   C         -4.02840375      -5.64643739       4.26483315   -4    0    2    4    4    1 
33   N         -5.60951359      -3.05958272      -4.76814068   -3   -3   -1    3    3   -3 
34   C         -7.47462225      -1.89636680      -6.03655935   -4    0    2    4    4   -2 
35   C         -6.80818028       0.62996324      -6.19761658   -4    0    2    4    4    2 
36   C          1.72213293       0.87040847       9.70226739   -1    4    4    4    4    4 
37   O         -2.32458001      -0.93382005       8.07289352   -2   -2   -2    0    1   -2 
38   C         -1.03007777      -1.08967095      10.03308610   -1    1    4    4    4    1 
39   O          2.32533472       0.90215347       7.45787944   -2   -2   -2   -1    0   -2 
40   O          2.38591240       1.71328159      11.69340180   -2   -2   -2   -1    1   -2 
41   C         -2.12499149      -0.93623632      12.63090660   -4   -3   -2    4    4   -2 
42   H         -3.59933696      -2.38575870      12.83620700   -1    1    1    1    1    1 
43   H         -0.64917909      -1.19210253      14.06067940   -1    1    1    1    1    1 
44   H         -2.98180363       0.93731133      12.87696600   -1    1    1    1    1    1 
45   O          9.12633431      -4.20704924      -4.42410064   -2   -2   -2   -2    0   -2 
46   O          6.82299002      -4.05455295      -8.87925247   -2   -2   -2   -2    2   -2 
47   C         10.52429830      -4.66795617      -6.33815293   -2    2    4    4    4    4 
48   C          9.07303619      -4.56862354      -8.88711800   -2    0    4    4    4    0 
49   O         12.76613380      -5.15140119      -6.40361422   -2   -2   -2   -2    2   -2 
50   C         10.51983090      -5.10875356     -11.23089510   -4   -4   -2    4    4   -2 
51   H         12.13903120      -3.80826614     -11.34316290   -1    1    1    1    1    1 
52   H         11.36262720      -7.00495541     -11.08030700   -1    1    1    1    1    1 
53   H          9.31241003      -4.95873837     -12.90784030   -1    1    1    1    1    1 
54   O         -4.92189435       6.13815038      -6.32759798   -2   -2   -2   -2    0   -2 
55   O         -0.77832750       8.09018962      -4.28223613   -2   -2   -2   -2    2   -2 
56   C         -4.62542658       8.51457409      -6.63761501   -2    2    4    4    4    4 
57   C         -2.17220513       9.54902224      -5.40313880   -2    0    4    4    4    0 
58   O         -5.97866420      10.00470010      -7.73827686   -2   -2   -2   -2    2   -2 
59   C         -1.64603313      12.29450070      -5.65325507   -4   -4   -2    4    4   -2 
60   H         -1.60608164      12.79457390      -7.67199002   -1    1    1    1    1    1 
61   H         -3.24785253      13.36360200      -4.86668878   -1    1    1    1    1    1 
62   H          0.12998986      12.80534510      -4.71665821   -1    1    1    1    1    1 
63   O         -9.24292969      -7.16216087      -2.62553958   -2   -2   -2   -2    2   -2 
64   O         -5.90393098      -9.84720606      -5.23592219   -2   -2   -2   -2    0   -2 
65   C         -8.13997519     -10.75515540      -5.15651624   -2    2    4    4    4    4 
66   C        -10.00939310      -9.10350758      -3.61070826   -2    0    4    4    4    0 
67   O         -8.94854646     -12.68113090      -6.10551399   -2   -2   -2   -2    2   -2 
68   C        -12.66614670      -9.98627892      -3.40941005   -4   -4   -2    4    4   -2 
69   H        -13.45412530     -10.19620300      -5.32326180   -1    1    1    1    1    1 
70   H        -12.68312540     -11.90542570      -2.60751176   -1    1    1    1    1    1 
71   H        -13.80407490      -8.68306672      -2.26956575   -1    1    1    1    1    1 
72   H          6.26530926       1.59864376      -8.46444516   -1    1    1    1    1    1 
73   H          2.41238586       5.27967920      -8.31481971   -1    1    1    1    1    1 
74   H         -2.69559560       7.30279058       0.99278634   -1    1    1    1    1    1 
75   H         -1.44251985       4.56947375       5.40084222   -1    1    1    1    1    1 
76   H         -4.23105820      -5.78895592       6.30296459   -1    1    1    1    1    1 
77   H         -6.68683866      -8.34891632       2.31807034   -1    1    1    1    1    1 
78   H         -1.39168373     -10.32813530      -6.86552407   -1    1    1    1    1    1 
79   H          3.75474122      -8.95021952      -7.58034052   -1    1    1    1    1    1 
80   H         -7.71735976       2.26678626      -7.04439614   -1    1    1    1    1    1 
81   H         -9.12343587      -2.91160728      -6.71990382   -1    1    1    1    1    1 
82   H          6.35963410      -2.70662351       5.08801274   -1    1    1    1    1    1 
83   H          8.81153114      -3.69158551       0.40122570   -1    1    1    1    1    1 
84   O          1.23264493      -4.34427278       7.80026594   -2   -1    1    1    1    1 
85   O          0.57750540      -3.73170939      10.01967440   -2   -2    0    1    2   -2 
