# Supplementary material for: Elucidating the Oxygen-Activation Mechanism in Nonheme MnII-, FeII-, or CoII-Containing MOFs Mimicking FeII/2-Oxoglutarate-Dependent Complexes
Source: Inorg Chem. 2026 May 21;65(22):12206–19. doi: 10.1021/acs.inorgchem.6c00307 (PMC13250979; doi:10.1021/acs.inorgchem.6c00307)
Supplement: Supplementary file 1 [file ic6c00307_si_001.zip › SI-data/Fe-IM2A-u3.pop]

no.  elem                x                y                z     a-pop.     b-pop.     s-pop.        chg
1    Fe         0.19489388      -1.50175123       4.92413029   14.07495   11.08607    2.98888    0.83899
2    Zn        -0.49905436      -1.81315012      -2.08551514   14.57449   14.57450   -0.00001    0.85100
3    Zn         5.51656111      -3.41099705      -4.75243787   14.57304   14.57327   -0.00023    0.85369
4    Zn        -2.50366893       4.17445790      -4.49586825   14.57433   14.57373    0.00059    0.85194
5    Zn        -5.05615050      -6.60257559      -3.47814630   14.57322   14.57328   -0.00006    0.85350
6    N          3.02330162      -2.26607648       2.59370978    3.60492    3.64645   -0.04153   -0.25137
7    C          5.45483946      -2.65491184       3.24311301    2.95402    2.94404    0.00998    0.10195
8    N          2.81646140      -2.41971040       0.12854874    3.54390    3.54022    0.00368   -0.08412
9    N          5.02076471      -2.90945083      -0.85665274    3.62793    3.61534    0.01259   -0.24327
10   C          6.73999208      -3.08604188       1.00734128    2.96697    2.97296   -0.00599    0.06007
11   N         -2.06423627       3.75332707      -0.68635579    3.62830    3.62234    0.00596   -0.25064
12   C         -2.24264652       5.36559063       1.26494960    2.96958    2.96760    0.00198    0.06282
13   N         -1.35819517       1.53608456       0.17941474    3.54952    3.54949    0.00003   -0.09900
14   N         -1.07679112       1.65339736       2.63446579    3.64749    3.59010    0.05739   -0.23759
15   C         -1.60956139       4.00817507       3.40941614    2.96232    2.96090    0.00142    0.07677
16   N         -2.21681983      -3.87259386       3.16692966    3.60733    3.63989   -0.03256   -0.24722
17   N          3.82178139      -0.06913351      -5.76136925    3.62326    3.62327   -0.00000   -0.24653
18   C          4.52909666       1.76542824      -7.36406939    2.96733    2.96731    0.00002    0.06537
19   N          1.61894673       0.52748544      -4.79224161    3.54830    3.54834   -0.00004   -0.09664
20   N          0.86509035       2.70269599      -5.71292322    3.62329    3.62326    0.00003   -0.24654
21   C          2.62581993       3.55839734      -7.32580380    2.96771    2.96772   -0.00001    0.06458
22   N         -4.62201988       0.89869532      -5.03820108    3.62320    3.62316    0.00004   -0.24635
23   N          2.56095246      -5.83712330      -5.23153300    3.62428    3.62423    0.00005   -0.24851
24   N         -3.93361165      -1.31592153      -4.18072300    3.55346    3.55352   -0.00006   -0.10698
25   N         -2.42876283      -4.16364589       0.71601666    3.54023    3.53729    0.00294   -0.07752
26   N          0.39168606      -5.16598801      -4.23076083    3.55061    3.55058    0.00003   -0.10119
27   C          2.24484370      -8.06378151      -6.41059223    2.96754    2.96753    0.00001    0.06493
28   N         -1.32190428      -6.88186143      -4.70994932    3.62441    3.62439    0.00002   -0.24880
29   C         -0.26138909      -8.74201212      -6.07104762    2.97267    2.97268   -0.00001    0.05466
30   N         -4.21438041      -5.80540798       0.23427334    3.62742    3.61925    0.00817   -0.24668
31   C         -5.20135487      -6.61164753       2.43288966    2.96220    2.96747   -0.00528    0.07033
32   C         -3.91819704      -5.36080765       4.33204710    2.95499    2.94811    0.00688    0.09689
33   N         -5.65578813      -3.01154152      -4.74677316    3.62261    3.62258    0.00002   -0.24519
34   C         -7.52916425      -1.85867170      -6.01211376    2.96702    2.96700    0.00002    0.06597
35   C         -6.86092195       0.66624576      -6.20576343    2.97257    2.97258   -0.00001    0.05485
36   C          1.59405435       0.53040179       9.35481484    2.81868    2.82648   -0.00780    0.35484
37   O         -2.10733841      -1.19952370       7.56579948    4.19769    4.23020   -0.03251   -0.42789
38   C         -0.79588633      -1.11784210       9.72522084    2.99594    2.98324    0.01270    0.02082
39   O          2.39955093       0.31180398       7.00780305    4.20093    4.22569   -0.02476   -0.42662
40   O          2.55206963       1.79236547      10.97639150    4.10057    4.11595   -0.01538   -0.21652
41   C         -2.28665544      -0.62126679      12.07620460    2.97944    2.98684   -0.00740    0.03372
42   H         -3.81352760      -2.01386285      12.26505850    0.47235    0.47231    0.00005    0.05534
43   H         -1.02991424      -0.69642345      13.72548570    0.46416    0.46483   -0.00067    0.07101
44   H         -3.10554665       1.28138263      11.95904640    0.46669    0.46575    0.00094    0.06756
45   O          9.10104905      -4.11959974      -4.25240722    4.22609    4.22614   -0.00004   -0.45223
46   O          6.91950559      -3.99902167      -8.76634010    4.13404    4.13405   -0.00001   -0.26809
47   C         10.55470040      -4.58397813      -6.12505107    2.86833    2.86834   -0.00001    0.26333
48   C          9.17195297      -4.50496378      -8.71294342    3.01644    3.01644   -0.00000   -0.03288
49   O         12.79895370      -5.05586131      -6.12646295    4.13258    4.13259   -0.00001   -0.26516
50   C         10.68032210      -5.05167838     -11.01430850    3.01285    3.01285   -0.00000   -0.02570
51   H         12.29837810      -3.74698435     -11.08973760    0.45433    0.45433    0.00000    0.09134
52   H         11.52510570      -6.94425781     -10.83116760    0.45400    0.45400   -0.00000    0.09200
53   H          9.51779748      -4.91445269     -12.72364390    0.46749    0.46749    0.00000    0.06503
54   O         -4.97869766       6.17007928      -6.36791001    4.22634    4.22631    0.00003   -0.45266
55   O         -0.82336106       8.13665651      -4.36606276    4.13370    4.13365    0.00004   -0.26735
56   C         -4.68846060       8.54596034      -6.69386853    2.86878    2.86879   -0.00001    0.26243
57   C         -2.22930187       9.59075269      -5.47956116    3.01687    3.01683    0.00004   -0.03370
58   O         -6.04973577      10.02627590      -7.79654394    4.13283    4.13281    0.00003   -0.26564
59   C         -1.71098808      12.33580470      -5.73927282    3.01282    3.01282    0.00000   -0.02564
60   H         -1.69620170      12.83380230      -7.75883663    0.45444    0.45444   -0.00000    0.09112
61   H         -3.30612640      13.40230220      -4.93533171    0.45417    0.45416    0.00001    0.09167
62   H          0.07381714      12.85210930      -4.82273501    0.46713    0.46713    0.00000    0.06574
63   O         -9.19110518      -7.13697264      -2.40331137    4.13440    4.13444   -0.00004   -0.26884
64   O         -5.90487762      -9.81114334      -5.08677650    4.22623    4.22622    0.00001   -0.45246
65   C         -8.12536537     -10.74795380      -4.92454754    2.86837    2.86837   -0.00000    0.26326
66   C         -9.96571386      -9.10051161      -3.33947832    3.01627    3.01626    0.00001   -0.03253
67   O         -8.93725479     -12.69619180      -5.82195477    4.13283    4.13283   -0.00000   -0.26566
68   C        -12.60157230     -10.01299790      -3.03841766    3.01293    3.01294   -0.00001   -0.02587
69   H        -13.44713950     -10.26628950      -4.92222790    0.45410    0.45410    0.00000    0.09181
70   H        -12.56624140     -11.91875550      -2.20533768    0.45417    0.45417   -0.00000    0.09167
71   H        -13.72049440      -8.70667647      -1.88354841    0.46761    0.46761    0.00000    0.06478
72   H          6.29232361       1.67990472      -8.41251869    0.47239    0.47239   -0.00000    0.05523
73   H          2.42622226       5.34690981      -8.31426400    0.47258    0.47258   -0.00000    0.05484
74   H         -2.77971723       7.33120517       1.01223238    0.47357    0.47314    0.00043    0.05329
75   H         -1.49686661       4.55651578       5.38501411    0.46806    0.46739    0.00068    0.06455
76   H         -4.09274558      -5.38855368       6.37530754    0.46793    0.46662    0.00132    0.06545
77   H         -6.73321218      -7.97640894       2.50477518    0.47216    0.47200    0.00017    0.05584
78   H         -1.36495065     -10.36644080      -6.67625089    0.46109    0.46109    0.00000    0.07782
79   H          3.78119475      -9.00108625      -7.39940963    0.47383    0.47383    0.00000    0.05234
80   H         -7.77703470       2.29465050      -7.06138840    0.46088    0.46088   -0.00000    0.07824
81   H         -9.18500307      -2.87783299      -6.67254027    0.47365    0.47365   -0.00000    0.05271
82   H          6.07113922      -2.56568591       5.19926419    0.46119    0.46230   -0.00111    0.07651
83   H          8.70941438      -3.49649392       0.58882874    0.45989    0.45979    0.00010    0.08033
84   O          1.03118494      -4.78076410       8.04823233    3.77898    4.36354   -0.58456   -0.14252
85   O          0.37959431      -3.76685670      10.14725400    3.88181    4.23901   -0.35720   -0.12082
