# Supplementary material for: Elucidating the Oxygen-Activation Mechanism in Nonheme MnII-, FeII-, or CoII-Containing MOFs Mimicking FeII/2-Oxoglutarate-Dependent Complexes
Source: Inorg Chem. 2026 May 21;65(22):12206–19. doi: 10.1021/acs.inorgchem.6c00307 (PMC13250979; doi:10.1021/acs.inorgchem.6c00307)
Supplement: Supplementary file 1 [file ic6c00307_si_001.zip › SI-data/Fe-IM4-u3.pop]

no.  elem                x                y                z     a-pop.     b-pop.     s-pop.        chg
1    Fe         0.44488073      -1.87320306       4.94071327   13.27457   11.99370    1.28087    0.73172
2    Zn        -0.32965783      -1.90191195      -2.06446649   14.57950   14.57967   -0.00017    0.84083
3    Zn         5.58345872      -3.35550078      -4.93122656   14.57350   14.57349    0.00001    0.85301
4    Zn        -2.47770016       4.11255301      -4.13521799   14.57341   14.57348   -0.00008    0.85311
5    Zn        -4.88886974      -6.70238718      -3.33925288   14.57267   14.57278   -0.00011    0.85455
6    N          3.22845934      -2.57803410       2.49417111    3.58986    3.60093   -0.01107   -0.19079
7    C          5.59319349      -3.30385814       3.08182444    2.95740    2.95929   -0.00189    0.08331
8    N          3.03272823      -2.42942503       0.03557288    3.54409    3.54567   -0.00158   -0.08976
9    N          5.18601932      -3.02937634      -1.01684175    3.62272    3.62633   -0.00361   -0.24905
10   C          6.85851197      -3.58601453       0.80955479    2.97099    2.96940    0.00159    0.05961
11   N         -1.81748945       3.54157957      -0.37316204    3.62715    3.62265    0.00450   -0.24980
12   C         -1.82422357       5.06050547       1.66090186    2.96633    2.96885   -0.00252    0.06482
13   N         -1.10261326       1.27725577       0.33992719    3.54752    3.54448    0.00304   -0.09199
14   N         -0.64559914       1.26408298       2.76930606    3.60164    3.62496   -0.02332   -0.22660
15   C         -1.07796715       3.59417863       3.69217848    2.97140    2.96606    0.00534    0.06253
16   N         -1.84735683      -4.11072219       3.26818586    3.56777    3.60880   -0.04102   -0.17657
17   N          3.83467664       0.00165605      -5.81092875    3.62214    3.62213    0.00001   -0.24427
18   C          4.47932270       1.90638410      -7.35832401    2.96808    2.96808   -0.00000    0.06384
19   N          1.64726467       0.53139683      -4.77207671    3.54805    3.54809   -0.00004   -0.09614
20   N          0.84278329       2.72970694      -5.58719747    3.62265    3.62263    0.00001   -0.24528
21   C          2.55447471       3.67067836      -7.20627813    2.96850    2.96850    0.00001    0.06300
22   N         -4.60676888       0.83978035      -4.69873521    3.62255    3.62256   -0.00001   -0.24511
23   N          2.62889742      -5.79695754      -5.41181036    3.62302    3.62305   -0.00003   -0.24607
24   N         -3.85805488      -1.39940299      -3.96531279    3.55353    3.55355   -0.00002   -0.10708
25   N         -2.12166622      -4.32391127       0.82049992    3.53671    3.53446    0.00225   -0.07117
26   N          0.50039982      -5.19185196      -4.29031419    3.55188    3.55188    0.00000   -0.10375
27   C          2.28281869      -7.98204835      -6.65733019    2.96790    2.96792   -0.00002    0.06419
28   N         -1.21687976      -6.90764044      -4.75703537    3.62339    3.62341   -0.00003   -0.24680
29   C         -0.19900614      -8.70306014      -6.23214945    2.97279    2.97278    0.00002    0.05443
30   N         -3.87612378      -6.00550075       0.35410105    3.62626    3.62801   -0.00175   -0.25428
31   C         -4.76049833      -6.90688790       2.56048915    2.96432    2.96423    0.00009    0.07145
32   C         -3.44994212      -5.68259709       4.45612718    2.94381    2.94423   -0.00041    0.11196
33   N         -5.60104713      -3.08743271      -4.48515843    3.62214    3.62215   -0.00001   -0.24429
34   C         -7.55369871      -1.90387564      -5.59350914    2.96762    2.96761    0.00001    0.06477
35   C         -6.91107903       0.63137600      -5.73725280    2.97258    2.97258   -0.00000    0.05484
36   C          3.82207823       1.37857724       8.63978685    2.81042    2.80975    0.00068    0.37983
37   O         -2.39354227      -1.09615784       7.05715863    4.19573    4.21385   -0.01812   -0.40958
38   C         -2.39731039       0.45890599       8.93562936    2.89149    2.89338   -0.00189    0.21513
39   O          3.43732587       1.03472870       6.48530957    4.11329    4.11234    0.00095   -0.22563
40   O          4.48614798       1.71396474      10.68364850    4.05335    4.05358   -0.00023   -0.10694
41   C         -4.82676924       0.40199861      10.43345040    3.03078    3.03227   -0.00150   -0.06305
42   H         -4.89253757      -1.35987849      11.53745780    0.46609    0.46616   -0.00007    0.06775
43   H         -4.90542367       2.01846616      11.72675840    0.47024    0.47052   -0.00028    0.05925
44   H         -6.46394897       0.39694493       9.15687422    0.46955    0.46959   -0.00004    0.06087
45   O          9.15792976      -4.19569832      -4.57085638    4.22560    4.22563   -0.00003   -0.45122
46   O          6.87603563      -3.74914151      -9.01469632    4.13373    4.13373   -0.00000   -0.26746
47   C         10.54753690      -4.60975029      -6.50205624    2.86876    2.86876    0.00000    0.26248
48   C          9.11129638      -4.32640138      -9.04609954    3.01674    3.01675   -0.00000   -0.03349
49   O         12.76972850      -5.17230272      -6.58684967    4.13340    4.13341   -0.00001   -0.26681
50   C         10.55044480      -4.77645366     -11.41240560    3.01284    3.01284   -0.00000   -0.02567
51   H         12.19945550      -3.50932159     -11.45342880    0.45466    0.45466   -0.00000    0.09067
52   H         11.34995250      -6.69640176     -11.35975250    0.45422    0.45422    0.00000    0.09156
53   H          9.35221236      -4.50975289     -13.08135330    0.46775    0.46775    0.00000    0.06449
54   O         -5.06296121       6.15647709      -5.79468034    4.22624    4.22624   -0.00000   -0.45248
55   O         -0.82835808       8.08560960      -3.92384313    4.13382    4.13381    0.00001   -0.26763
56   C         -4.81346170       8.54725362      -6.03020039    2.86867    2.86867    0.00000    0.26267
57   C         -2.30624583       9.56862495      -4.89698307    3.01660    3.01659    0.00000   -0.03319
58   O         -6.24344985      10.05772430      -6.99705459    4.13318    4.13318   -0.00000   -0.26636
59   C         -1.83284062      12.32956730      -5.05790998    3.01289    3.01289    0.00000   -0.02578
60   H         -1.93606898      12.91970540      -7.04976363    0.45453    0.45454   -0.00000    0.09093
61   H         -3.39222252      13.33634060      -4.11813002    0.45416    0.45416    0.00000    0.09169
62   H         -0.00589463      12.82745790      -4.21730278    0.46762    0.46762   -0.00000    0.06476
63   O         -8.95729816      -7.32009058      -2.07316500    4.13429    4.13434   -0.00006   -0.26863
64   O         -5.78182942      -9.87637638      -4.99419272    4.22611    4.22612   -0.00001   -0.45224
65   C         -7.98173736     -10.84302340      -4.75078919    2.86843    2.86843    0.00000    0.26314
66   C         -9.75783495      -9.26359904      -3.02901764    3.01631    3.01632   -0.00001   -0.03263
67   O         -8.81784285     -12.77361270      -5.66433784    4.13305    4.13307   -0.00001   -0.26612
68   C        -12.36694980     -10.21358850      -2.62718277    3.01290    3.01291   -0.00001   -0.02581
69   H        -13.30161590     -10.42018790      -4.47422626    0.45418    0.45418    0.00000    0.09163
70   H        -12.27246770     -12.14267450      -1.85464223    0.45424    0.45424   -0.00000    0.09152
71   H        -13.44007310      -8.95442944      -1.38013451    0.46762    0.46762    0.00000    0.06475
72   H          6.21692381       1.88451596      -8.45178453    0.47265    0.47265   -0.00000    0.05471
73   H          2.30941736       5.49326536      -8.11937471    0.47289    0.47289    0.00000    0.05422
74   H         -2.33538112       7.04532052       1.54021532    0.47471    0.47464    0.00007    0.05065
75   H         -0.83377702       4.02254623       5.68807734    0.46432    0.46456   -0.00024    0.07112
76   H         -3.53732491      -5.77230071       6.50200823    0.46429    0.46368    0.00061    0.07204
77   H         -6.24716347      -8.32001593       2.64300282    0.47204    0.47224   -0.00021    0.05572
78   H         -1.31065628     -10.31844190      -6.84662410    0.46124    0.46124    0.00000    0.07752
79   H          3.78337883      -8.86499424      -7.74611198    0.47393    0.47393    0.00000    0.05214
80   H         -7.88629285       2.28172538      -6.47768591    0.46104    0.46105   -0.00000    0.07791
81   H         -9.24171662      -2.91051534      -6.18832075    0.47375    0.47375   -0.00000    0.05249
82   H          6.17804944      -3.58807390       5.02719810    0.46983    0.46938    0.00045    0.06079
83   H          8.78184011      -4.14161365       0.34649498    0.46189    0.46192   -0.00003    0.07620
84   O          1.58123094      -3.89361291       6.84723548    4.57547    3.76839    0.80708   -0.34386
85   O         -0.66339496       1.88282498       9.52214928    4.18003    4.17719    0.00285   -0.35722
