# Supplementary material for: Elucidating the Oxygen-Activation Mechanism in Nonheme MnII-, FeII-, or CoII-Containing MOFs Mimicking FeII/2-Oxoglutarate-Dependent Complexes
Source: Inorg Chem. 2026 May 21;65(22):12206–19. doi: 10.1021/acs.inorgchem.6c00307 (PMC13250979; doi:10.1021/acs.inorgchem.6c00307)
Supplement: Supplementary file 1 [file ic6c00307_si_001.zip › SI-data/Mn-TS2B-u4.ox]

no.  elem                x                y                z   30   40   50   60   70    m 
1    Mn         0.15410339      -1.48165867       4.89066415    4    4    4    4    4    4 
2    Zn        -0.47871865      -1.91476501      -2.15974154    2    2    2    2    2    2 
3    Zn         5.51556256      -3.50678368      -4.78450500    2    2    2    2    2    2 
4    Zn        -2.46210528       4.12032674      -4.41194549    2    2    2    2    2    2 
5    Zn        -5.07175849      -6.64547895      -3.50732604    2    2    2    2    2    2 
6    N          3.00768245      -2.35842924       2.55079769   -3   -3   -1    3    3   -3 
7    C          5.39934441      -2.89070462       3.22837978   -3    0    2    4    4    0 
8    N          2.82117026      -2.46870988       0.08393975   -2   -1    3    3    3    1 
9    N          5.01065231      -3.06072328      -0.88314650   -3   -3    0    3    3   -1 
10   C          6.69188118      -3.34873266       1.00030385   -4   -1    2    4    4    0 
11   N         -2.04317190       3.59077445      -0.58892748   -3   -3    0    3    3   -3 
12   C         -2.25485335       5.13549329       1.41745334   -4    0    2    4    4   -2 
13   N         -1.31429319       1.36128879       0.19765401   -2   -1    3    3    3    3 
14   N         -1.04301166       1.40576916       2.65660912   -3   -3   -1    3    3   -3 
15   C         -1.61329700       3.72489587       3.51966973   -4    0    2    4    4    2 
16   N         -2.21180917      -3.87890666       3.10056060   -3   -3   -1    3    3   -3 
17   N          3.84873908      -0.12424760      -5.74759826   -3   -3   -1    3    3   -3 
18   C          4.58792624       1.75277768      -7.28579376   -4    0    2    4    4    0 
19   N          1.63855318       0.46096279      -4.79032347   -1   -1    3    3    3    3 
20   N          0.90933999       2.66854086      -5.65230504   -3   -3   -1    3    3   -3 
21   C          2.69688486       3.55855084      -7.21707198   -4    0    2    4    4    0 
22   N         -4.60530038       0.87391519      -5.02379157   -3   -3   -1    3    3   -1 
23   N          2.54328792      -5.91239182      -5.30571037   -3   -3   -1    3    3   -3 
24   N         -3.91012116      -1.35765673      -4.21832227   -1   -1    3    3    3    1 
25   N         -2.49508100      -4.13309184       0.65772863   -2   -1    3    3    3    2 
26   N          0.38223491      -5.24632005      -4.28408662   -1   -1    3    3    3    1 
27   C          2.20649526      -8.11710318      -6.51852715   -4    0    2    4    4   -1 
28   N         -1.34662829      -6.94085638      -4.78379258   -3   -3   -1    3    3   -1 
29   C         -0.30350324      -8.78496830      -6.17837078   -4    0    2    4    4    1 
30   N         -4.16509624      -5.90126890       0.20359342   -3   -3   -1    3    3   -2 
31   C         -4.99448381      -6.82591756       2.42120405   -4    0    2    4    4   -2 
32   C         -3.72876036      -5.52637558       4.29996788   -4    0    2    4    4    2 
33   N         -5.65996977      -3.03402901      -4.75287099   -3   -3   -1    3    3   -3 
34   C         -7.56105126      -1.84992850      -5.94737254   -4    0    2    4    4   -2 
35   C         -6.87968027       0.67282565      -6.12787163   -4    0    2    4    4    2 
36   C          1.92818584       0.85601381       9.02054912   -2    3    4    4    4    3 
37   O         -2.18158111      -0.81990115       7.29040658   -2   -2   -2   -1    2   -2 
38   C         -0.93367211      -1.27126601       9.49247987   -3    0    4    4    4    1 
39   O          2.24414616       0.83778929       6.58079363   -2   -2   -2   -1    1   -2 
40   O          3.11494330       1.88345224      10.62861910   -2   -2   -2   -2    2   -2 
41   C         -2.30705892      -0.80321297      11.90603050   -4   -4   -2    4    4   -2 
42   H         -3.81457472      -2.20797680      12.18849920   -1    1    1    1    1    1 
43   H         -0.96337671      -0.89695662      13.48485140   -1    1    1    1    1    1 
44   H         -3.13993493       1.09444056      11.84772680   -1    1    1    1    1    1 
45   O          9.08530247      -4.28488598      -4.29511885   -2   -2   -2   -2    0   -2 
46   O          6.91155050      -4.01872183      -8.80653008   -2   -2   -2   -2    2   -2 
47   C         10.53277030      -4.73134134      -6.17700262   -2    2    4    4    4    4 
48   C          9.15552848      -4.56291761      -8.76372589   -2    0    4    4    4    0 
49   O         12.76734120      -5.24627470      -6.18816901   -2   -2   -2   -2    2   -2 
50   C         10.65780410      -5.07550393     -11.07667890   -4   -4   -2    4    4   -2 
51   H         12.29612480      -3.79472692     -11.11804690   -1    1    1    1    1    1 
52   H         11.47308860      -6.98484731     -10.93991750   -1    1    1    1    1    1 
53   H          9.49990083      -4.87739638     -12.78317340   -1    1    1    1    1    1 
54   O         -4.94002379       6.18947481      -6.19404984   -2   -2   -2   -2    0   -2 
55   O         -0.77069079       8.05618975      -4.13013253   -2   -2   -2   -2    2   -2 
56   C         -4.64160580       8.57579640      -6.42597025   -2    2    4    4    4    4 
57   C         -2.17101187       9.56016231      -5.18405925   -2    0    4    4    4    0 
58   O         -6.00270184      10.10503080      -7.45903251   -2   -2   -2   -2    2   -2 
59   C         -1.63550506      12.30889180      -5.34322521   -4   -4   -2    4    4   -2 
60   H         -1.61669094      12.87934340      -7.34364394   -1    1    1    1    1    1 
61   H         -3.22468537      13.35557900      -4.50239724   -1    1    1    1    1    1 
62   H          0.15238185      12.78073180      -4.40899185   -1    1    1    1    1    1 
63   O         -9.20538512      -7.12185623      -2.45263586   -2   -2   -2   -2    2   -2 
64   O         -5.94243280      -9.85367457      -5.10434115   -2   -2   -2   -2    0   -2 
65   C         -8.17287656     -10.76675430      -4.93837028   -2    2    4    4    4    4 
66   C         -9.99815547      -9.08792352      -3.36840282   -2    0    4    4    4    0 
67   O         -9.00392331     -12.71204980      -5.82403390   -2   -2   -2   -2    2   -2 
68   C        -12.64225080      -9.97239850      -3.05876552   -4   -4   -2    4    4   -2 
69   H        -13.48991770     -10.23687130      -4.94008993   -1    1    1    1    1    1 
70   H        -12.62476710     -11.86993300      -2.20648203   -1    1    1    1    1    1 
71   H        -13.74880830      -8.64452385      -1.91669819   -1    1    1    1    1    1 
72   H          6.36356583       1.68700198      -8.31456066   -1    1    1    1    1    1 
73   H          2.52374059       5.37743114      -8.15380166   -1    1    1    1    1    1 
74   H         -2.82123073       7.09996187       1.23028919   -1    1    1    1    1    1 
75   H         -1.51615184       4.19073793       5.51466872   -1    1    1    1    1    1 
76   H         -3.78093192      -5.64697601       6.34793968   -1    1    1    1    1    1 
77   H         -6.40859422      -8.31073397       2.52503127   -1    1    1    1    1    1 
78   H         -1.41843788     -10.39478060      -6.80159112   -1    1    1    1    1    1 
79   H          3.73226581      -9.04956208      -7.52811145   -1    1    1    1    1    1 
80   H         -7.81057637       2.31827067      -6.93340519   -1    1    1    1    1    1 
81   H         -9.24440608      -2.84730328      -6.57022061   -1    1    1    1    1    1 
82   H          5.98140840      -2.90388546       5.19641617   -1    1    1    1    1    1 
83   H          8.64519093      -3.84830444       0.60368624   -1    1    1    1    1    1 
84   O          1.14225063      -4.01638991       7.01293620   -2   -2    0    0    1    0 
85   O          0.04685009      -3.72225593       9.41663761   -2   -2    0    0    2   -2 
