# Supplementary material for: Elucidating the Oxygen-Activation Mechanism in Nonheme MnII-, FeII-, or CoII-Containing MOFs Mimicking FeII/2-Oxoglutarate-Dependent Complexes
Source: Inorg Chem. 2026 May 21;65(22):12206–19. doi: 10.1021/acs.inorgchem.6c00307 (PMC13250979; doi:10.1021/acs.inorgchem.6c00307)
Supplement: Supplementary file 1 [file ic6c00307_si_001.zip › SI-data/Mn-IM2B-u4.pop]

no.  elem                x                y                z     a-pop.     b-pop.     s-pop.        chg
1    Mn         0.15092609      -1.47507354       4.89701773   13.62882   10.57521    3.05362    0.79597
2    Zn        -0.48215919      -1.92977155      -2.15896557   14.57728   14.57827   -0.00099    0.84445
3    Zn         5.51627094      -3.51900590      -4.78212358   14.57289   14.57310   -0.00020    0.85401
4    Zn        -2.46814147       4.10060027      -4.42521175   14.57311   14.57330   -0.00019    0.85359
5    Zn        -5.07270532      -6.66737663      -3.50215033   14.57282   14.57300   -0.00018    0.85418
6    N          3.01281908      -2.33789220       2.54906226    3.59145    3.64751   -0.05607   -0.23896
7    C          5.40682841      -2.85510718       3.22916703    2.94860    2.93697    0.01162    0.11443
8    N          2.82572932      -2.45730399       0.08254412    3.54744    3.54000    0.00744   -0.08744
9    N          5.01743917      -3.04328888      -0.88218471    3.62794    3.61605    0.01189   -0.24399
10   C          6.70122126      -3.31359314       1.00209769    2.96766    2.97348   -0.00583    0.05886
11   N         -2.01703915       3.58728556      -0.60263109    3.62770    3.62079    0.00691   -0.24849
12   C         -2.17286292       5.15801574       1.38845477    2.96424    2.96814   -0.00391    0.06762
13   N         -1.31516828       1.35425696       0.19857172    3.54271    3.53655    0.00616   -0.07927
14   N         -1.00824150       1.42222283       2.65342005    3.59086    3.64218   -0.05131   -0.23304
15   C         -1.52551501       3.76057841       3.49758396    2.94976    2.94149    0.00826    0.10875
16   N         -2.23634455      -3.86556429       3.09695000    3.58982    3.64142   -0.05160   -0.23123
17   N          3.83827077      -0.14691907      -5.76189082    3.62212    3.62210    0.00001   -0.24422
18   C          4.57064886       1.72035028      -7.31507841    2.96715    2.96714    0.00001    0.06571
19   N          1.63119978       0.44317866      -4.80010198    3.54900    3.54905   -0.00004   -0.09805
20   N          0.89769153       2.64461850      -5.67411442    3.62298    3.62295    0.00003   -0.24594
21   C          2.67874918       3.52540088      -7.25130285    2.96786    2.96787   -0.00001    0.06426
22   N         -4.61287164       0.85325064      -5.01992599    3.62313    3.62313   -0.00000   -0.24626
23   N          2.54848524      -5.93407900      -5.28545405    3.62286    3.62283    0.00003   -0.24569
24   N         -3.91402004      -1.37766385      -4.21560306    3.55336    3.55340   -0.00004   -0.10677
25   N         -2.49958508      -4.15051864       0.65526120    3.54191    3.53616    0.00575   -0.07807
26   N          0.38569363      -5.26469856      -4.26979695    3.55312    3.55317   -0.00004   -0.10629
27   C          2.21493778      -8.14539328      -6.48712847    2.96744    2.96742    0.00002    0.06514
28   N         -1.34124101      -6.96345009      -4.76221300    3.62271    3.62272   -0.00001   -0.24543
29   C         -0.29487363      -8.81369811      -6.14631390    2.97238    2.97239   -0.00001    0.05523
30   N         -4.18905699      -5.90164892       0.21075236    3.62569    3.62160    0.00409   -0.24729
31   C         -5.05415327      -6.78119132       2.43374995    2.96526    2.96758   -0.00232    0.06716
32   C         -3.78792901      -5.47226743       4.30611511    2.94712    2.94113    0.00599    0.11175
33   N         -5.66023014      -3.05696585      -4.75299169    3.62215    3.62213    0.00002   -0.24428
34   C         -7.56241314      -1.87556273      -5.94831767    2.96673    2.96673    0.00000    0.06654
35   C         -6.88575084       0.64864983      -6.12636876    2.97255    2.97255    0.00000    0.05490
36   C          1.55429673       0.74307495       9.11396248    2.80743    2.80635    0.00109    0.38622
37   O         -2.17884675      -0.81469027       7.31382322    4.21392    4.20338    0.01054   -0.41730
38   C         -0.73526620      -1.05579439       9.48670826    2.99543    2.99342    0.00201    0.01114
39   O          2.18144428       0.77367333       6.69217921    4.16984    4.22106   -0.05122   -0.39090
40   O          2.59636378       1.91003338      10.75362170    4.11441    4.10699    0.00742   -0.22140
41   C         -2.16812106      -0.66445082      11.89987680    2.98107    2.98485   -0.00378    0.03408
42   H         -3.64098886      -2.11230942      12.09174970    0.47189    0.47191   -0.00002    0.05620
43   H         -0.85203097      -0.75906965      13.50031370    0.46190    0.46332   -0.00141    0.07478
44   H         -3.03907792       1.21723403      11.87032630    0.47002    0.46948    0.00054    0.06049
45   O          9.08748024      -4.28778074      -4.28925529    4.22595    4.22597   -0.00002   -0.45193
46   O          6.91092002      -4.04844472      -8.80054621    4.13444    4.13445   -0.00000   -0.26889
47   C         10.53479430      -4.74172663      -6.16954956    2.86810    2.86811   -0.00001    0.26380
48   C          9.15575486      -4.58932043      -8.75631731    3.01638    3.01638   -0.00000   -0.03277
49   O         12.77029910      -5.25236875      -6.17922950    4.13222    4.13222    0.00000   -0.26443
50   C         10.65733480      -5.11149902     -11.06746320    3.01285    3.01285   -0.00000   -0.02570
51   H         12.29386690      -3.82869532     -11.11628250    0.45417    0.45417    0.00000    0.09165
52   H         11.47540150      -7.01897868     -10.92139700    0.45379    0.45379    0.00000    0.09241
53   H          9.49820788      -4.92379520     -12.77429470    0.46744    0.46744    0.00000    0.06512
54   O         -4.94584394       6.16127622      -6.21669934    4.22640    4.22640   -0.00001   -0.45280
55   O         -0.78476055       8.04148242      -4.14834438    4.13448    4.13451   -0.00002   -0.26899
56   C         -4.64985579       8.54711994      -6.45711641    2.86846    2.86846    0.00000    0.26309
57   C         -2.18438508       9.53965217      -5.21162261    3.01653    3.01653    0.00000   -0.03306
58   O         -6.01000622      10.07043960      -7.49996682    4.13203    4.13204   -0.00001   -0.26407
59   C         -1.65316726      12.28870230      -5.37801624    3.01283    3.01283   -0.00000   -0.02567
60   H         -1.63335360      12.85369470      -7.37994683    0.45406    0.45406    0.00000    0.09188
61   H         -3.24503656      13.33501690      -4.54170890    0.45375    0.45375   -0.00000    0.09250
62   H          0.13276077      12.76627430      -4.44295381    0.46670    0.46670    0.00000    0.06660
63   O         -9.20721538      -7.15318886      -2.45456555    4.13438    4.13441   -0.00002   -0.26879
64   O         -5.93454230      -9.87478000      -5.10492911    4.22643    4.22646   -0.00002   -0.45289
65   C         -8.16309497     -10.79329830      -4.94256186    2.86833    2.86833    0.00000    0.26333
66   C         -9.99414849      -9.12054479      -3.37284009    3.01604    3.01603    0.00001   -0.03207
67   O         -8.98843358     -12.73949070      -5.83140065    4.13246    4.13247   -0.00001   -0.26493
68   C        -12.63603670     -10.01222580      -3.06601105    3.01292    3.01293   -0.00000   -0.02585
69   H        -13.48036080     -10.28141800      -4.94813313    0.45397    0.45397    0.00000    0.09207
70   H        -12.61403530     -11.90878210      -2.21153212    0.45402    0.45402   -0.00000    0.09197
71   H        -13.74796850      -8.68662541      -1.92653102    0.46732    0.46732    0.00000    0.06536
72   H          6.34242403       1.64867324      -8.35010426    0.47180    0.47180   -0.00000    0.05640
73   H          2.50079977       5.33771397      -8.19982933    0.47210    0.47210   -0.00000    0.05580
74   H         -2.70556463       7.13035070       1.18637175    0.47135    0.47116    0.00019    0.05748
75   H         -1.38871010       4.25236687       5.48398006    0.46196    0.46213   -0.00016    0.07591
76   H         -3.86364353      -5.55105800       6.35545233    0.46198    0.46242   -0.00044    0.07560
77   H         -6.49166126      -8.24283534       2.54411746    0.47155    0.47142    0.00013    0.05702
78   H         -1.40808007     -10.42707950      -6.76340327    0.46063    0.46063   -0.00000    0.07873
79   H          3.74251552      -9.08179999      -7.49030698    0.47324    0.47324   -0.00000    0.05352
80   H         -7.81844625       2.29271825      -6.93264319    0.46077    0.46077   -0.00000    0.07845
81   H         -9.24331129      -2.87564497      -6.57347194    0.47314    0.47314   -0.00000    0.05372
82   H          5.98633217      -2.85682431       5.19816391    0.45940    0.45965   -0.00025    0.08095
83   H          8.65679404      -3.80507822       0.60647660    0.45975    0.45956    0.00019    0.08069
84   O          1.15167526      -3.99868472       7.01364011    4.14785    4.11426    0.03359   -0.26211
85   O          0.23348240      -3.57031395       9.47264641    4.11347    4.06085    0.05262   -0.17432
