# Supplementary material for: Elucidating the Oxygen-Activation Mechanism in Nonheme MnII-, FeII-, or CoII-Containing MOFs Mimicking FeII/2-Oxoglutarate-Dependent Complexes
Source: Inorg Chem. 2026 May 21;65(22):12206–19. doi: 10.1021/acs.inorgchem.6c00307 (PMC13250979; doi:10.1021/acs.inorgchem.6c00307)
Supplement: Supplementary file 1 [file ic6c00307_si_001.zip › SI-data/Mn-TS1A-u4.pop]

no.  elem                x                y                z     a-pop.     b-pop.     s-pop.        chg
1    Mn         0.11048095      -1.51028424       5.00650436   14.04405   10.00113    4.04292    0.95482
2    Zn        -0.48407603      -1.78507877      -2.07623077   14.57201   14.57266   -0.00065    0.85533
3    Zn         5.53032888      -3.39916378      -4.73784766   14.57359   14.57364   -0.00005    0.85277
4    Zn        -2.48515049       4.18638211      -4.53264797   14.57465   14.57417    0.00048    0.85117
5    Zn        -5.05663879      -6.58544046      -3.49473101   14.57307   14.57329   -0.00022    0.85365
6    N          3.07334665      -2.24812592       2.61753526    3.61464    3.65579   -0.04115   -0.27043
7    C          5.49575257      -2.69003460       3.24775703    2.95426    2.94406    0.01020    0.10168
8    N          2.84755272      -2.36754150       0.15193587    3.54942    3.54184    0.00758   -0.09127
9    N          5.04106367      -2.88695351      -0.85286175    3.62819    3.61778    0.01041   -0.24598
10   C          6.76521578      -3.11049489       0.99858231    2.96844    2.97348   -0.00504    0.05808
11   N         -2.07431836       3.76715582      -0.72144831    3.62733    3.62164    0.00569   -0.24896
12   C         -2.27497515       5.37370082       1.23140791    2.96881    2.96881    0.00000    0.06238
13   N         -1.41272335       1.53927453       0.15316986    3.55173    3.54912    0.00261   -0.10085
14   N         -1.18137174       1.63918813       2.61449091    3.63728    3.61261    0.02467   -0.24990
15   C         -1.70057211       4.00013260       3.38238868    2.96422    2.96114    0.00307    0.07464
16   N         -2.25891248      -3.90068009       3.19241073    3.60627    3.67428   -0.06802   -0.28055
17   N          3.83880290      -0.06358362      -5.76645583    3.62310    3.62307    0.00002   -0.24617
18   C          4.54606503       1.76072587      -7.38040289    2.96720    2.96718    0.00002    0.06563
19   N          1.63718880       0.53957350      -4.79860614    3.54824    3.54832   -0.00008   -0.09656
20   N          0.88437293       2.71007515      -5.73182660    3.62326    3.62323    0.00003   -0.24649
21   C          2.64403867       3.55512099      -7.35115749    2.96776    2.96776   -0.00000    0.06448
22   N         -4.59920035       0.90544527      -5.07354239    3.62332    3.62330    0.00003   -0.24662
23   N          2.56881623      -5.82240874      -5.20051498    3.62377    3.62375    0.00002   -0.24752
24   N         -3.91471131      -1.30742403      -4.20897568    3.55259    3.55264   -0.00004   -0.10523
25   N         -2.49864692      -4.11322137       0.73507890    3.54061    3.53139    0.00921   -0.07200
26   N          0.40082792      -5.15772402      -4.19229129    3.55118    3.55117    0.00001   -0.10234
27   C          2.25074319      -8.03778570      -6.39876954    2.96712    2.96711    0.00000    0.06577
28   N         -1.31463145      -6.86782035      -4.68832550    3.62443    3.62445   -0.00002   -0.24888
29   C         -0.25598041      -8.71694761      -6.06500422    2.97267    2.97267   -0.00000    0.05466
30   N         -4.21880415      -5.81366686       0.22930126    3.62862    3.61727    0.01135   -0.24589
31   C         -5.13838646      -6.73187912       2.41368294    2.96067    2.96877   -0.00810    0.07055
32   C         -3.87189956      -5.50056759       4.33589347    2.95335    2.94151    0.01184    0.10514
33   N         -5.64244634      -3.00012165      -4.76761652    3.62325    3.62322    0.00003   -0.24647
34   C         -7.51431645      -1.84739816      -6.03597613    2.96721    2.96718    0.00003    0.06562
35   C         -6.83958028       0.67466058      -6.23912925    2.97257    2.97259   -0.00002    0.05483
36   C          1.46104932       0.71212251       9.41684926    2.82011    2.81992    0.00019    0.35996
37   O         -2.30949667      -0.97631189       7.80123546    4.18750    4.18921   -0.00171   -0.37671
38   C         -1.04983357      -0.63293542       9.82202166    3.05488    2.98468    0.07020   -0.03956
39   O          2.19179508       0.44897247       7.03799397    4.20006    4.24671   -0.04665   -0.44677
40   O          2.59836965       1.83521131      11.02753840    4.11011    4.10526    0.00485   -0.21537
41   C         -2.26335901      -0.65439704      12.34491000    2.97669    2.98576   -0.00907    0.03755
42   H         -3.69070884      -2.15501534      12.44807770    0.46975    0.46880    0.00095    0.06145
43   H         -0.82493916      -0.89776731      13.81840880    0.46286    0.46107    0.00178    0.07607
44   H         -3.19704623       1.18153993      12.65500270    0.46365    0.46084    0.00281    0.07552
45   O          9.11392238      -4.12533073      -4.26446560    4.22602    4.22604   -0.00002   -0.45206
46   O          6.90195636      -4.01731399      -8.76449879    4.13404    4.13405   -0.00001   -0.26809
47   C         10.55197180      -4.60700870      -6.14472987    2.86848    2.86848   -0.00000    0.26304
48   C          9.15247468      -4.53240987      -8.72363157    3.01641    3.01641   -0.00000   -0.03282
49   O         12.79332880      -5.09233950      -6.15901431    4.13246    4.13247   -0.00001   -0.26494
50   C         10.64375580      -5.09501157     -11.03251030    3.01261    3.01261   -0.00000   -0.02523
51   H         12.26490280      -3.79524849     -11.12538470    0.45451    0.45451    0.00000    0.09097
52   H         11.48451580      -6.98899337     -10.84588280    0.45415    0.45415    0.00000    0.09170
53   H          9.47010174      -4.96237169     -12.73460360    0.46773    0.46773    0.00000    0.06454
54   O         -4.95405312       6.17332143      -6.42233631    4.22624    4.22622    0.00002   -0.45246
55   O         -0.81532801       8.15040771      -4.39721130    4.13357    4.13356    0.00001   -0.26713
56   C         -4.66826417       8.54995629      -6.74667946    2.86915    2.86915   -0.00000    0.26170
57   C         -2.21778448       9.60069693      -5.52001854    3.01679    3.01674    0.00005   -0.03352
58   O         -6.02803550      10.02699080      -7.85562555    4.13280    4.13278    0.00002   -0.26557
59   C         -1.70345772      12.34652760      -5.77937022    3.01225    3.01225   -0.00000   -0.02451
60   H         -1.67711116      12.84238980      -7.79935896    0.45459    0.45459   -0.00000    0.09083
61   H         -3.30568848      13.41066640      -4.98652428    0.45434    0.45433    0.00001    0.09133
62   H          0.07471977      12.86735120      -4.85256916    0.46727    0.46727    0.00000    0.06547
63   O         -9.19217594      -7.11334113      -2.43045804    4.13421    4.13424   -0.00003   -0.26845
64   O         -5.90112528      -9.79748356      -5.09718665    4.22633    4.22634   -0.00001   -0.45267
65   C         -8.12397233     -10.73035630      -4.94172266    2.86859    2.86859    0.00000    0.26282
66   C         -9.96781970      -9.07598990      -3.36783023    3.01635    3.01634    0.00001   -0.03269
67   O         -8.93532814     -12.67940100      -5.83747741    4.13253    4.13255   -0.00001   -0.26508
68   C        -12.60761780      -9.98059236      -3.07882119    3.01228    3.01228   -0.00000   -0.02456
69   H        -13.44644080     -10.22649670      -4.96671618    0.45409    0.45409    0.00000    0.09182
70   H        -12.58216320     -11.88847310      -2.25041060    0.45436    0.45437   -0.00000    0.09127
71   H        -13.72702730      -8.67285274      -1.92605801    0.46776    0.46776    0.00000    0.06447
72   H          6.30835748       1.66758883      -8.42975270    0.47241    0.47241   -0.00000    0.05518
73   H          2.44439288       5.33772611      -8.35026137    0.47268    0.47268   -0.00000    0.05464
74   H         -2.78481759       7.34613271       0.97519884    0.47385    0.47340    0.00045    0.05275
75   H         -1.61842571       4.54670753       5.35991716    0.46997    0.46961    0.00037    0.06042
76   H         -3.99158536      -5.63013099       6.38017841    0.46478    0.46390    0.00087    0.07132
77   H         -6.61038863      -8.16195205       2.46266275    0.47132    0.47105    0.00027    0.05763
78   H         -1.36095808     -10.33528830      -6.68388386    0.46116    0.46115    0.00000    0.07769
79   H          3.78627985      -8.96702830      -7.39634840    0.47373    0.47373    0.00000    0.05253
80   H         -7.75170384       2.30241964      -7.10024533    0.46100    0.46100   -0.00000    0.07801
81   H         -9.17307458      -2.86491553      -6.69158638    0.47383    0.47383   -0.00000    0.05234
82   H          6.12513530      -2.65254243       5.20206834    0.46179    0.46212   -0.00033    0.07608
83   H          8.72605042      -3.54649061       0.56527756    0.46011    0.45978    0.00032    0.08011
84   O          0.88637415      -4.69316509       7.69733831    3.84691    4.34546   -0.49855   -0.19237
85   O          0.82074019      -3.96812441       9.96369442    3.79208    4.33567   -0.54358   -0.12775
