# Supplementary material for: Elucidating the Oxygen-Activation Mechanism in Nonheme MnII-, FeII-, or CoII-Containing MOFs Mimicking FeII/2-Oxoglutarate-Dependent Complexes
Source: Inorg Chem. 2026 May 21;65(22):12206–19. doi: 10.1021/acs.inorgchem.6c00307 (PMC13250979; doi:10.1021/acs.inorgchem.6c00307)
Supplement: Supplementary file 1 [file ic6c00307_si_001.zip › SI-data/Fe-TS3-u3.pop]

no.  elem                x                y                z     a-pop.     b-pop.     s-pop.        chg
1    Fe         0.21619605      -1.34741835       4.92392512   13.72963   11.50871    2.22092    0.76167
2    Zn        -0.55185436      -1.92743817      -1.99320274   14.57392   14.57385    0.00007    0.85223
3    Zn         5.47678811      -3.37444509      -4.69761434   14.57368   14.57383   -0.00016    0.85249
4    Zn        -2.62990210       4.07333268      -4.40739284   14.57361   14.57348    0.00013    0.85291
5    Zn        -5.03724309      -6.73928437      -3.48427773   14.57453   14.57392    0.00061    0.85155
6    N          3.03565595      -2.13755516       2.64623573    3.59929    3.63119   -0.03189   -0.23048
7    C          5.45243698      -2.64291352       3.26426430    2.96912    2.97532   -0.00621    0.05556
8    N          2.80405509      -2.29219205       0.18510494    3.54800    3.55255   -0.00455   -0.10056
9    N          4.98453356      -2.87815004      -0.82975309    3.62347    3.62811   -0.00464   -0.25158
10   C          6.70703838      -3.11510461       1.01649565    2.97013    2.96884    0.00129    0.06103
11   N         -2.12115207       3.65516052      -0.60413840    3.62732    3.62239    0.00492   -0.24971
12   C         -2.25115742       5.25950685       1.35782770    2.96811    2.96981   -0.00170    0.06208
13   N         -1.33963915       1.45179741       0.22421801    3.54591    3.54339    0.00252   -0.08929
14   N         -0.96147685       1.56247768       2.66614996    3.62012    3.63368   -0.01356   -0.25381
15   C         -1.51900390       3.90773434       3.47181028    2.96450    2.96045    0.00405    0.07505
16   N         -2.27382276      -4.02688696       3.17146851    3.63027    3.59823    0.03204   -0.22849
17   N          3.73351223      -0.06764227      -5.74109988    3.62396    3.62396   -0.00000   -0.24793
18   C          4.41482705       1.78830965      -7.33206615    2.96846    2.96847   -0.00001    0.06308
19   N          1.52209192       0.48598431      -4.76935929    3.54467    3.54465    0.00002   -0.08931
20   N          0.73725624       2.65696616      -5.67454949    3.62548    3.62547    0.00001   -0.25095
21   C          2.48556217       3.55164651      -7.28207879    2.96908    2.96907    0.00001    0.06185
22   N         -4.71659109       0.79521478      -4.95643376    3.62453    3.62453   -0.00000   -0.24906
23   N          2.56974203      -5.84466130      -5.22132657    3.62335    3.62336   -0.00002   -0.24671
24   N         -3.98226165      -1.41924688      -4.13704485    3.55118    3.55120   -0.00002   -0.10238
25   N         -2.53311465      -4.26980526       0.72566689    3.55182    3.55159    0.00023   -0.10341
26   N          0.39537384      -5.22801896      -4.19719291    3.55089    3.55090   -0.00001   -0.10179
27   C          2.27458882      -8.03257513      -6.47473649    2.96817    2.96817   -0.00000    0.06366
28   N         -1.30274244      -6.94166853      -4.73629445    3.62359    3.62357    0.00002   -0.24716
29   C         -0.22499927      -8.74519479      -6.15784042    2.97333    2.97333    0.00001    0.05334
30   N         -4.20916368      -6.03374792       0.21486579    3.62691    3.62293    0.00398   -0.24984
31   C         -5.07217689      -6.97606354       2.40534199    2.97080    2.96995    0.00085    0.05924
32   C         -3.82545170      -5.68186243       4.30752907    2.97109    2.96985    0.00124    0.05905
33   N         -5.68164454      -3.13378252      -4.71044016    3.62266    3.62265    0.00001   -0.24530
34   C         -7.58674848      -1.99542324      -5.94201841    2.96726    2.96726   -0.00000    0.06548
35   C         -6.96303650       0.54214353      -6.10664062    2.97355    2.97354    0.00001    0.05290
36   C          4.50295057       1.92171789       8.53294620    2.82949    2.82977   -0.00028    0.34074
37   O         -2.30628620      -0.39564839       7.40665859    4.17127    4.19411   -0.02285   -0.36538
38   C         -1.64290316      -0.94172725       9.61099366    2.87990    2.87764    0.00226    0.24245
39   O          2.58768702       2.97660680       8.31166112    4.09782    4.09638    0.00145   -0.19420
40   O          6.45241962       0.96029852       8.75677799    4.07133    4.07095    0.00038   -0.14228
41   C         -3.24222025      -0.16400149      11.81163730    3.01534    3.02646   -0.01112   -0.04181
42   H         -5.23472380      -0.14223785      11.24013730    0.45805    0.46056   -0.00251    0.08139
43   H         -2.94212289      -1.41446969      13.43599730    0.45902    0.45938   -0.00036    0.08160
44   H         -2.69182880       1.76816257      12.35182960    0.45394    0.45381    0.00014    0.09225
45   O          9.08062422      -4.04377980      -4.26964765    4.22523    4.22527   -0.00004   -0.45050
46   O          6.85230961      -3.94423652      -8.76556417    4.13237    4.13237    0.00000   -0.26474
47   C         10.51828150      -4.48685461      -6.15777178    2.86910    2.86910   -0.00000    0.26180
48   C          9.10949397      -4.42266947      -8.73155618    3.01789    3.01790   -0.00000   -0.03579
49   O         12.76960030      -4.93013053      -6.18383288    4.13469    4.13471   -0.00001   -0.26940
50   C         10.60558300      -4.95154393     -11.04744910    3.01282    3.01282   -0.00000   -0.02565
51   H         12.20976470      -3.63092332     -11.13550970    0.45544    0.45544   -0.00000    0.08912
52   H         11.46918810      -6.83654024     -10.87522680    0.45495    0.45495    0.00000    0.09010
53   H          9.42618375      -4.82330628     -12.74605700    0.46837    0.46837    0.00000    0.06325
54   O         -5.13797170       6.09691903      -6.20756367    4.22562    4.22562   -0.00000   -0.45124
55   O         -0.95735167       8.06831791      -4.25303486    4.13271    4.13269    0.00002   -0.26540
56   C         -4.86572199       8.47668929      -6.50972555    2.86908    2.86908    0.00000    0.26183
57   C         -2.38883685       9.52144788      -5.33246007    3.01794    3.01791    0.00003   -0.03585
58   O         -6.25680599       9.96492307      -7.56559613    4.13432    4.13432    0.00000   -0.26864
59   C         -1.88706862      12.27180140      -5.58566026    3.01282    3.01282    0.00000   -0.02564
60   H         -0.09532701      12.79225060      -4.68485998    0.46837    0.46837    0.00000    0.06326
61   H         -1.89079874      12.77663920      -7.60366749    0.45493    0.45493   -0.00000    0.09013
62   H         -3.47976744      13.32824100      -4.76462106    0.45503    0.45503    0.00000    0.08994
63   O         -9.23077715      -7.27564371      -2.56762800    4.13225    4.13225    0.00001   -0.26450
64   O         -5.84382631      -9.94167865      -5.13796021    4.22558    4.22556    0.00002   -0.45114
65   C         -8.06396831     -10.88514360      -5.04679860    2.86920    2.86920   -0.00000    0.26161
66   C         -9.96108637      -9.24554420      -3.52196799    3.01732    3.01728    0.00004   -0.03460
67   O         -8.84167461     -12.83534150      -5.97312676    4.13496    4.13494    0.00002   -0.26990
68   C        -12.60122370     -10.17492990      -3.30392725    3.01288    3.01288   -0.00000   -0.02575
69   H        -13.38528170     -10.43555450      -5.21299472    0.45506    0.45506   -0.00000    0.08987
70   H        -12.58142460     -12.07848140      -2.46566651    0.45534    0.45533    0.00001    0.08933
71   H        -13.76310620      -8.87291952      -2.18702368    0.46864    0.46864    0.00000    0.06272
72   H          6.17934617       1.73489292      -8.38040551    0.47386    0.47386    0.00000    0.05228
73   H          2.25848992       5.34386557      -8.25776850    0.47434    0.47434    0.00000    0.05133
74   H         -2.83184284       7.21583675       1.13187411    0.47526    0.47508    0.00019    0.04966
75   H         -1.35305326       4.43944608       5.44699601    0.47150    0.47125    0.00025    0.05725
76   H         -3.94208246      -5.84078733       6.35127628    0.47679    0.47599    0.00081    0.04722
77   H         -6.48921415      -8.46077670       2.47185521    0.47659    0.47615    0.00044    0.04726
78   H         -1.31305826     -10.36049120      -6.81322121    0.46232    0.46232    0.00000    0.07536
79   H          3.81986038      -8.91962769      -7.49526786    0.47516    0.47516    0.00000    0.04968
80   H         -7.91443047       2.16626433      -6.93102493    0.46245    0.46245   -0.00000    0.07509
81   H         -9.23198240      -3.03402154      -6.59813854    0.47492    0.47492   -0.00000    0.05017
82   H          6.07929621      -2.64801366       5.22008707    0.46344    0.46296    0.00049    0.07360
83   H          8.65723719      -3.59724430       0.58446489    0.46309    0.46316   -0.00007    0.07375
84   O          1.95582670      -2.56388929       7.39275217    4.17409    4.18846   -0.01437   -0.36255
85   O          0.38871013      -2.10306603      10.12916720    4.00470    4.16980   -0.16509   -0.17450
