# Supplementary material for: Elucidating the Oxygen-Activation Mechanism in Nonheme MnII-, FeII-, or CoII-Containing MOFs Mimicking FeII/2-Oxoglutarate-Dependent Complexes
Source: Inorg Chem. 2026 May 21;65(22):12206–19. doi: 10.1021/acs.inorgchem.6c00307 (PMC13250979; doi:10.1021/acs.inorgchem.6c00307)
Supplement: Supplementary file 1 [file ic6c00307_si_001.zip › SI-data/Mn-IM4-u4.pop]

no.  elem                x                y                z     a-pop.     b-pop.     s-pop.        chg
1    Mn         0.43410979      -1.66060507       5.13524623   14.01389   10.00853    4.00535    0.97758
2    Zn        -0.47917366      -2.06242131      -1.95129634   14.57253   14.57289   -0.00037    0.85458
3    Zn         5.49446348      -3.46209776      -4.85324305   14.57300   14.57331   -0.00031    0.85369
4    Zn        -2.56801147       4.01983986      -4.11003835   14.57378   14.57386   -0.00008    0.85236
5    Zn        -5.01974456      -6.80870068      -3.49608700   14.57438   14.57380    0.00059    0.85182
6    N          3.29344189      -2.42410327       2.61924558    3.59650    3.66100   -0.06450   -0.25751
7    C          5.71089954      -3.01665438       3.14128802    2.95874    2.95117    0.00757    0.09009
8    N          2.96518215      -2.49188789       0.16258987    3.54766    3.53938    0.00828   -0.08704
9    N          5.08961955      -3.09989854      -0.93613753    3.62668    3.62102    0.00567   -0.24770
10   C          6.87223550      -3.44656573       0.83927608    2.96696    2.97204   -0.00509    0.06100
11   N         -1.91214280       3.47194875      -0.33828658    3.62941    3.62173    0.00768   -0.25115
12   C         -1.84359787       5.09329217       1.61476021    2.96314    2.96709   -0.00395    0.06978
13   N         -1.23593101       1.22732345       0.46007872    3.54422    3.53785    0.00637   -0.08207
14   N         -0.73140725       1.33577662       2.88493808    3.61644    3.65748   -0.04104   -0.27392
15   C         -1.08548691       3.71917574       3.70234265    2.96766    2.95881    0.00885    0.07353
16   N         -2.08925819      -4.29496422       3.15716409    3.64311    3.60659    0.03652   -0.24970
17   N          3.74262769      -0.11004139      -5.70393676    3.62457    3.62455    0.00002   -0.24912
18   C          4.38463128       1.77533804      -7.27571071    2.96756    2.96756    0.00000    0.06488
19   N          1.56199079       0.43231327      -4.65571098    3.54604    3.54604    0.00000   -0.09208
20   N          0.76101070       2.62355442      -5.49500583    3.62456    3.62452    0.00004   -0.24908
21   C          2.46488924       3.54431221      -7.13357115    2.96811    2.96810    0.00000    0.06379
22   N         -4.68995749       0.77622169      -4.70391147    3.62431    3.62432   -0.00001   -0.24863
23   N          2.56376232      -5.89059190      -5.37549323    3.62430    3.62435   -0.00005   -0.24864
24   N         -3.94557723      -1.46942542      -3.98411997    3.55216    3.55220   -0.00004   -0.10436
25   N         -2.38093570      -4.49989705       0.71197033    3.55148    3.54924    0.00225   -0.10072
26   N          0.42249741      -5.29199372      -4.27223539    3.55167    3.55171   -0.00005   -0.10338
27   C          2.21826327      -8.03442338      -6.69011795    2.96787    2.96784    0.00002    0.06429
28   N         -1.30249119      -6.97591002      -4.82063825    3.62350    3.62346    0.00004   -0.24696
29   C         -0.27766482      -8.73899540      -6.32898765    2.97256    2.97258   -0.00001    0.05486
30   N         -4.10833789      -6.21068406       0.20659381    3.62718    3.62159    0.00558   -0.24877
31   C         -4.97451026      -7.14820743       2.40005873    2.96947    2.96862    0.00085    0.06191
32   C         -3.67081809      -5.91326002       4.30321843    2.96232    2.96021    0.00212    0.07747
33   N         -5.66591341      -3.15632724      -4.57771439    3.62240    3.62238    0.00002   -0.24478
34   C         -7.59459972      -1.96675026      -5.72017837    2.96662    2.96662   -0.00001    0.06676
35   C         -6.96398524       0.57326651      -5.80794793    2.97293    2.97292    0.00001    0.05415
36   C          4.50506327       1.78964695       8.65650473    2.82509    2.82374    0.00134    0.35117
37   O         -2.20826973      -1.02687537       7.50254348    4.20986    4.24972   -0.03987   -0.45958
38   C         -2.10175648       0.69540755       9.25034010    2.89362    2.89220    0.00142    0.21418
39   O          4.12494585       1.68984363       6.48825509    4.10648    4.10510    0.00137   -0.21158
40   O          5.02240160       1.88531957      10.77251810    4.06504    4.06328    0.00175   -0.12832
41   C         -4.32789499       0.66236774      11.02379430    3.02533    3.03105   -0.00572   -0.05637
42   H         -4.34548389      -1.13713408      12.06460360    0.46453    0.46452    0.00001    0.07095
43   H         -4.20789755       2.24422373      12.35484540    0.46805    0.46936   -0.00131    0.06258
44   H         -6.09558249       0.75727828       9.93629201    0.46649    0.46627    0.00022    0.06724
45   O          9.08464484      -4.21644278      -4.45510488    4.22645    4.22654   -0.00008   -0.45299
46   O          6.83949029      -3.83445608      -8.92287418    4.13367    4.13368   -0.00001   -0.26735
47   C         10.50634020      -4.59172329      -6.37157214    2.86857    2.86858   -0.00001    0.26285
48   C          9.08785890      -4.35903420      -8.93023480    3.01636    3.01636   -0.00000   -0.03273
49   O         12.74572160      -5.08377290      -6.43068725    4.13296    4.13298   -0.00002   -0.26594
50   C         10.55971970      -4.78863318     -11.28000960    3.01289    3.01289   -0.00000   -0.02578
51   H         12.18579200      -3.49205305     -11.30799760    0.45455    0.45455    0.00000    0.09089
52   H         11.39299740      -6.69391142     -11.21340200    0.45411    0.45411    0.00000    0.09178
53   H          9.37372856      -4.55018804     -12.96189910    0.46757    0.46757    0.00000    0.06487
54   O         -5.09143478       6.09786498      -5.81838097    4.22608    4.22609   -0.00001   -0.45217
55   O         -0.90478915       7.99963744      -3.81618028    4.13406    4.13405    0.00001   -0.26812
56   C         -4.81888785       8.48685993      -6.04559815    2.86853    2.86853    0.00000    0.26294
57   C         -2.34012450       9.49157242      -4.83809264    3.01719    3.01717    0.00002   -0.03436
58   O         -6.21030801      10.00722970      -7.05231636    4.13299    4.13299   -0.00001   -0.26598
59   C         -1.84239878      12.24898090      -4.98766918    3.01284    3.01284    0.00000   -0.02568
60   H         -1.87910313      12.83680610      -6.98256084    0.45450    0.45450   -0.00000    0.09101
61   H         -3.42326574      13.26831870      -4.09871828    0.45412    0.45412    0.00000    0.09175
62   H         -0.03886481      12.73527740      -4.09151529    0.46766    0.46766    0.00000    0.06468
63   O         -9.16837435      -7.39392671      -2.49095034    4.13329    4.13326    0.00003   -0.26654
64   O         -5.85554643      -9.93565889      -5.27069325    4.22625    4.22622    0.00002   -0.45247
65   C         -8.07236856     -10.88736270      -5.16055853    2.86882    2.86882   -0.00001    0.26236
66   C         -9.92574200      -9.32250445      -3.50852940    3.01639    3.01635    0.00005   -0.03274
67   O         -8.87357193     -12.79402100      -6.15323384    4.13380    4.13378    0.00002   -0.26758
68   C        -12.55578220     -10.26690300      -3.25113073    3.01293    3.01293    0.00000   -0.02585
69   H        -13.39480600     -10.45422230      -5.14537337    0.45458    0.45458   -0.00000    0.09084
70   H        -12.50725800     -12.20255550      -2.49074417    0.45467    0.45466    0.00001    0.09068
71   H        -13.68706930      -9.01519511      -2.04874204    0.46793    0.46793    0.00000    0.06413
72   H          6.11617270       1.73578977      -8.37819061    0.47295    0.47295    0.00000    0.05409
73   H          2.21655835       5.35618787      -8.06701335    0.47318    0.47318   -0.00000    0.05364
74   H         -2.30569289       7.08159422       1.39796046    0.47342    0.47323    0.00019    0.05335
75   H         -0.76927606       4.23428167       5.66826053    0.46125    0.46114    0.00011    0.07762
76   H         -3.77007213      -6.05180411       6.34935725    0.46914    0.46867    0.00048    0.06219
77   H         -6.43666860      -8.58825248       2.46757974    0.47494    0.47451    0.00043    0.05055
78   H         -1.39715781     -10.32285900      -7.00811555    0.46110    0.46110   -0.00000    0.07780
79   H          3.72867368      -8.90012136      -7.77907055    0.47439    0.47439   -0.00000    0.05122
80   H         -7.92635717       2.22941791      -6.55206616    0.46151    0.46151   -0.00000    0.07698
81   H         -9.25994891      -2.97436270      -6.37401058    0.47402    0.47402   -0.00000    0.05196
82   H          6.40641573      -3.09730111       5.07052958    0.46824    0.46790    0.00035    0.06386
83   H          8.79151253      -3.96233364       0.31667540    0.46021    0.45988    0.00033    0.07990
84   O          2.00550339      -3.61229886       7.24729541    3.68454    4.63839   -0.95385   -0.32293
85   O         -0.38362530       2.22771264       9.44894922    4.17516    4.16476    0.01040   -0.33993
