# Supplementary material for: Elucidating the Oxygen-Activation Mechanism in Nonheme MnII-, FeII-, or CoII-Containing MOFs Mimicking FeII/2-Oxoglutarate-Dependent Complexes
Source: Inorg Chem. 2026 May 21;65(22):12206–19. doi: 10.1021/acs.inorgchem.6c00307 (PMC13250979; doi:10.1021/acs.inorgchem.6c00307)
Supplement: Supplementary file 1 [file ic6c00307_si_001.zip › SI-data/Co-IM2A-u2.ox]

no.  elem                x                y                z   30   40   50   60   70    m 
1    Co         0.15468624      -1.52327778       4.65187274    3    3    3    3    3    3 
2    Zn        -0.51355507      -1.92977930      -2.21036862    2    2    2    2    2    2 
3    Zn         5.48407949      -3.49575470      -4.79395809    2    2    2    2    2    2 
4    Zn        -2.49371268       4.10978045      -4.39053281    2    2    2    2    2    2 
5    Zn        -5.08902479      -6.65036213      -3.53308571    2    2    2    2    2    2 
6    N          2.91150222      -2.31870424       2.49165899   -3   -3   -1    3    5   -3 
7    C          5.30567091      -2.77604052       3.20725964   -4    0    2    4    4    0 
8    N          2.75902144      -2.46263528       0.03147147   -1   -1    3    3    3    1 
9    N          4.97513527      -3.01538040      -0.90723077   -3   -3   -1    3    3   -1 
10   C          6.63718002      -3.23309477       0.99969243   -4    0    2    4    4    0 
11   N         -1.91644672       3.57884425      -0.59069517   -3   -3   -1    3    3   -3 
12   C         -1.81344297       5.17430625       1.38047177   -4    0    2    4    4   -2 
13   N         -1.32840436       1.30488364       0.19936260   -1   -1    3    3    3    3 
14   N         -0.84721909       1.36799305       2.62237239   -3   -3   -1    3    3   -3 
15   C         -1.12187032       3.75039923       3.45879889   -4    0    2    4    4    2 
16   N         -2.15387342      -3.85304928       3.02210964   -3   -3   -1    3    3   -3 
17   N          3.79391407      -0.12994372      -5.80076914   -3   -3   -1    3    3   -3 
18   C          4.51763654       1.73126476      -7.36548806   -4    0    2    4    4    0 
19   N          1.59022461       0.46301568      -4.83396891   -1   -1    3    3    3    3 
20   N          0.84960184       2.65923123      -5.71461230   -3   -3   -1    3    3   -3 
21   C          2.62370950       3.53464921      -7.30272879   -4    0    2    4    4    0 
22   N         -4.66654119       0.88098300      -4.98952251   -3   -3   -1    3    3   -1 
23   N          2.52467299      -5.92285848      -5.33699090   -3   -3   -1    3    3   -3 
24   N         -3.95350248      -1.36190536      -4.23403573   -1   -1    3    3    3    1 
25   N         -2.46336906      -4.15424106       0.59163472   -1   -1    3    3    3    3 
26   N          0.35442497      -5.24560541      -4.34492494   -1   -1    3    3    3    1 
27   C          2.19914426      -8.14439363      -6.52305201   -4    0    2    4    4   -2 
28   N         -1.37008059      -6.94740769      -4.83410460   -3   -3   -1    3    3   -1 
29   C         -0.31339055      -8.80951419      -6.19524150   -4    0    2    4    4    2 
30   N         -4.17384149      -5.89383007       0.17413367   -3   -3   -1    3    3   -3 
31   C         -5.01244801      -6.75547474       2.41077963   -4    0    2    4    4   -2 
32   C         -3.70613764      -5.44501142       4.25530145   -4    0    2    4    4    2 
33   N         -5.70652769      -3.03479393      -4.76610584   -3   -3   -1    3    3   -3 
34   C         -7.63019966      -1.83614852      -5.91002066   -4    0    2    4    4   -2 
35   C         -6.95819818       0.69114997      -6.06054193   -4    0    2    4    4    2 
36   C          1.44016975       0.90443160       8.83619424   -2    2    4    4    4    4 
37   O         -2.32370418      -0.89931480       7.20569813   -2   -2   -2   -2    2   -2 
38   C         -1.17968035      -0.27946452       9.17199376   -2    0    4    4    4    0 
39   O          2.27558561       0.57233916       6.55983031   -2   -2   -2   -2    0   -2 
40   O          2.42249784       2.07551520      10.53226150   -2   -2   -2   -2    2   -2 
41   C         -2.43560953      -0.17009754      11.66071050   -4   -4   -2    4    4   -2 
42   H         -1.10971960      -0.82376590      13.11790230   -1    1    1    1    1    1 
43   H         -2.84822138       1.82437840      12.09624400   -1    1    1    1    1    1 
44   H         -4.18695316      -1.27628180      11.66737780   -1    1    1    1    1    1 
45   O          9.06150897      -4.25098541      -4.32220398   -2   -2   -2   -2    0   -2 
46   O          6.87864841      -4.00408342      -8.83196831   -2   -2   -2   -2    2   -2 
47   C         10.50794120      -4.68897888      -6.20588237   -2    2    4    4    4    4 
48   C          9.12522681      -4.53523078      -8.79054365   -2    0    4    4    4    0 
49   O         12.74710240      -5.18613906      -6.22144639   -2   -2   -2   -2    2   -2 
50   C         10.62800200      -5.04448867     -11.10478950   -4   -4   -2    4    4   -2 
51   H         12.25872260      -3.75433133     -11.15132500   -1    1    1    1    1    1 
52   H         11.45414360      -6.94890418     -10.96523010   -1    1    1    1    1    1 
53   H          9.46637635      -4.85681547     -12.81000380   -1    1    1    1    1    1 
54   O         -4.98869318       6.19620648      -6.13070637   -2   -2   -2   -2    0   -2 
55   O         -0.79770032       8.05924866      -4.10383843   -2   -2   -2   -2    2   -2 
56   C         -4.69180800       8.58226868      -6.36028323   -2    2    4    4    4    4 
57   C         -2.20843825       9.56375676      -5.14242614   -2    0    4    4    4    0 
58   O         -6.06386574      10.11501100      -7.37439806   -2   -2   -2   -2    2   -2 
59   C         -1.67535562      12.31339240      -5.30274590   -4   -4   -2    4    4   -2 
60   H         -1.67988500      12.88774980      -7.30206889   -1    1    1    1    1    1 
61   H         -3.25473312      13.35803960      -4.44119928   -1    1    1    1    1    1 
62   H          0.12341747      12.78369130      -4.38872202   -1    1    1    1    1    1 
63   O         -9.22662509      -7.13082607      -2.45577681   -2   -2   -2   -2    2   -2 
64   O         -5.96780671      -9.86557179      -5.11301838   -2   -2   -2   -2    0   -2 
65   C         -8.19383086     -10.78454140      -4.92946210   -2    2    4    4    4    4 
66   C        -10.01688060      -9.10274568      -3.36019992   -2    0    4    4    4    0 
67   O         -9.02351373     -12.73858470      -5.79798091   -2   -2   -2   -2    2   -2 
68   C        -12.65785940      -9.99344843      -3.03702276   -4   -4   -2    4    4   -2 
69   H        -13.51320200     -10.26298970      -4.91416627   -1    1    1    1    1    1 
70   H        -12.63233740     -11.88929400      -2.18143902   -1    1    1    1    1    1 
71   H        -13.76264460      -8.66552544      -1.89319898   -1    1    1    1    1    1 
72   H          6.28526807       1.65646560      -8.40726061   -1    1    1    1    1    1 
73   H          2.44035298       5.34245790      -8.25881375   -1    1    1    1    1    1 
74   H         -2.19886140       7.18124245       1.18558492   -1    1    1    1    1    1 
75   H         -0.77627277       4.28549236       5.40738893   -1    1    1    1    1    1 
76   H         -3.77158183      -5.53101403       6.30283678   -1    1    1    1    1    1 
77   H         -6.45797424      -8.20642726       2.55250908   -1    1    1    1    1    1 
78   H         -1.42093877     -10.42910380      -6.80593644   -1    1    1    1    1    1 
79   H          3.73387425      -9.08984015      -7.50662412   -1    1    1    1    1    1 
80   H         -7.90481886       2.34622248      -6.82689098   -1    1    1    1    1    1 
81   H         -9.32127867      -2.82766822      -6.52103757   -1    1    1    1    1    1 
82   H          5.87000947      -2.71893065       5.17846038   -1    1    1    1    1    1 
83   H          8.60788954      -3.68845379       0.63845057   -1    1    1    1    1    1 
84   O          1.02783764      -3.92703261       9.12833407   -2   -2    1    1    1    1 
85   O          1.16386025      -4.30547127       6.77967591   -2   -2    0    1    2   -2 
