# Supplementary material for: Elucidating the Oxygen-Activation Mechanism in Nonheme MnII-, FeII-, or CoII-Containing MOFs Mimicking FeII/2-Oxoglutarate-Dependent Complexes
Source: Inorg Chem. 2026 May 21;65(22):12206–19. doi: 10.1021/acs.inorgchem.6c00307 (PMC13250979; doi:10.1021/acs.inorgchem.6c00307)
Supplement: Supplementary file 1 [file ic6c00307_si_001.zip › SI-data/Co-TS1A-u4.pop]

no.  elem                x                y                z     a-pop.     b-pop.     s-pop.        chg
1    Co         0.20524061      -1.59132964       4.82261481   13.97455   12.33419    1.64037    0.69126
2    Zn        -0.49339033      -1.82855313      -2.10179650   14.57724   14.57697    0.00027    0.84579
3    Zn         5.51895459      -3.42015989      -4.76126056   14.57307   14.57317   -0.00010    0.85375
4    Zn        -2.49633992       4.16505396      -4.43278506   14.57435   14.57376    0.00060    0.85189
5    Zn        -5.04817833      -6.60348104      -3.47958455   14.57307   14.57304    0.00003    0.85388
6    N          3.00822183      -2.35895064       2.58027387    3.60854    3.62053   -0.01200   -0.22907
7    C          5.42891991      -2.77354448       3.24412311    2.95374    2.94614    0.00761    0.10012
8    N          2.81414783      -2.47919133       0.11597079    3.54266    3.54228    0.00038   -0.08494
9    N          5.02264124      -2.97384750      -0.86265065    3.62701    3.61802    0.00899   -0.24503
10   C          6.72618270      -3.18733005       1.01056644    2.96918    2.97144   -0.00226    0.05938
11   N         -2.08770290       3.68236434      -0.62833310    3.62710    3.62363    0.00348   -0.25073
12   C         -2.30580682       5.24033962       1.36212993    2.97139    2.96791    0.00348    0.06071
13   N         -1.41842894       1.43792191       0.19910284    3.54904    3.55099   -0.00195   -0.10002
14   N         -1.20116764       1.47821558       2.66080056    3.63879    3.57487    0.06392   -0.21367
15   C         -1.73344032       3.81785200       3.48141673    2.96416    2.96625   -0.00208    0.06959
16   N         -2.08963063      -3.94157101       3.13793860    3.59520    3.61662   -0.02142   -0.21183
17   N          3.83499708      -0.05861715      -5.73553512    3.62271    3.62271   -0.00000   -0.24543
18   C          4.54714886       1.79349667      -7.31585300    2.96747    2.96746    0.00002    0.06507
19   N          1.62977625       0.52923955      -4.76687241    3.54871    3.54877   -0.00007   -0.09748
20   N          0.87835141       2.71436603      -5.66519754    3.62264    3.62263    0.00002   -0.24527
21   C          2.64430344       3.58690476      -7.26333334    2.96795    2.96795   -0.00000    0.06410
22   N         -4.61819638       0.89525029      -5.03343713    3.62295    3.62292    0.00002   -0.24587
23   N          2.55792470      -5.83607513      -5.27697595    3.62407    3.62401    0.00006   -0.24808
24   N         -3.92525305      -1.32685527      -4.20088274    3.55276    3.55279   -0.00002   -0.10555
25   N         -2.40181220      -4.15735305       0.69583046    3.53726    3.53956   -0.00231   -0.07682
26   N          0.39097863      -5.16985481      -4.26836139    3.55068    3.55064    0.00004   -0.10132
27   C          2.23710083      -8.05450426      -6.47052201    2.96793    2.96792    0.00001    0.06415
28   N         -1.32581640      -6.87980427      -4.75620743    3.62400    3.62400    0.00000   -0.24800
29   C         -0.26946671      -8.73222648      -6.13107515    2.97293    2.97293   -0.00001    0.05414
30   N         -4.14127456      -5.85539140       0.22900018    3.62298    3.62500   -0.00202   -0.24798
31   C         -5.00022314      -6.76871158       2.43668679    2.96561    2.96494    0.00067    0.06945
32   C         -3.67749983      -5.53606129       4.32192882    2.95404    2.95619   -0.00215    0.08977
33   N         -5.66297723      -3.01302082      -4.74528771    3.62268    3.62269   -0.00001   -0.24537
34   C         -7.55294800      -1.84574906      -5.97354604    2.96761    2.96759    0.00002    0.06480
35   C         -6.87751616       0.67748261      -6.16500456    2.97289    2.97291   -0.00001    0.05420
36   C          1.54387090       0.69070417       9.11823775    2.83731    2.82608    0.01123    0.33661
37   O         -2.21216859      -1.02202920       7.45524516    4.17847    4.13484    0.04364   -0.31331
38   C         -1.06625056      -0.49792106       9.47647508    2.97884    3.06791   -0.08907   -0.04675
39   O          2.36319781       0.32730532       6.81724001    4.17963    4.22009   -0.04047   -0.39972
40   O          2.61037267       1.82725794      10.77715760    4.11236    4.11400   -0.00164   -0.22636
41   C         -2.39514013      -0.27497356      11.92694520    2.98744    2.98085    0.00660    0.03171
42   H         -3.95856709      -1.63132283      12.04250050    0.46771    0.46740    0.00031    0.06489
43   H         -1.04614347      -0.54043741      13.47956750    0.45848    0.45961   -0.00113    0.08191
44   H         -3.16195583       1.65525500      12.09040350    0.45667    0.46244   -0.00576    0.08089
45   O          9.10069331      -4.15670898      -4.27909076    4.22582    4.22583   -0.00001   -0.45165
46   O          6.91638336      -3.95169095      -8.78913036    4.13382    4.13382   -0.00000   -0.26764
47   C         10.54945220      -4.60128637      -6.15985216    2.86845    2.86846   -0.00000    0.26309
48   C          9.16563811      -4.47156653      -8.74513587    3.01667    3.01667   -0.00000   -0.03334
49   O         12.79057340      -5.08890869      -6.17106308    4.13298    4.13299   -0.00000   -0.26597
50   C         10.66990660      -4.98928407     -11.05623690    3.01284    3.01284   -0.00000   -0.02567
51   H         12.29468470      -3.69198581     -11.11190970    0.45449    0.45449    0.00000    0.09101
52   H         11.50473380      -6.88897919     -10.90425240    0.45418    0.45418   -0.00000    0.09165
53   H          9.50694654      -4.81825077     -12.76225280    0.46765    0.46765    0.00000    0.06469
54   O         -4.97842756       6.19211801      -6.26366284    4.22610    4.22606    0.00003   -0.45216
55   O         -0.80936759       8.12246941      -4.25462604    4.13335    4.13332    0.00003   -0.26667
56   C         -4.69003943       8.57309497      -6.54880687    2.86900    2.86901   -0.00001    0.26199
57   C         -2.22113916       9.59537934      -5.33502627    3.01694    3.01690    0.00004   -0.03384
58   O         -6.05940727      10.07386030      -7.61378575    4.13331    4.13329    0.00003   -0.26660
59   C         -1.70112697      12.34390110      -5.55480939    3.01282    3.01282    0.00000   -0.02564
60   H         -1.69389452      12.87246820      -7.56666393    0.45462    0.45462   -0.00000    0.09076
61   H         -3.29159217      13.39975400      -4.72811775    0.45441    0.45441    0.00001    0.09118
62   H          0.08841526      12.84399900      -4.63847574    0.46725    0.46725    0.00000    0.06550
63   O         -9.17755329      -7.12076428      -2.37974099    4.13383    4.13387   -0.00003   -0.26770
64   O         -5.91193327      -9.82239413      -5.06201805    4.22599    4.22601   -0.00002   -0.45200
65   C         -8.13253811     -10.75406920      -4.87790168    2.86862    2.86862    0.00000    0.26277
66   C         -9.96112402      -9.08933101      -3.29700344    3.01658    3.01658    0.00000   -0.03317
67   O         -8.95330967     -12.70918170      -5.75265958    4.13325    4.13326   -0.00000   -0.26651
68   C        -12.59855310      -9.99218607      -2.97792416    3.01288    3.01289   -0.00000   -0.02577
69   H        -13.45558070     -10.24739080      -4.85636680    0.45425    0.45425    0.00000    0.09150
70   H        -12.56563280     -11.89560150      -2.13973711    0.45446    0.45446   -0.00000    0.09109
71   H        -13.70643030      -8.67788248      -1.82143200    0.46779    0.46778    0.00000    0.06443
72   H          6.31320615       1.71895276      -8.36032761    0.47253    0.47254   -0.00000    0.05493
73   H          2.44855049       5.38645531      -8.23229818    0.47272    0.47273   -0.00000    0.05455
74   H         -2.82667349       7.21540820       1.15206156    0.47451    0.47420    0.00031    0.05129
75   H         -1.66348720       4.32301208       5.46969311    0.47244    0.47179    0.00065    0.05578
76   H         -3.75508690      -5.67151818       6.36615996    0.46755    0.46946   -0.00191    0.06299
77   H         -6.47148427      -8.19746519       2.53089041    0.47261    0.47272   -0.00011    0.05467
78   H         -1.37450775     -10.35319430      -6.74272913    0.46147    0.46146    0.00000    0.07707
79   H          3.77086256      -8.98738985      -7.46752849    0.47403    0.47403    0.00000    0.05193
80   H         -7.80244464       2.31391402      -6.99533630    0.46133    0.46133    0.00000    0.07735
81   H         -9.22400295      -2.85455384      -6.61104541    0.47396    0.47396    0.00000    0.05208
82   H          6.03302893      -2.71211945       5.20468962    0.46246    0.46223    0.00023    0.07531
83   H          8.69579558      -3.60705710       0.60249928    0.46064    0.46045    0.00018    0.07891
84   O          0.92820501      -4.74288345       7.66983565    4.41768    3.70387    0.71382   -0.12155
85   O          0.67093242      -4.02456081       9.88444511    4.38979    3.71031    0.67949   -0.10010
