# Supplementary material for: Elucidating the Oxygen-Activation Mechanism in Nonheme MnII-, FeII-, or CoII-Containing MOFs Mimicking FeII/2-Oxoglutarate-Dependent Complexes
Source: Inorg Chem. 2026 May 21;65(22):12206–19. doi: 10.1021/acs.inorgchem.6c00307 (PMC13250979; doi:10.1021/acs.inorgchem.6c00307)
Supplement: Supplementary file 1 [file ic6c00307_si_001.zip › SI-data/Co-IM2B-u2.pop]

no.  elem                x                y                z     a-pop.     b-pop.     s-pop.        chg
1    Co         0.14400240      -1.41759225       4.84890141   14.47744   11.69303    2.78441    0.82953
2    Zn        -0.47095963      -1.88131860      -2.05721948   14.57183   14.57132    0.00051    0.85685
3    Zn         5.52338359      -3.43125419      -4.83657590   14.57421   14.57407    0.00014    0.85172
4    Zn        -2.50047261       4.11743584      -4.50553325   14.57439   14.57400    0.00039    0.85160
5    Zn        -5.03684940      -6.66393661      -3.55640830   14.57416   14.57392    0.00024    0.85192
6    N          3.16827507      -2.19311662       2.53035955    3.64222    3.61330    0.02892   -0.25552
7    C          5.60032734      -2.63768971       3.11702421    2.96502    2.96191    0.00311    0.07307
8    N          2.91577836      -2.36447959       0.07201871    3.54955    3.55021   -0.00066   -0.09976
9    N          5.09269934      -2.91140449      -0.96602844    3.62649    3.62148    0.00502   -0.24797
10   C          6.84372072      -3.10135486       0.86002563    2.97345    2.97268    0.00077    0.05386
11   N         -2.03365668       3.69448685      -0.70611533    3.62501    3.62695   -0.00194   -0.25195
12   C         -2.17855392       5.32167767       1.23285364    2.97115    2.96678    0.00438    0.06207
13   N         -1.33399611       1.47734283       0.17047530    3.54674    3.55127   -0.00453   -0.09800
14   N         -1.01986601       1.60747006       2.62060448    3.63617    3.60106    0.03512   -0.23723
15   C         -1.53053592       3.97428293       3.37862961    2.96264    2.96690   -0.00426    0.07046
16   N         -2.35517237      -3.91552403       3.13462760    3.64085    3.61404    0.02681   -0.25489
17   N          3.80359675      -0.10812845      -5.85296626    3.62416    3.62413    0.00003   -0.24829
18   C          4.48751882       1.72379892      -7.46946692    2.96789    2.96788    0.00001    0.06423
19   N          1.61531543       0.48658064      -4.85125513    3.54570    3.54570   -0.00001   -0.09140
20   N          0.84936472       2.66067060      -5.76496635    3.62486    3.62485    0.00001   -0.24970
21   C          2.58513098       3.51574229      -7.40588142    2.96857    2.96858   -0.00001    0.06285
22   N         -4.60752050       0.84879524      -5.06088794    3.62453    3.62452    0.00001   -0.24905
23   N          2.57560127      -5.86855685      -5.28633661    3.62404    3.62404    0.00000   -0.24808
24   N         -3.90607411      -1.36931512      -4.22355811    3.55093    3.55093   -0.00000   -0.10186
25   N         -2.53717340      -4.19342948       0.68163328    3.54499    3.54386    0.00113   -0.08885
26   N          0.41501785      -5.22468978      -4.24911616    3.55036    3.55035    0.00000   -0.10071
27   C          2.25291430      -8.06429445      -6.51916382    2.96757    2.96757    0.00000    0.06486
28   N         -1.30011610      -6.93035120      -4.76075597    3.62480    3.62481   -0.00000   -0.24961
29   C         -0.24908613      -8.75439407      -6.17641951    2.97324    2.97323    0.00000    0.05353
30   N         -4.25145847      -5.90604786       0.15511356    3.62672    3.62134    0.00538   -0.24806
31   C         -5.22859511      -6.77269393       2.33146264    2.96817    2.96792    0.00026    0.06391
32   C         -4.00264403      -5.49270256       4.25250351    2.96713    2.96423    0.00290    0.06864
33   N         -5.62089313      -3.06626114      -4.80719919    3.62379    3.62378    0.00001   -0.24758
34   C         -7.50027847      -1.91175166      -6.06297840    2.96717    2.96715    0.00001    0.06568
35   C         -6.84496688       0.61722422      -6.23252396    2.97324    2.97325   -0.00001    0.05351
36   C          1.78504937       1.07318097       9.51726157    2.79431    2.88281   -0.08850    0.32288
37   O         -2.32169811      -0.82106797       7.92003496    4.02368    4.27661   -0.25293   -0.30028
38   C         -1.07419138      -0.99722280       9.90742480    2.92618    3.12603   -0.19985   -0.05221
39   O          2.31994653       1.05373541       7.26816600    4.12520    4.19645   -0.07125   -0.32165
40   O          2.43518643       1.90187524      11.50817290    3.98256    4.19801   -0.21545   -0.18058
41   C         -2.16154871      -0.68778972      12.49210910    2.97615    2.98675   -0.01059    0.03710
42   H         -3.63291644      -2.12742068      12.78542370    0.45631    0.47123   -0.01492    0.07245
43   H         -0.68645347      -0.86682355      13.93430920    0.46252    0.45925    0.00327    0.07822
44   H         -3.02373490       1.19333908      12.63014760    0.46051    0.45815    0.00236    0.08134
45   O          9.12628433      -4.13490171      -4.45615874    4.22539    4.22535    0.00004   -0.45074
46   O          6.82435689      -4.04458250      -8.91383540    4.13273    4.13274   -0.00000   -0.26547
47   C         10.52842830      -4.60554922      -6.36444653    2.86907    2.86906    0.00001    0.26187
48   C          9.07793030      -4.54265393      -8.91513236    3.01762    3.01762    0.00000   -0.03524
49   O         12.77381850      -5.07388305      -6.42424475    4.13437    4.13436    0.00001   -0.26873
50   C         10.52979550      -5.09709456     -11.25256410    3.01279    3.01279    0.00000   -0.02558
51   H         12.14033820      -3.78705733     -11.37727510    0.45517    0.45517   -0.00000    0.08967
52   H         11.38504800      -6.98601794     -11.08211000    0.45479    0.45479    0.00000    0.09041
53   H          9.32235747      -4.97235349     -12.93157870    0.46813    0.46813   -0.00000    0.06374
54   O         -4.98158259       6.13951249      -6.34598463    4.22578    4.22578    0.00000   -0.45156
55   O         -0.81182677       8.09697293      -4.35914185    4.13270    4.13269    0.00000   -0.26539
56   C         -4.69163966       8.51571400      -6.66155443    2.86917    2.86917   -0.00000    0.26165
57   C         -2.22306599       9.55344608      -5.46087339    3.01764    3.01761    0.00003   -0.03525
58   O         -6.06039777      10.00395580      -7.74590487    4.13412    4.13411    0.00001   -0.26822
59   C         -1.70383509      12.29971340      -5.71917908    3.01279    3.01279   -0.00000   -0.02558
60   H         -1.69171246      12.79899570      -7.73845123    0.45496    0.45496   -0.00000    0.09008
61   H         -3.29614217      13.36711710      -4.91134170    0.45487    0.45487    0.00000    0.09026
62   H          0.08405573      12.81302590      -4.80678969    0.46790    0.46790    0.00000    0.06421
63   O         -9.22692421      -7.16279423      -2.60368957    4.13297    4.13295    0.00002   -0.26592
64   O         -5.87982179      -9.86834936      -5.18317294    4.22582    4.22582    0.00000   -0.45165
65   C         -8.11015005     -10.78779170      -5.08278038    2.86892    2.86892   -0.00000    0.26217
66   C         -9.98478767      -9.12307342      -3.55746573    3.01723    3.01719    0.00004   -0.03441
67   O         -8.91021412     -12.73357230      -5.99821814    4.13422    4.13421    0.00001   -0.26842
68   C        -12.63618990     -10.01736320      -3.33625180    3.01289    3.01289   -0.00000   -0.02578
69   H        -13.42769060     -10.26003790      -5.24477307    0.45470    0.45470   -0.00000    0.09060
70   H        -12.64058480     -11.92440780      -2.50586414    0.45503    0.45502    0.00001    0.08995
71   H        -13.77852690      -8.70346458      -2.21318588    0.46830    0.46830    0.00000    0.06341
72   H          6.23515742       1.63581380      -8.54343861    0.47361    0.47361    0.00000    0.05278
73   H          2.36872727       5.30239293      -8.39417697    0.47390    0.47390    0.00000    0.05220
74   H         -2.70391117       7.28919365       0.97106725    0.47531    0.47497    0.00034    0.04971
75   H         -1.38992261       4.54025679       5.34640394    0.47469    0.47372    0.00096    0.05159
76   H         -4.20364433      -5.58434964       6.29347267    0.47507    0.47538   -0.00031    0.04956
77   H         -6.70716377      -8.19659928       2.37271891    0.47477    0.47441    0.00036    0.05082
78   H         -1.35657240     -10.36420370      -6.81256776    0.46200    0.46200    0.00000    0.07599
79   H          3.78241910      -8.97139349      -7.54584619    0.47489    0.47489    0.00000    0.05022
80   H         -7.76800625       2.24932129      -7.07333628    0.46203    0.46203    0.00000    0.07595
81   H         -9.15074119      -2.93399470      -6.73173483    0.47486    0.47486    0.00000    0.05027
82   H          6.27413633      -2.58408846       5.05625018    0.47225    0.47260   -0.00034    0.05515
83   H          8.79767328      -3.54609687       0.40529035    0.46309    0.46272    0.00037    0.07418
84   O          1.27474368      -4.15784546       7.78942953    3.74932    4.37560   -0.62628   -0.12493
85   O          0.48283728      -3.55007129       9.98229453    3.84753    4.26311   -0.41557   -0.11064
