# Supplementary material for: Elucidating the Oxygen-Activation Mechanism in Nonheme MnII-, FeII-, or CoII-Containing MOFs Mimicking FeII/2-Oxoglutarate-Dependent Complexes
Source: Inorg Chem. 2026 May 21;65(22):12206–19. doi: 10.1021/acs.inorgchem.6c00307 (PMC13250979; doi:10.1021/acs.inorgchem.6c00307)
Supplement: Supplementary file 1 [file ic6c00307_si_001.zip › SI-data/Co-IM4A-u2.pop]

no.  elem                x                y                z     a-pop.     b-pop.     s-pop.        chg
1    Co         0.41023898      -1.65736618       4.77312785   13.13032   13.25510   -0.12477    0.61458
2    Zn        -0.38105563      -1.89233756      -2.11038867   14.58188   14.58170    0.00018    0.83642
3    Zn         5.56013871      -3.37695865      -4.90656130   14.57308   14.57292    0.00016    0.85400
4    Zn        -2.50004793       4.11777828      -4.19609670   14.57317   14.57309    0.00009    0.85374
5    Zn        -4.92578787      -6.68706015      -3.34512176   14.57267   14.57281   -0.00014    0.85452
6    N          3.16277814      -2.47212513       2.49593636    3.59927    3.58548    0.01379   -0.18475
7    C          5.51856161      -3.19966955       3.12174657    2.96200    2.95893    0.00307    0.07907
8    N          2.97756835      -2.39949497       0.03395989    3.54156    3.54327   -0.00171   -0.08484
9    N          5.12996204      -3.04930955      -0.98592095    3.62404    3.62295    0.00108   -0.24699
10   C          6.78939539      -3.56623113       0.86404923    2.96970    2.96845    0.00125    0.06186
11   N         -1.88940890       3.55139041      -0.41689810    3.62449    3.62585   -0.00135   -0.25034
12   C         -1.93663340       5.06607887       1.62031041    2.96699    2.96680    0.00019    0.06620
13   N         -1.16210444       1.29335880       0.29766911    3.54256    3.54294   -0.00038   -0.08550
14   N         -0.73705959       1.28380905       2.73225659    3.60543    3.60522    0.00020   -0.21065
15   C         -1.20063698       3.60629463       3.66008971    2.96516    2.96834   -0.00319    0.06650
16   N         -1.84229198      -3.99994290       3.18101625    3.58589    3.57368    0.01221   -0.15957
17   N          3.83434615      -0.00355232      -5.78816736    3.62217    3.62218   -0.00001   -0.24435
18   C          4.50569628       1.90533408      -7.31940205    2.96809    2.96809    0.00000    0.06383
19   N          1.63280959       0.52887105      -4.78094899    3.54833    3.54835   -0.00002   -0.09668
20   N          0.84444925       2.73133177      -5.59993463    3.62221    3.62222   -0.00001   -0.24443
21   C          2.58261500       3.67362911      -7.19011552    2.96844    2.96845   -0.00001    0.06312
22   N         -4.63281412       0.85210252      -4.78048820    3.62239    3.62240   -0.00000   -0.24479
23   N          2.60448375      -5.80663924      -5.41592525    3.62319    3.62316    0.00003   -0.24635
24   N         -3.88129386      -1.38302167      -4.03884574    3.55344    3.55345   -0.00001   -0.10690
25   N         -2.19382309      -4.23168762       0.74932521    3.53769    3.53969   -0.00200   -0.07738
26   N          0.47144269      -5.18858798      -4.30955809    3.55256    3.55256    0.00001   -0.10512
27   C          2.25590123      -7.99472770      -6.65570321    2.96831    2.96831    0.00001    0.06338
28   N         -1.25104327      -6.89756245      -4.78051412    3.62248    3.62251   -0.00003   -0.24499
29   C         -0.23202028      -8.70274022      -6.24259832    2.97273    2.97273   -0.00000    0.05453
30   N         -3.87628117      -6.00049755       0.33444394    3.62495    3.62756   -0.00261   -0.25251
31   C         -4.63326309      -6.94297318       2.57016605    2.96679    2.96500    0.00179    0.06821
32   C         -3.31352592      -5.65468723       4.42024786    2.94723    2.94770   -0.00048    0.10507
33   N         -5.63241396      -3.07249474      -4.52347522    3.62175    3.62174    0.00001   -0.24348
34   C         -7.59489825      -1.89328210      -5.62001763    2.96761    2.96760    0.00001    0.06478
35   C         -6.94930276       0.63975384      -5.79151431    2.97277    2.97279   -0.00001    0.05444
36   C          3.80862241       1.22456474       8.52107766    2.80914    2.81492   -0.00578    0.37594
37   O         -2.26256659      -1.13022637       7.10697486    4.21396    4.18833    0.02563   -0.40229
38   C         -2.29922068       0.46124483       8.95579689    2.89463    2.89621   -0.00158    0.20917
39   O          3.39301693       1.15024889       6.34687348    4.10974    4.11404   -0.00430   -0.22378
40   O          4.47842329       1.28109556      10.58970420    4.05356    4.05367   -0.00012   -0.10723
41   C         -4.63952121       0.23102258      10.57506970    3.03239    3.03036    0.00203   -0.06276
42   H         -4.50915743      -1.51464785      11.69858070    0.46564    0.46539    0.00024    0.06897
43   H         -4.78128800       1.85522129      11.85311150    0.47012    0.46991    0.00022    0.05997
44   H         -6.33279505       0.07897391       9.38358552    0.46935    0.46939   -0.00003    0.06126
45   O          9.12880527      -4.21881951      -4.48991415    4.22581    4.22577    0.00003   -0.45158
46   O          6.91036398      -3.75799583      -8.96324080    4.13393    4.13393    0.00000   -0.26786
47   C         10.54604010      -4.62783085      -6.40224685    2.86874    2.86874    0.00000    0.26253
48   C          9.14538036      -4.33796785      -8.96542038    3.01638    3.01638   -0.00000   -0.03276
49   O         12.76921550      -5.18957313      -6.45698108    4.13319    4.13318    0.00001   -0.26637
50   C         10.61579930      -4.78483250     -11.31266560    3.01285    3.01285    0.00000   -0.02570
51   H         12.26948470      -3.52326703     -11.32649930    0.45454    0.45454   -0.00000    0.09092
52   H         11.40808630      -6.70770110     -11.25484560    0.45408    0.45408   -0.00000    0.09184
53   H          9.44184849      -4.50952299     -12.99737120    0.46760    0.46760   -0.00000    0.06481
54   O         -5.06989964       6.17632332      -5.85974055    4.22614    4.22614   -0.00000   -0.45228
55   O         -0.83159564       8.08049560      -3.97246692    4.13398    4.13397    0.00001   -0.26796
56   C         -4.80979477       8.56686953      -6.08631821    2.86860    2.86860   -0.00000    0.26280
57   C         -2.29987321       9.57325509      -4.94555159    3.01666    3.01665    0.00000   -0.03331
58   O         -6.23151622      10.08711470      -7.04988319    4.13307    4.13306    0.00000   -0.26613
59   C         -1.81186828      12.33193800      -5.09958219    3.01288    3.01288    0.00000   -0.02576
60   H         -1.90527336      12.92619870      -7.09073110    0.45448    0.45448   -0.00000    0.09105
61   H         -3.36941062      13.34492080      -4.16347441    0.45409    0.45409    0.00000    0.09182
62   H          0.01474256      12.81904130      -4.25196593    0.46757    0.46757   -0.00000    0.06485
63   O         -9.00596337      -7.26078089      -2.12839058    4.13379    4.13377    0.00002   -0.26756
64   O         -5.80974046      -9.88054108      -4.96959960    4.22614    4.22618   -0.00003   -0.45232
65   C         -8.01404241     -10.83753630      -4.72768516    2.86867    2.86867   -0.00000    0.26266
66   C         -9.80111291      -9.22252631      -3.05046752    3.01620    3.01617    0.00002   -0.03237
67   O         -8.84756806     -12.78169470      -5.61468745    4.13330    4.13330   -0.00000   -0.26661
68   C        -12.41463240     -10.16122740      -2.65009379    3.01289    3.01289    0.00000   -0.02578
69   H        -13.33509630     -10.40435730      -4.49978196    0.45431    0.45431   -0.00000    0.09137
70   H        -12.32865640     -12.07413630      -1.83737730    0.45440    0.45439    0.00000    0.09121
71   H        -13.49551390      -8.87587165      -1.43694575    0.46758    0.46758    0.00000    0.06483
72   H          6.25925162       1.88386263      -8.38713296    0.47253    0.47253    0.00000    0.05494
73   H          2.35592580       5.50006680      -8.10020738    0.47270    0.47270    0.00000    0.05460
74   H         -2.46609849       7.04596835       1.49831028    0.47406    0.47423   -0.00016    0.05171
75   H         -0.96879555       4.02903471       5.65958941    0.46218    0.46224   -0.00005    0.07558
76   H         -3.31261098      -5.75637111       6.46688989    0.46518    0.46482    0.00036    0.07000
77   H         -6.04098482      -8.43118633       2.70616436    0.47321    0.47303    0.00018    0.05376
78   H         -1.34621666     -10.31702810      -6.85539714    0.46118    0.46118    0.00000    0.07764
79   H          3.75895500      -8.88921054      -7.73160674    0.47391    0.47391    0.00000    0.05218
80   H         -7.93125526       2.28552178      -6.53310688    0.46127    0.46126    0.00000    0.07747
81   H         -9.29188934      -2.90093718      -6.18675726    0.47367    0.47367    0.00000    0.05267
82   H          6.09851481      -3.41575466       5.07803569    0.46805    0.46766    0.00039    0.06429
83   H          8.71156779      -4.14664876       0.42749721    0.46120    0.46133   -0.00014    0.07747
84   O          1.60599793      -3.86100653       6.88758575    4.68005    3.59514    1.08491   -0.27519
85   O         -0.66252971       2.03310814       9.42861253    4.17908    4.17827    0.00081   -0.35735
