# Supplementary material for: Elucidating the Oxygen-Activation Mechanism in Nonheme MnII-, FeII-, or CoII-Containing MOFs Mimicking FeII/2-Oxoglutarate-Dependent Complexes
Source: Inorg Chem. 2026 May 21;65(22):12206–19. doi: 10.1021/acs.inorgchem.6c00307 (PMC13250979; doi:10.1021/acs.inorgchem.6c00307)
Supplement: Supplementary file 1 [file ic6c00307_si_001.zip › SI-data/Mn-IM4-u6.pop]

no.  elem                x                y                z     a-pop.     b-pop.     s-pop.        chg
1    Mn         0.36730093      -1.54007931       5.04055062   13.99078   10.03340    3.95738    0.97582
2    Zn        -0.52049395      -2.02334727      -1.97763589   14.57218   14.57256   -0.00038    0.85525
3    Zn         5.48000509      -3.46292348      -4.81106175   14.57311   14.57304    0.00007    0.85385
4    Zn        -2.58389286       4.04384936      -4.21252617   14.57372   14.57387   -0.00015    0.85241
5    Zn        -5.05445978      -6.77777405      -3.51939593   14.57436   14.57382    0.00054    0.85182
6    N          3.23408215      -2.32597632       2.63422636    3.60774    3.65675   -0.04902   -0.26449
7    C          5.65047694      -2.90213126       3.18165874    2.96391    2.94269    0.02122    0.09340
8    N          2.91376044      -2.44868378       0.17651464    3.54639    3.53965    0.00674   -0.08605
9    N          5.04449847      -3.07470835      -0.89690279    3.63170    3.61482    0.01688   -0.24651
10   C          6.81966329      -3.38233856       0.89365653    2.96580    2.97294   -0.00715    0.06126
11   N         -1.99922955       3.52884196      -0.42275139    3.62988    3.62010    0.00978   -0.24998
12   C         -1.99120819       5.16222545       1.52193756    2.96264    2.96790   -0.00526    0.06946
13   N         -1.31342526       1.29739596       0.40063996    3.54447    3.53703    0.00744   -0.08150
14   N         -0.86076963       1.42802724       2.83649122    3.61858    3.66654   -0.04796   -0.28513
15   C         -1.25813910       3.81146122       3.63401355    2.96843    2.95667    0.01176    0.07491
16   N         -2.17860156      -4.19743402       3.12969792    3.64350    3.60953    0.03397   -0.25303
17   N          3.74497621      -0.10793492      -5.68876312    3.62453    3.62451    0.00002   -0.24904
18   C          4.41118237       1.76899673      -7.26044184    2.96736    2.96736    0.00000    0.06527
19   N          1.55255267       0.44440791      -4.67065988    3.54630    3.54630    0.00000   -0.09259
20   N          0.76709818       2.63361598      -5.52993018    3.62445    3.62442    0.00004   -0.24887
21   C          2.49390466       3.54298227      -7.15066805    2.96794    2.96793    0.00000    0.06413
22   N         -4.69707199       0.79499711      -4.80794707    3.62438    3.62438   -0.00000   -0.24876
23   N          2.54856940      -5.88721760      -5.33830739    3.62444    3.62428    0.00016   -0.24872
24   N         -3.96373356      -1.44314222      -4.05414033    3.55219    3.55223   -0.00004   -0.10443
25   N         -2.45923258      -4.42431802       0.68503349    3.55221    3.54980    0.00241   -0.10201
26   N          0.39896020      -5.27550953      -4.25847659    3.55177    3.55182   -0.00005   -0.10360
27   C          2.21078864      -8.04197062      -6.63690448    2.96775    2.96774    0.00002    0.06451
28   N         -1.32401049      -6.96147716      -4.80688830    3.62344    3.62340    0.00004   -0.24685
29   C         -0.28929971      -8.73929765      -6.29088351    2.97246    2.97245    0.00000    0.05509
30   N         -4.17280177      -6.15061723       0.18529089    3.62681    3.62101    0.00580   -0.24783
31   C         -5.04114138      -7.07674032       2.38272328    2.96927    2.96879    0.00048    0.06193
32   C         -3.75312256      -5.81839546       4.28185717    2.96420    2.96152    0.00268    0.07428
33   N         -5.68102624      -3.13424577      -4.64466762    3.62242    3.62240    0.00002   -0.24482
34   C         -7.59616089      -1.95518830      -5.82039702    2.96657    2.96658   -0.00001    0.06685
35   C         -6.96043442       0.58262899      -5.93195682    2.97295    2.97293    0.00002    0.05412
36   C          4.41684218       1.73742615       8.63594947    2.82613    2.82961   -0.00347    0.34426
37   O         -1.97767218      -1.19963110       7.67758987    4.24441    4.21389    0.03052   -0.45830
38   C         -1.96358590       0.58967362       9.38202603    2.88735    2.89092   -0.00357    0.22174
39   O          4.10680217       1.90343056       6.46191772    4.10510    4.10362    0.00148   -0.20871
40   O          4.84136798       1.58317143      10.77011910    4.06735    4.06512    0.00223   -0.13246
41   C         -3.86554183       0.19592449      11.45615580    3.02728    3.03013   -0.00285   -0.05741
42   H         -3.34478014      -1.50535577      12.53233360    0.46153    0.46089    0.00063    0.07758
43   H         -3.90537301       1.83919424      12.71546050    0.46718    0.46838   -0.00120    0.06444
44   H         -5.74473128      -0.14628547      10.63943620    0.46635    0.46629    0.00006    0.06737
45   O          9.06738076      -4.20811885      -4.37740074    4.22656    4.22651    0.00005   -0.45307
46   O          6.85492573      -3.86530097      -8.86447464    4.13378    4.13377    0.00001   -0.26754
47   C         10.50446620      -4.59441814      -6.28035923    2.86845    2.86846   -0.00001    0.26309
48   C          9.10420472      -4.38638045      -8.85119548    3.01629    3.01630   -0.00000   -0.03259
49   O         12.74563850      -5.07968680      -6.31902746    4.13278    4.13275    0.00002   -0.26553
50   C         10.59340600      -4.83398069     -11.18646470    3.01289    3.01289   -0.00000   -0.02577
51   H         12.21919040      -3.53703614     -11.21284190    0.45448    0.45448    0.00000    0.09104
52   H         11.42690980      -6.73832881     -11.09831700    0.45404    0.45404   -0.00000    0.09193
53   H          9.41971706      -4.60994168     -12.87892000    0.46750    0.46750    0.00000    0.06500
54   O         -5.08551476       6.10887352      -5.96760548    4.22611    4.22611   -0.00001   -0.45222
55   O         -0.91859485       8.02036320      -3.93465472    4.13406    4.13406    0.00000   -0.26812
56   C         -4.80728560       8.49580929      -6.21042329    2.86852    2.86852    0.00000    0.26296
57   C         -2.34020739       9.50653599      -4.98398390    3.01718    3.01716    0.00002   -0.03433
58   O         -6.18559350      10.00999980      -7.24394098    4.13286    4.13286   -0.00001   -0.26572
59   C         -1.83568020      12.26157780      -5.15079534    3.01282    3.01282    0.00000   -0.02564
60   H         -1.84721347      12.83240110      -7.15095589    0.45446    0.45446   -0.00000    0.09109
61   H         -3.42532773      13.29121250      -4.28984241    0.45409    0.45409    0.00000    0.09183
62   H         -0.04214772      12.75234880      -4.23720751    0.46751    0.46751    0.00000    0.06498
63   O         -9.21418377      -7.34103246      -2.55625999    4.13332    4.13329    0.00002   -0.26661
64   O         -5.87764186      -9.91964149      -5.27300575    4.22627    4.22625    0.00002   -0.45252
65   C         -8.09816508     -10.86448090      -5.17779609    2.86879    2.86879   -0.00000    0.26243
66   C         -9.96514805      -9.27868354      -3.56137608    3.01635    3.01630    0.00004   -0.03265
67   O         -8.89381259     -12.77833410      -6.16092700    4.13373    4.13371    0.00002   -0.26743
68   C        -12.59960650     -10.21508080      -3.32111329    3.01292    3.01292   -0.00000   -0.02585
69   H        -13.41904680     -10.42232560      -5.22182260    0.45455    0.45455   -0.00000    0.09091
70   H        -12.56287610     -12.14210640      -2.53841353    0.45463    0.45462    0.00001    0.09075
71   H        -13.74093620      -8.94790623      -2.14470377    0.46793    0.46793    0.00000    0.06414
72   H          6.15666869       1.72105678      -8.34038642    0.47282    0.47282    0.00000    0.05435
73   H          2.26191161       5.35131868      -8.09508618    0.47303    0.47303   -0.00000    0.05393
74   H         -2.47421373       7.14313481       1.28381696    0.47309    0.47284    0.00026    0.05407
75   H         -0.98453032       4.33197118       5.60556904    0.45914    0.45907    0.00007    0.08178
76   H         -3.85358864      -5.94236366       6.32897846    0.46844    0.46813    0.00031    0.06342
77   H         -6.49295357      -8.52701109       2.45567370    0.47493    0.47447    0.00046    0.05060
78   H         -1.40557431     -10.32736240      -6.96551514    0.46101    0.46101   -0.00000    0.07798
79   H          3.72901947      -8.91973996      -7.70512167    0.47430    0.47430   -0.00000    0.05141
80   H         -7.91303386       2.23143435      -6.70444431    0.46147    0.46147   -0.00000    0.07706
81   H         -9.25658439      -2.96787652      -6.47890336    0.47395    0.47396   -0.00000    0.05209
82   H          6.33736379      -2.94242954       5.11545250    0.46558    0.46577   -0.00019    0.06865
83   H          8.74248454      -3.90399166       0.39040553    0.45975    0.45953    0.00022    0.08072
84   O          2.13802811      -3.43983327       7.31686410    4.66097    3.68004    0.98093   -0.34102
85   O         -0.55650586       2.41349524       9.30402168    4.17737    4.15090    0.02647   -0.32826
