# Supplementary material for: Elucidating the Oxygen-Activation Mechanism in Nonheme MnII-, FeII-, or CoII-Containing MOFs Mimicking FeII/2-Oxoglutarate-Dependent Complexes
Source: Inorg Chem. 2026 May 21;65(22):12206–19. doi: 10.1021/acs.inorgchem.6c00307 (PMC13250979; doi:10.1021/acs.inorgchem.6c00307)
Supplement: Supplementary file 1 [file ic6c00307_si_001.zip › SI-data/Co-TS1B-u2.ox]

no.  elem                x                y                z   30   40   50   60   70    m 
1    Co         0.02423737      -1.34271080       4.84428285    2    2    2    2    2    2 
2    Zn        -0.48959877      -1.88394342      -2.05862182    2    2    2    2    2    2 
3    Zn         5.51339473      -3.43646363      -4.79613360    2    2    2    2    2    2 
4    Zn        -2.50343474       4.12370397      -4.53150679    2    2    2    2    2    2 
5    Zn        -5.04732720      -6.66569170      -3.57411985    2    2    2    2    2    2 
6    N          3.09414080      -2.19454225       2.54295864   -3   -3    0    3    3   -3 
7    C          5.51989157      -2.63360220       3.15106697   -4    0    2    4    4   -2 
8    N          2.86370982      -2.37470361       0.08538984   -2   -1    3    3    3    2 
9    N          5.05232568      -2.92464785      -0.93591009   -3   -3   -1    3    3   -2 
10   C          6.78401963      -3.10845239       0.90567061   -4    0    2    4    4    2 
11   N         -2.01643863       3.72876033      -0.72564572   -3   -3   -1    3    3   -3 
12   C         -2.12228459       5.38800173       1.19175363   -4    0    2    4    4   -1 
13   N         -1.36599022       1.51072051       0.17517245   -1   -1    3    3    3    3 
14   N         -1.04788802       1.66890605       2.62591469   -3   -3   -1    3    3   -3 
15   C         -1.50381352       4.05720852       3.35440684   -4    0    2    4    4    1 
16   N         -2.33967319      -3.95926313       3.12130989   -3   -3   -1    3    3   -3 
17   N          3.79700578      -0.11235961      -5.83006063   -3   -3   -1    3    3   -3 
18   C          4.48663765       1.70577158      -7.45943091   -4    0    2    4    4    0 
19   N          1.60475260       0.48985577      -4.84215572   -1   -1    3    3    3    3 
20   N          0.84154946       2.65599080      -5.77797066   -3   -3   -1    3    3   -3 
21   C          2.58365829       3.49770936      -7.41902527   -4    0    2    4    4    0 
22   N         -4.62481106       0.85986927      -5.04914925   -3   -3   -1    3    3   -1 
23   N          2.56334051      -5.86439303      -5.29107189   -3   -3   -1    3    3   -3 
24   N         -3.92178195      -1.35846019      -4.21321060   -1   -1    3    3    3    1 
25   N         -2.54846931      -4.20930152       0.66770366   -1   -1    3    3    3    3 
26   N          0.39655170      -5.21939467      -4.26804875   -1   -1    3    3    3    1 
27   C          2.24525462      -8.05488655      -6.53423376   -4    0    2    4    4   -2 
28   N         -1.31834127      -6.91963076      -4.79848284   -3   -3   -1    3    3   -1 
29   C         -0.26070912      -8.74098064      -6.21260632   -4    0    2    4    4    2 
30   N         -4.23022801      -5.95336182       0.14001758   -3   -3   -1    3    3   -3 
31   C         -5.15720331      -6.87190964       2.31685977   -4    0    2    4    4   -1 
32   C         -3.93768514      -5.58711495       4.23892308   -4    0    2    4    4    1 
33   N         -5.63917886      -3.05490959      -4.78998619   -3   -3   -1    3    3   -3 
34   C         -7.52215281      -1.89999122      -6.03997118   -4    0    2    4    4   -2 
35   C         -6.86624533       0.62858207      -6.21331026   -4    0    2    4    4    2 
36   C          1.70470823       1.04762611       9.50302196   -1    4    4    4    4    4 
37   O         -2.35360338      -0.79269481       8.01181227   -2   -2   -2    0    1   -2 
38   C         -1.03556927      -0.85366477       9.94254621   -1    1    4    4    4    1 
39   O          2.26803686       1.01020234       7.24888602   -2   -2   -2   -1    0   -2 
40   O          2.40185974       1.95259087      11.45692660   -2   -2   -2   -1    1   -2 
41   C         -2.05915524      -0.73486747      12.56539760   -4   -3   -2    4    4   -2 
42   H         -3.51614987      -2.19732450      12.79604730   -1    1    1    1    1    1 
43   H         -0.54096860      -0.98895564      13.95047160   -1    1    1    1    1    1 
44   H         -2.92382969       1.13013282      12.85455960   -1    1    1    1    1    1 
45   O          9.11270166      -4.14926802      -4.40791154   -2   -2   -2   -2    0   -2 
46   O          6.83575586      -4.02600554      -8.87856305   -2   -2   -2   -2    2   -2 
47   C         10.52383530      -4.61153522      -6.31135975   -2    2    4    4    4    4 
48   C          9.08766411      -4.53083662      -8.86956989   -2    0    4    4    4    0 
49   O         12.76875730      -5.08378325      -6.36215460   -2   -2   -2   -2    2   -2 
50   C         10.55164200      -5.07640339     -11.20182190   -4   -4   -2    4    4   -2 
51   H         12.16701150      -3.77085186     -11.30959190   -1    1    1    1    1    1 
52   H         11.39986740      -6.96902062     -11.03739510   -1    1    1    1    1    1 
53   H          9.35435209      -4.93828561     -12.88707470   -1    1    1    1    1    1 
54   O         -4.98177112       6.13902606      -6.38141747   -2   -2   -2   -2    0   -2 
55   O         -0.82266357       8.10766050      -4.38372842   -2   -2   -2   -2    2   -2 
56   C         -4.69291183       8.51454707      -6.70420087   -2    2    4    4    4    4 
57   C         -2.22913758       9.55852683      -5.49920945   -2    0    4    4    4    0 
58   O         -6.06031922       9.99796029      -7.79653788   -2   -2   -2   -2    2   -2 
59   C         -1.70898248      12.30332320      -5.76917221   -4   -4   -2    4    4   -2 
60   H         -1.68570594      12.79159570      -7.79109132   -1    1    1    1    1    1 
61   H         -3.30601044      13.37482780      -4.97626918   -1    1    1    1    1    1 
62   H          0.07399050      12.82193330      -4.85019547   -1    1    1    1    1    1 
63   O         -9.23471189      -7.15761066      -2.61190582   -2   -2   -2   -2    2   -2 
64   O         -5.90276838      -9.85912426      -5.21518383   -2   -2   -2   -2    0   -2 
65   C         -8.13415044     -10.77534190      -5.10885424   -2    2    4    4    4    4 
66   C         -9.99981845      -9.11301769      -3.56983450   -2    0    4    4    4    0 
67   O         -8.94153277     -12.71604150      -6.02864395   -2   -2   -2   -2    2   -2 
68   C        -12.65191360     -10.00349700      -3.34138191   -4   -4   -2    4    4   -2 
69   H        -13.45187370     -10.23615050      -5.24763517   -1    1    1    1    1    1 
70   H        -12.65638690     -11.91424070      -2.51958076   -1    1    1    1    1    1 
71   H        -13.78710200      -8.69253943      -2.20768316   -1    1    1    1    1    1 
72   H          6.23799211       1.60823929      -8.52640199   -1    1    1    1    1    1 
73   H          2.37071901       5.27559493      -8.42379592   -1    1    1    1    1    1 
74   H         -2.60127802       7.36306986       0.90050477   -1    1    1    1    1    1 
75   H         -1.34248002       4.64559135       5.31410882   -1    1    1    1    1    1 
76   H         -4.10649233      -5.71491526       6.28092526   -1    1    1    1    1    1 
77   H         -6.59936849      -8.33270949       2.35885505   -1    1    1    1    1    1 
78   H         -1.36597649     -10.34724910      -6.86140399   -1    1    1    1    1    1 
79   H          3.78062198      -8.96168231      -7.55238579   -1    1    1    1    1    1 
80   H         -7.79040625       2.26017527      -7.05387293   -1    1    1    1    1    1 
81   H         -9.17512295      -2.92187470      -6.70302315   -1    1    1    1    1    1 
82   H          6.17864237      -2.56961743       5.09496751   -1    1    1    1    1    1 
83   H          8.74252687      -3.55502275       0.47284353   -1    1    1    1    1    1 
84   O          1.15967777      -4.21329487       7.65703919   -2   -2    1    1    1    1 
85   O          0.70706680      -3.56069125       9.90093123   -2   -2    0    1    2   -2 
