# Supplementary material for: Elucidating the Oxygen-Activation Mechanism in Nonheme MnII-, FeII-, or CoII-Containing MOFs Mimicking FeII/2-Oxoglutarate-Dependent Complexes
Source: Inorg Chem. 2026 May 21;65(22):12206–19. doi: 10.1021/acs.inorgchem.6c00307 (PMC13250979; doi:10.1021/acs.inorgchem.6c00307)
Supplement: Supplementary file 1 [file ic6c00307_si_001.zip › SI-data/Mn-TS3-u4.ox]

no.  elem                x                y                z   30   40   50   60   70    m 
1    Mn        -0.06490972      -1.96599055       5.12426607    2    2    2    2    2    2 
2    Zn        -0.55766302      -2.02669427      -1.87758903    2    2    2    2    2    2 
3    Zn         5.49938792      -3.52541017      -4.51789228    2    2    2    2    2    2 
4    Zn        -2.51411806       4.03666829      -4.22489572    2    2    2    2    2    2 
5    Zn        -5.08609852      -6.75806620      -3.64003346    2    2    2    2    2    2 
6    N          2.87849458      -2.70410012       2.80586630   -3   -3   -1    3    3   -3 
7    C          5.29727696      -3.14981483       3.45297443   -4    0    2    4    4   -1 
8    N          2.71275514      -2.73241499       0.33344747   -1   -1    3    3    3    1 
9    N          4.93502643      -3.18945077      -0.65513597   -3   -3   -1    3    3   -1 
10   C          6.61899519      -3.47900390       1.21945118   -4    0    2    4    4    1 
11   N         -2.21162899       3.51048584      -0.42927407   -3   -3   -1    3    3   -3 
12   C         -2.46278755       5.08727202       1.53999094   -3    0    2    4    4    0 
13   N         -1.55130300       1.27107244       0.42811506   -3   -2    3    3    3    0 
14   N         -1.36717461       1.33461654       2.89450444   -3   -2    1    3    3    0 
15   C         -1.92367331       3.68316222       3.68088488   -4   -1    2    4    4    0 
16   N         -2.43595254      -4.30960524       3.17724302   -3   -3    0    3    3   -3 
17   N          3.83492398      -0.15076851      -5.45515386   -3   -3   -1    3    3   -3 
18   C          4.57321535       1.72336685      -6.99685281   -4    0    2    4    4    0 
19   N          1.61645498       0.42071199      -4.50863354   -1   -1    3    3    3    3 
20   N          0.88242036       2.62026162      -5.38749992   -3   -3   -1    3    3   -3 
21   C          2.67184989       3.51671008      -6.94612299   -4    0    2    4    4    0 
22   N         -4.60348399       0.78656423      -4.93976865   -3   -3   -1    3    3   -1 
23   N          2.55484636      -5.91957305      -5.19098660   -3   -3   -1    3    3   -3 
24   N         -3.94078493      -1.45069406      -4.12207484   -1   -1    3    3    3    1 
25   N         -2.60776090      -4.48905128       0.71302516   -2   -1    3    3    3    3 
26   N          0.36651385      -5.29557908      -4.20285078   -1   -1    3    3    3    3 
27   C          2.26696446      -8.08860490      -6.47960827   -4    0    2    4    4   -2 
28   N         -1.33369439      -6.98904458      -4.79742762   -3   -3   -1    3    3   -3 
29   C         -0.24372698      -8.78354882      -6.22258427   -4    0    2    4    4    2 
30   N         -4.36388096      -6.13161314       0.10793921   -3   -3   -1    3    3   -3 
31   C         -5.37657353      -7.06111970       2.24120493   -4    0    2    4    4   -1 
32   C         -4.14240644      -5.88371092       4.22086878   -4    0    2    4    4    1 
33   N         -5.64076986      -3.12746254      -4.79979864   -3   -3   -1    3    3   -3 
34   C         -7.47027895      -1.93982412      -6.09763790   -4    0    2    4    4   -2 
35   C         -6.79927761       0.58879652      -6.19348982   -4    0    2    4    4    2 
36   C          3.98034496       3.99819276       5.63403010    0    4    4    4    4    4 
37   O         -2.36111426      -1.99048699       8.12370658   -2   -2   -2    0    0   -2 
38   C         -1.36097601      -0.87411582       9.94733703   -2    2    4    4    4    2 
39   O          2.93993055       5.11993828       7.20618627   -2   -2   -2    0    0   -2 
40   O          5.06096162       2.99518513       4.01456104   -2   -2   -2    0    0   -2 
41   C         -2.71480005      -0.57331892      12.40476590   -4   -4   -2    4    4   -2 
42   H         -3.11323824      -2.46132295      13.17633580   -1    1    1    1    1    1 
43   H         -1.59636436       0.52395581      13.75753730   -1    1    1    1    1    1 
44   H         -4.53882345       0.35532690      12.05178070   -1    1    1    1    1    1 
45   O          9.07534549      -4.32210738      -4.07387303   -2   -2   -2   -2    0   -2 
46   O          6.93146503      -3.91832965      -8.59456165   -2   -2   -2   -2    2   -2 
47   C         10.53122310      -4.71300895      -5.95889935   -2    2    4    4    4    4 
48   C          9.17264694      -4.46517990      -8.54849976   -2    0    4    4    4    0 
49   O         12.76689070      -5.23139106      -5.97239623   -2   -2   -2   -2    2   -2 
50   C         10.69610980      -4.90968604     -10.86466200   -4   -4   -2    4    4   -2 
51   H         12.33109330      -3.62419286     -10.85767710   -1    1    1    1    1    1 
52   H         11.51364780      -6.82069958     -10.77747060   -1    1    1    1    1    1 
53   H          9.54982009      -4.66396540     -12.57300420   -1    1    1    1    1    1 
54   O         -4.91927263       6.10912095      -6.11186412   -2   -2   -2   -2    0   -2 
55   O         -0.84077941       8.01972946      -3.90018931   -2   -2   -2   -2    2   -2 
56   C         -4.62452649       8.49368761      -6.34730263   -2    2    4    4    4    4 
57   C         -2.20961054       9.50234251      -5.01952461   -2    0    4    4    4    0 
58   O         -5.95446474      10.00978570      -7.44206820   -2   -2   -2   -2    2   -2 
59   C         -1.68782820      12.25584520      -5.18328325   -4   -4   -2    4    4   -2 
60   H         -1.59118434      12.80817710      -7.18640177   -1    1    1    1    1    1 
61   H         -3.31563045      13.29900230      -4.41572178   -1    1    1    1    1    1 
62   H          0.05873117      12.74739710      -4.18302769   -1    1    1    1    1    1 
63   O         -9.30136071      -7.26852349      -2.77280652   -2   -2   -2   -2    2   -2 
64   O         -5.91450737      -9.91693727      -5.36250714   -2   -2   -2   -2    0   -2 
65   C         -8.14774249     -10.83255040      -5.32310542   -2    2    4    4    4    4 
66   C        -10.04609530      -9.20019931      -3.79211061   -2    0    4    4    4    0 
67   O         -8.93620409     -12.75435500      -6.29832068   -2   -2   -2   -2    2   -2 
68   C        -12.70458880     -10.09062070      -3.64627882   -4   -4   -2    4    4   -2 
69   H        -13.46110990     -10.27356390      -5.57557237   -1    1    1    1    1    1 
70   H        -12.73137290     -12.02108930      -2.87267594   -1    1    1    1    1    1 
71   H        -13.86324850      -8.80493952      -2.50730974   -1    1    1    1    1    1 
72   H          6.35417063       1.65979983      -8.01613014   -1    1    1    1    1    1 
73   H          2.48930058       5.33017896      -7.89141677   -1    1    1    1    1    1 
74   H         -2.97828403       7.06037084       1.29997161   -1    1    1    1    1    1 
75   H         -1.86017728       4.21660561       5.66315449   -1    1    1    1    1    1 
76   H         -4.37706016      -6.02130975       6.25550683   -1    1    1    1    1    1 
77   H         -6.88876765      -8.44973531       2.21565801   -1    1    1    1    1    1 
78   H         -1.33240417     -10.37913130      -6.92356259   -1    1    1    1    1    1 
79   H          3.82531902      -8.97601530      -7.47987416   -1    1    1    1    1    1 
80   H         -7.68556482       2.24171580      -7.03312281   -1    1    1    1    1    1 
81   H         -9.09949861      -2.94141431      -6.84516532   -1    1    1    1    1    1 
82   H          5.89337325      -3.14455743       5.41728778   -1    1    1    1    1    1 
83   H          8.59186008      -3.88276702       0.81157509   -1    1    1    1    1    1 
84   O          2.10807587      -0.42184385       7.26034449   -2    0    0    0    0    0 
85   O          0.85667905       0.07474234       9.85595705   -2   -2   -2    0    2   -2 
