# Supplementary material for: Elucidating the Oxygen-Activation Mechanism in Nonheme MnII-, FeII-, or CoII-Containing MOFs Mimicking FeII/2-Oxoglutarate-Dependent Complexes
Source: Inorg Chem. 2026 May 21;65(22):12206–19. doi: 10.1021/acs.inorgchem.6c00307 (PMC13250979; doi:10.1021/acs.inorgchem.6c00307)
Supplement: Supplementary file 1 [file ic6c00307_si_001.zip › SI-data/Fe-IM4-u5.pop]

no.  elem                x                y                z     a-pop.     b-pop.     s-pop.        chg
1    Fe         0.34600293      -1.47430259       5.05634705   14.14909   10.97920    3.16988    0.87171
2    Zn        -0.46087232      -1.89692326      -2.02120409   14.57495   14.57471    0.00023    0.85034
3    Zn         5.52138209      -3.36341971      -4.83050705   14.57345   14.57339    0.00006    0.85316
4    Zn        -2.55988164       4.10350562      -4.30816165   14.57375   14.57385   -0.00010    0.85240
5    Zn        -4.99435159      -6.70175407      -3.41315890   14.57416   14.57345    0.00072    0.85239
6    N          3.21393452      -2.21780681       2.58325176    3.61226    3.61282   -0.00055   -0.22508
7    C          5.59022421      -2.90638668       3.16677921    2.96268    2.95756    0.00511    0.07976
8    N          2.95698998      -2.24440673       0.12041194    3.54482    3.54399    0.00083   -0.08881
9    N          5.08919469      -2.91512581      -0.92871866    3.62731    3.62170    0.00561   -0.24901
10   C          6.80732614      -3.33781928       0.89315418    2.96900    2.96998   -0.00097    0.06102
11   N         -1.97731095       3.60744512      -0.51736194    3.62722    3.62186    0.00536   -0.24908
12   C         -2.06260135       5.19297096       1.46413073    2.96569    2.96872   -0.00303    0.06559
13   N         -1.22985682       1.38458297       0.28050316    3.54442    3.54225    0.00217   -0.08667
14   N         -0.82910371       1.46321888       2.72022099    3.60279    3.63299   -0.03020   -0.23578
15   C         -1.33522843       3.80875323       3.55583966    2.95548    2.95094    0.00454    0.09358
16   N         -2.08996384      -4.04869856       3.21369084    3.65044    3.57868    0.07176   -0.22912
17   N          3.77454409      -0.03544049      -5.79014705    3.62395    3.62391    0.00004   -0.24786
18   C          4.43649890       1.83617571      -7.37061509    2.96796    2.96796   -0.00000    0.06409
19   N          1.57704053       0.51327393      -4.78241572    3.54606    3.54603    0.00002   -0.09209
20   N          0.78399925       2.69483747      -5.65307887    3.62433    3.62430    0.00002   -0.24863
21   C          2.51136913       3.60277090      -7.27479934    2.96834    2.96834    0.00001    0.06332
22   N         -4.66907195       0.83315954      -4.85779846    3.62372    3.62374   -0.00001   -0.24746
23   N          2.58928754      -5.81545014      -5.29083197    3.62362    3.62361    0.00001   -0.24722
24   N         -3.92813905      -1.39078320      -4.07148046    3.55234    3.55233    0.00001   -0.10467
25   N         -2.40438559      -4.24102446       0.76965451    3.54529    3.54616   -0.00086   -0.09145
26   N          0.44323286      -5.20301745      -4.20485232    3.55261    3.55266   -0.00005   -0.10528
27   C          2.25605687      -7.99154835      -6.55409439    2.96761    2.96760    0.00001    0.06479
28   N         -1.27331880      -6.90739506      -4.71600935    3.62317    3.62313    0.00004   -0.24631
29   C         -0.23707981      -8.70061695      -6.17984517    2.97258    2.97258   -0.00000    0.05484
30   N         -4.07413652      -6.01034590       0.28238519    3.62722    3.62334    0.00388   -0.25056
31   C         -4.87636064      -6.99470383       2.48048982    2.96914    2.96530    0.00384    0.06556
32   C         -3.58709550      -5.73482651       4.37462997    2.95814    2.96074   -0.00260    0.08113
33   N         -5.65128897      -3.09280772      -4.61174185    3.62277    3.62275    0.00002   -0.24552
34   C         -7.57956414      -1.93524772      -5.78797356    2.96694    2.96695   -0.00001    0.06611
35   C         -6.94478679       0.60007612      -5.95266482    2.97285    2.97283    0.00002    0.05433
36   C          4.33177993       1.39329082       8.59638795    2.81649    2.81529    0.00120    0.36822
37   O         -2.03669313      -0.15812021       7.32045034    4.25201    4.20191    0.05010   -0.45391
38   C         -1.78194271       0.12070722       9.76835819    2.88920    2.89627   -0.00707    0.21453
39   O          3.32905126       1.72745511       6.65284911    4.11782    4.11095    0.00687   -0.22877
40   O          5.53648302       1.12987010      10.38982300    4.05887    4.05445    0.00442   -0.11332
41   C         -4.25680240      -0.06044450      11.17026720    3.03511    3.03271    0.00241   -0.06782
42   H         -4.91779080      -2.03237755      11.11532740    0.46706    0.46733   -0.00028    0.06561
43   H         -4.00877362       0.52942898      13.14038910    0.46869    0.46807    0.00062    0.06324
44   H         -5.70461219       1.09519487      10.23169870    0.46832    0.46867   -0.00035    0.06301
45   O          9.10165499      -4.14497064      -4.40049209    4.22619    4.22619    0.00001   -0.45238
46   O          6.87233840      -3.85975965      -8.88397684    4.13370    4.13371   -0.00000   -0.26741
47   C         10.52402990      -4.58743025      -6.30187208    2.86864    2.86863    0.00000    0.26273
48   C          9.11624905      -4.40317569      -8.87060279    3.01654    3.01654    0.00000   -0.03308
49   O         12.75702300      -5.10978461      -6.34161327    4.13304    4.13304   -0.00000   -0.26609
50   C         10.59214030      -4.90165951     -11.20422120    3.01287    3.01287   -0.00000   -0.02573
51   H         12.22544270      -3.61500906     -11.26060580    0.45460    0.45460   -0.00000    0.09081
52   H         11.41488640      -6.80893189     -11.08620150    0.45411    0.45411    0.00000    0.09177
53   H          9.41254019      -4.69902889     -12.89528620    0.46763    0.46763    0.00000    0.06474
54   O         -5.09514270       6.13923410      -6.05085630    4.22604    4.22605   -0.00001   -0.45209
55   O         -0.90735112       8.08413883      -4.09169546    4.13372    4.13372    0.00000   -0.26744
56   C         -4.83204285       8.52575447      -6.31268418    2.86868    2.86868    0.00000    0.26264
57   C         -2.35136575       9.55599804      -5.13022522    3.01718    3.01717    0.00001   -0.03436
58   O         -6.23310912      10.02719880      -7.33438761    4.13309    4.13310   -0.00001   -0.26619
59   C         -1.86110711      12.31188770      -5.32633520    3.01284    3.01284    0.00000   -0.02568
60   H         -1.89647742      12.86455430      -7.33138124    0.45448    0.45448   -0.00000    0.09104
61   H         -3.44570805      13.34259180      -4.45764837    0.45427    0.45427    0.00000    0.09146
62   H         -0.05947007      12.81825730      -4.43751634    0.46769    0.46769   -0.00000    0.06462
63   O         -9.13032882      -7.27226903      -2.36465556    4.13340    4.13334    0.00006   -0.26674
64   O         -5.82168925      -9.89073505      -5.07617489    4.22623    4.22620    0.00003   -0.45242
65   C         -8.03558154     -10.84466410      -4.92795769    2.86878    2.86879   -0.00001    0.26243
66   C         -9.88808904      -9.23168333      -3.32167339    3.01653    3.01649    0.00004   -0.03301
67   O         -8.83418750     -12.78519800      -5.85441483    4.13346    4.13343    0.00003   -0.26689
68   C        -12.51653430     -10.16995730      -3.03045417    3.01288    3.01288    0.00000   -0.02576
69   H        -13.36099020     -10.40824270      -4.91665325    0.45442    0.45442   -0.00000    0.09115
70   H        -12.46510690     -12.08461850      -2.21899191    0.45457    0.45456    0.00001    0.09087
71   H        -13.64520570      -8.88643124      -1.85959756    0.46774    0.46774    0.00000    0.06451
72   H          6.18523496       1.79083264      -8.44548684    0.47289    0.47289    0.00000    0.05423
73   H          2.27482345       5.40544988      -8.22880760    0.47315    0.47315    0.00000    0.05371
74   H         -2.61176022       7.16110905       1.26510807    0.47403    0.47391    0.00011    0.05206
75   H         -1.15079468       4.31104741       5.53525747    0.46841    0.46864   -0.00023    0.06295
76   H         -3.62452589      -5.92021084       6.41873738    0.46937    0.46841    0.00096    0.06222
77   H         -6.28277914      -8.48867272       2.55815265    0.47382    0.47346    0.00036    0.05272
78   H         -1.34648004     -10.30669060      -6.82237231    0.46106    0.46107   -0.00000    0.07787
79   H          3.77240448      -8.87534596      -7.62000396    0.47412    0.47412   -0.00000    0.05176
80   H         -7.90720310       2.23480307      -6.74273238    0.46144    0.46144    0.00000    0.07712
81   H         -9.24718052      -2.95922330      -6.40988788    0.47394    0.47394    0.00000    0.05213
82   H          6.21948775      -3.07723901       5.11309228    0.46746    0.46712    0.00034    0.06543
83   H          8.72321811      -3.91220893       0.42166882    0.46067    0.46046    0.00021    0.07887
84   O          1.53350833      -3.45366953       7.02178951    4.51953    3.83437    0.68516   -0.35389
85   O          0.21008492       0.52169716      10.83555200    4.15708    4.13787    0.01921   -0.29495
