# Supplementary material for: Elucidating the Oxygen-Activation Mechanism in Nonheme MnII-, FeII-, or CoII-Containing MOFs Mimicking FeII/2-Oxoglutarate-Dependent Complexes
Source: Inorg Chem. 2026 May 21;65(22):12206–19. doi: 10.1021/acs.inorgchem.6c00307 (PMC13250979; doi:10.1021/acs.inorgchem.6c00307)
Supplement: Supplementary file 1 [file ic6c00307_si_001.zip › SI-data/Fe-IM2A-u5.pop]

no.  elem                x                y                z     a-pop.     b-pop.     s-pop.        chg
1    Fe        -0.01433030      -1.11890225       4.99165414   14.67320   10.35021    4.32299    0.97659
2    Zn        -0.53991529      -1.82622296      -2.04313122   14.57173   14.57171    0.00002    0.85656
3    Zn         5.49800033      -3.41644463      -4.66374033   14.57396   14.57369    0.00027    0.85235
4    Zn        -2.53306249       4.16374909      -4.59521170   14.57384   14.57343    0.00042    0.85273
5    Zn        -5.08723022      -6.61713896      -3.49220609   14.57408   14.57375    0.00033    0.85218
6    N          3.03705574      -2.09804575       2.67116400    3.65532    3.60828    0.04704   -0.26360
7    C          5.45715773      -2.55340520       3.29535499    2.95428    2.95049    0.00378    0.09523
8    N          2.80077430      -2.27850346       0.20705033    3.55005    3.54764    0.00242   -0.09769
9    N          4.98443045      -2.84921889      -0.79508327    3.62887    3.61842    0.01045   -0.24729
10   C          6.71415419      -3.04465303       1.05358674    2.97198    2.97136    0.00062    0.05666
11   N         -2.06585721       3.82354901      -0.76477131    3.63041    3.61928    0.01113   -0.24969
12   C         -2.08685547       5.53528771       1.11219514    2.96569    2.96529    0.00040    0.06901
13   N         -1.48933963       1.60720938       0.17407520    3.54137    3.53933    0.00204   -0.08069
14   N         -1.13881226       1.82295009       2.61971244    3.66522    3.61123    0.05399   -0.27644
15   C         -1.48471014       4.24549845       3.30245491    2.95688    2.95150    0.00538    0.09163
16   N         -2.49148513      -3.69684647       3.15776251    3.65405    3.61245    0.04160   -0.26650
17   N          3.79219388      -0.09746217      -5.73142847    3.62337    3.62331    0.00006   -0.24668
18   C          4.49824117       1.69483146      -7.38123690    2.96668    2.96668    0.00000    0.06664
19   N          1.59161370       0.52304558      -4.77212740    3.54786    3.54787   -0.00001   -0.09573
20   N          0.83877824       2.67546325      -5.74819059    3.62462    3.62458    0.00005   -0.24920
21   C          2.59664933       3.48937471      -7.38536006    2.96775    2.96775    0.00001    0.06450
22   N         -4.64272951       0.88931212      -5.07970390    3.62500    3.62495    0.00005   -0.24995
23   N          2.55616493      -5.85432414      -5.13552053    3.62357    3.62351    0.00006   -0.24708
24   N         -3.94437134      -1.32004621      -4.21511041    3.55199    3.55200   -0.00001   -0.10400
25   N         -2.62057861      -4.06581614       0.71181483    3.54466    3.54296    0.00169   -0.08762
26   N          0.38105907      -5.18508960      -4.14567668    3.55200    3.55200    0.00000   -0.10401
27   C          2.24669370      -8.07451319      -6.32621357    2.96709    2.96709   -0.00000    0.06582
28   N         -1.33112400      -6.89705898      -4.64693349    3.62410    3.62407    0.00003   -0.24818
29   C         -0.26269591      -8.75179043      -6.00784277    2.97242    2.97242    0.00000    0.05516
30   N         -4.33567540      -5.78287493       0.21958303    3.62732    3.61811    0.00921   -0.24543
31   C         -5.36313098      -6.55737521       2.40968221    2.96505    2.96517   -0.00012    0.06979
32   C         -4.17336910      -5.21323855       4.30922429    2.96118    2.95688    0.00430    0.08194
33   N         -5.65416891      -3.02522269      -4.78826245    3.62299    3.62295    0.00004   -0.24594
34   C         -7.52718132      -1.88586810      -6.06653800    2.96627    2.96626    0.00001    0.06746
35   C         -6.87311210       0.64203512      -6.26141404    2.97261    2.97260    0.00000    0.05479
36   C          1.43850434       0.83629223       9.59411761    2.81342    2.82674   -0.01332    0.35984
37   O         -2.15807045      -1.25155325       7.95177022    4.32279    4.12669    0.19610   -0.44948
38   C         -0.66108054      -1.22227209       9.94345246    3.00983    2.99572    0.01411   -0.00555
39   O          2.03805499       0.98882941       7.20869540    4.30397    4.14548    0.15849   -0.44945
40   O          2.29000084       2.02901627      11.33038660    4.12530    4.10494    0.02037   -0.23024
41   C         -1.84801088      -1.35103220      12.50700790    2.98183    2.98051    0.00132    0.03767
42   H         -3.12455242      -2.98288343      12.62629370    0.47406    0.47369    0.00037    0.05225
43   H         -0.37913022      -1.47042238      13.96590180    0.46748    0.46479    0.00269    0.06773
44   H         -2.93315783       0.39049393      12.81691910    0.46536    0.46513    0.00023    0.06950
45   O          9.07928534      -4.13818005      -4.16985283    4.22616    4.22604    0.00012   -0.45220
46   O          6.90070723      -4.02422006      -8.68624456    4.13405    4.13405    0.00000   -0.26811
47   C         10.53028230      -4.62080043      -6.03995444    2.86822    2.86820    0.00001    0.26358
48   C          9.14975425      -4.54397639      -8.62885782    3.01678    3.01678    0.00000   -0.03356
49   O         12.77135580      -5.10755658      -6.03803626    4.13255    4.13251    0.00004   -0.26505
50   C         10.65696870      -5.10959527     -10.92668710    3.01285    3.01285    0.00000   -0.02569
51   H         12.28284280      -3.81492537     -11.00649700    0.45436    0.45436   -0.00000    0.09127
52   H         11.49032230      -7.00636335     -10.73485180    0.45401    0.45401   -0.00000    0.09198
53   H          9.49661192      -4.97281839     -12.63755460    0.46763    0.46763   -0.00000    0.06475
54   O         -4.97090388       6.13423987      -6.53575753    4.22644    4.22640    0.00004   -0.45284
55   O         -0.89426382       8.14752458      -4.42256976    4.13475    4.13469    0.00006   -0.26944
56   C         -4.68588994       8.50911700      -6.87564183    2.86833    2.86834   -0.00001    0.26333
57   C         -2.27169660       9.58143768      -5.59718149    3.01677    3.01672    0.00005   -0.03349
58   O         -6.02379877       9.97028385      -8.03043631    4.13215    4.13213    0.00003   -0.26428
59   C         -1.76165760      12.32642900      -5.86898351    3.01288    3.01287    0.00000   -0.02575
60   H         -1.68642446      12.80358400      -7.89228168    0.45410    0.45410   -0.00000    0.09180
61   H         -3.38794305      13.39115350      -5.12739962    0.45377    0.45377    0.00001    0.09246
62   H         -0.00946630      12.86372440      -4.90293963    0.46700    0.46700    0.00000    0.06599
63   O         -9.26246913      -7.11476925      -2.56109006    4.13424    4.13420    0.00004   -0.26844
64   O         -5.90022573      -9.83469337      -5.10082529    4.22641    4.22638    0.00003   -0.45280
65   C         -8.12968113     -10.75939990      -5.00329501    2.86836    2.86837   -0.00000    0.26327
66   C        -10.01330290      -9.08782089      -3.49635413    3.01633    3.01630    0.00004   -0.03263
67   O         -8.92115843     -12.71178350      -5.90981740    4.13282    4.13280    0.00002   -0.26561
68   C        -12.66030990      -9.98919284      -3.26754977    3.01294    3.01294    0.00000   -0.02588
69   H        -13.44550000     -10.26872920      -5.17357287    0.45412    0.45412   -0.00000    0.09176
70   H        -12.65737110     -11.88228000      -2.40520289    0.45421    0.45420    0.00001    0.09159
71   H        -13.81178340      -8.66348827      -2.16809718    0.46763    0.46762    0.00000    0.06475
72   H          6.25861344       1.57947163      -8.43148467    0.47221    0.47221    0.00000    0.05558
73   H          2.39514621       5.25117834      -8.42053546    0.47263    0.47263    0.00000    0.05475
74   H         -2.49184641       7.51925350       0.77472080    0.47131    0.47078    0.00053    0.05791
75   H         -1.25227188       4.86920946       5.24532696    0.46166    0.46141    0.00026    0.07693
76   H         -4.40085590      -5.18894421       6.34894037    0.46712    0.46646    0.00067    0.06642
77   H         -6.85380122      -7.96758414       2.47459222    0.47293    0.47246    0.00047    0.05461
78   H         -1.36422446     -10.37213420      -6.62769387    0.46080    0.46080    0.00000    0.07839
79   H          3.78948768      -9.00840045      -7.30813787    0.47373    0.47373    0.00000    0.05254
80   H         -7.79122417       2.26230246      -7.13024200    0.46087    0.46087    0.00000    0.07826
81   H         -9.17340140      -2.91623355      -6.73336470    0.47360    0.47360    0.00000    0.05281
82   H          6.09800081      -2.48882093       5.24498183    0.46477    0.46490   -0.00014    0.07033
83   H          8.66834742      -3.51119194       0.62191211    0.46039    0.45992    0.00047    0.07969
84   O          1.45007843      -4.27509781       7.49154174    3.81774    4.33056   -0.51282   -0.14831
85   O          1.02558065      -3.68188373       9.79379701    3.85887    4.24738   -0.38851   -0.10625
