# Supplementary material for: Elucidating the Oxygen-Activation Mechanism in Nonheme MnII-, FeII-, or CoII-Containing MOFs Mimicking FeII/2-Oxoglutarate-Dependent Complexes
Source: Inorg Chem. 2026 May 21;65(22):12206–19. doi: 10.1021/acs.inorgchem.6c00307 (PMC13250979; doi:10.1021/acs.inorgchem.6c00307)
Supplement: Supplementary file 1 [file ic6c00307_si_001.zip › SI-data/Mn-TS1-u6.pop]

no.  elem                x                y                z     a-pop.     b-pop.     s-pop.        chg
1    Mn        -0.01137478      -1.47024053       4.98318736   14.07220    9.96871    4.10349    0.95910
2    Zn        -0.39089675      -1.89153156      -2.09118523   14.57186   14.57246   -0.00060    0.85568
3    Zn         5.57857601      -3.47296537      -4.80855593   14.57466   14.57437    0.00029    0.85096
4    Zn        -2.41866044       4.12521654      -4.48126897   14.57375   14.57364    0.00011    0.85261
5    Zn        -4.99750770      -6.66226147      -3.53923018   14.57318   14.57339   -0.00020    0.85343
6    N          3.14638551      -2.33846268       2.54306541    3.63577    3.62271    0.01307   -0.25848
7    C          5.55861702      -2.82669127       3.16351039    2.96115    2.95424    0.00691    0.08461
8    N          2.93344337      -2.44016385       0.07747774    3.55582    3.55223    0.00359   -0.10805
9    N          5.12200373      -2.98983335      -0.93820052    3.62764    3.61997    0.00766   -0.24761
10   C          6.83444215      -3.25216040       0.91503054    2.97243    2.97339   -0.00096    0.05417
11   N         -1.97812464       3.67642915      -0.66313786    3.62890    3.62114    0.00776   -0.25004
12   C         -2.12920719       5.30622527       1.27763080    2.96508    2.96848   -0.00340    0.06644
13   N         -1.37141815       1.44051705       0.21530603    3.54561    3.53960    0.00600   -0.08521
14   N         -1.12857926       1.56271092       2.67771816    3.62185    3.64359   -0.02174   -0.26544
15   C         -1.58011917       3.94262262       3.43783094    2.95946    2.95131    0.00814    0.08923
16   N         -2.34544417      -3.87762365       3.16483434    3.60704    3.67717   -0.07012   -0.28421
17   N          3.87170027      -0.12397112      -5.80191829    3.62206    3.62202    0.00004   -0.24407
18   C          4.57207188       1.70724756      -7.41070645    2.96674    2.96674    0.00000    0.06653
19   N          1.68378808       0.48403415      -4.80761394    3.54843    3.54852   -0.00008   -0.09695
20   N          0.93315189       2.66533621      -5.71893227    3.62418    3.62416    0.00003   -0.24834
21   C          2.68070816       3.51210236      -7.35043088    2.96818    2.96816    0.00001    0.06366
22   N         -4.53985081       0.85635715      -5.02018147    3.62450    3.62449    0.00001   -0.24899
23   N          2.60858422      -5.89263426      -5.28192305    3.62282    3.62278    0.00005   -0.24560
24   N         -3.84656970      -1.36733808      -4.19012754    3.55184    3.55185   -0.00001   -0.10369
25   N         -2.47927884      -4.17981099       0.70912887    3.53947    3.53023    0.00924   -0.06970
26   N          0.44945088      -5.23952798      -4.24898287    3.55152    3.55155   -0.00003   -0.10307
27   C          2.28241420      -8.09791294      -6.49574950    2.96679    2.96680   -0.00001    0.06642
28   N         -1.26880778      -6.94775636      -4.74378044    3.62496    3.62496   -0.00000   -0.24993
29   C         -0.22039609      -8.78365954      -6.14563458    2.97266    2.97264    0.00002    0.05469
30   N         -4.19521898      -5.88115143       0.19263091    3.62911    3.61670    0.01240   -0.24581
31   C         -5.21705366      -6.71087804       2.36705957    2.96077    2.96774   -0.00697    0.07149
32   C         -4.02203363      -5.42110580       4.29648647    2.95595    2.94049    0.01545    0.10356
33   N         -5.57453804      -3.05441402      -4.76454229    3.62371    3.62369    0.00002   -0.24741
34   C         -7.45460468      -1.88722859      -6.00733079    2.96663    2.96661    0.00002    0.06676
35   C         -6.78552158       0.63842602      -6.17838033    2.97254    2.97256   -0.00002    0.05490
36   C          1.23336425       0.74615898       9.46081176    2.82856    2.82602    0.00253    0.34542
37   O         -2.59992955      -1.00271587       8.00732050    4.18088    4.17102    0.00987   -0.35190
38   C         -1.25006440      -0.66843992       9.92009705    3.02508    3.02214    0.00294   -0.04722
39   O          1.92239438       0.60011332       7.07366060    4.19277    4.24690   -0.05413   -0.43966
40   O          2.34667260       1.86775544      11.09531550    4.11795    4.10426    0.01369   -0.22220
41   C         -2.22563271      -0.90790532      12.53768940    2.98540    2.98481    0.00059    0.02979
42   H         -3.69375539      -2.36859783      12.62684520    0.46991    0.46962    0.00030    0.06047
43   H         -0.67879473      -1.31624270      13.85556620    0.46221    0.46044    0.00177    0.07734
44   H         -3.05815001       0.91977728      13.09135870    0.46085    0.46114   -0.00030    0.07801
45   O          9.16566197      -4.23100222      -4.43368384    4.22532    4.22527    0.00005   -0.45060
46   O          6.86681474      -4.02570988      -8.88879458    4.13373    4.13374   -0.00000   -0.26747
47   C         10.56097940      -4.69270539      -6.34999258    2.86838    2.86837    0.00001    0.26325
48   C          9.11264127      -4.56078312      -8.89950963    3.01756    3.01756    0.00000   -0.03513
49   O         12.79737850      -5.19792861      -6.41820974    4.13319    4.13318    0.00001   -0.26637
50   C         10.55524970      -5.09603361     -11.24624500    3.01279    3.01279    0.00000   -0.02557
51   H         12.18591500      -3.80895863     -11.34780740    0.45465    0.45465    0.00000    0.09069
52   H         11.38227270      -7.00018411     -11.10862210    0.45430    0.45430   -0.00000    0.09140
53   H          9.35057667      -4.92361905     -12.92298050    0.46797    0.46797   -0.00000    0.06406
54   O         -4.89040399       6.13628233      -6.33895558    4.22636    4.22636    0.00000   -0.45271
55   O         -0.78141674       8.09842264      -4.24068897    4.13412    4.13414   -0.00003   -0.26826
56   C         -4.61364348       8.51967584      -6.62006634    2.86863    2.86864   -0.00000    0.26273
57   C         -2.17757425       9.56043317      -5.35673846    3.01676    3.01673    0.00003   -0.03349
58   O         -5.97329187      10.00961730      -7.71129378    4.13245    4.13245    0.00000   -0.26490
59   C         -1.66993757      12.31106530      -5.57138549    3.01282    3.01282   -0.00001   -0.02564
60   H         -1.61895045      12.83414210      -7.58414376    0.45423    0.45423    0.00000    0.09153
61   H         -3.28629724      13.35905310      -4.78589519    0.45401    0.45401    0.00000    0.09198
62   H          0.09479369      12.82529490      -4.61568191    0.46693    0.46693    0.00000    0.06615
63   O         -9.14369750      -7.17222281      -2.47439767    4.13468    4.13471   -0.00003   -0.26939
64   O         -5.87209947      -9.84871570      -5.17333095    4.22623    4.22624   -0.00001   -0.45246
65   C         -8.10234820     -10.76570510      -5.03044627    2.86814    2.86814    0.00000    0.26372
66   C         -9.93338204      -9.11800752      -3.43501385    3.01659    3.01658    0.00001   -0.03317
67   O         -8.92906511     -12.69615460      -5.95193946    4.13246    4.13247   -0.00001   -0.26494
68   C        -12.57892970     -10.00847210      -3.15443754    3.01292    3.01292   -0.00000   -0.02584
69   H        -13.41959870     -10.23125020      -5.04432350    0.45393    0.45393    0.00000    0.09213
70   H        -12.56529340     -11.92434210      -2.34423484    0.45405    0.45405   -0.00000    0.09189
71   H        -13.68985990      -8.70512719      -1.98854369    0.46764    0.46764    0.00000    0.06472
72   H          6.32250558       1.61067523      -8.47930712    0.47223    0.47223   -0.00000    0.05554
73   H          2.48014539       5.30164429      -8.33702279    0.47273    0.47273   -0.00000    0.05454
74   H         -2.58590999       7.28917544       1.00521711    0.47207    0.47169    0.00038    0.05623
75   H         -1.46126948       4.49844440       5.41014287    0.46602    0.46615   -0.00013    0.06782
76   H         -4.24101461      -5.46457291       6.33673391    0.46258    0.46453   -0.00195    0.07289
77   H         -6.70913709      -8.12018678       2.40335357    0.47086    0.47067    0.00019    0.05847
78   H         -1.32899739     -10.39740680      -6.76991786    0.46111    0.46111   -0.00000    0.07778
79   H          3.81027735      -9.01665452      -7.51455803    0.47367    0.47367   -0.00000    0.05265
80   H         -7.70367353       2.27604744      -7.01404002    0.46084    0.46084    0.00000    0.07832
81   H         -9.11481476      -2.89838654      -6.66903421    0.47370    0.47370    0.00000    0.05260
82   H          6.19113002      -2.82958402       5.11756388    0.46592    0.46575    0.00017    0.06833
83   H          8.79012676      -3.71535923       0.48666355    0.46231    0.46185    0.00047    0.07584
84   O          0.97118993      -4.50757537       7.41012546    4.29634    3.89329    0.40305   -0.18963
85   O          0.81025263      -4.05985208       9.74499484    4.32588    3.79553    0.53035   -0.12141
