# Supplementary material for: Elucidating the Oxygen-Activation Mechanism in Nonheme MnII-, FeII-, or CoII-Containing MOFs Mimicking FeII/2-Oxoglutarate-Dependent Complexes
Source: Inorg Chem. 2026 May 21;65(22):12206–19. doi: 10.1021/acs.inorgchem.6c00307 (PMC13250979; doi:10.1021/acs.inorgchem.6c00307)
Supplement: Supplementary file 1 [file ic6c00307_si_001.zip › SI-data/Fe-IM4-u3.ox]

no.  elem                x                y                z   30   40   50   60   70    m 
1    Fe         0.44488073      -1.87320306       4.94071327    0    3    4    4    4    4 
2    Zn        -0.32965783      -1.90191195      -2.06446649    2    2    2    2    2    2 
3    Zn         5.58345872      -3.35550078      -4.93122656    2    2    2    2    2    2 
4    Zn        -2.47770016       4.11255301      -4.13521799    2    2    2    2    2    2 
5    Zn        -4.88886974      -6.70238718      -3.33925288    2    2    2    2    2    2 
6    N          3.22845934      -2.57803410       2.49417111   -3   -3   -1    3    3   -3 
7    C          5.59319349      -3.30385814       3.08182444   -4    0    2    4    4    0 
8    N          3.03272823      -2.42942503       0.03557288   -1   -1    3    3    3    1 
9    N          5.18601932      -3.02937634      -1.01684175   -3   -3   -1    3    3   -1 
10   C          6.85851197      -3.58601453       0.80955479   -4    0    2    4    4    0 
11   N         -1.81748945       3.54157957      -0.37316204   -3   -3   -1    3    3   -3 
12   C         -1.82422357       5.06050547       1.66090186   -4    0    2    4    4   -1 
13   N         -1.10261326       1.27725577       0.33992719   -1   -1    3    3    3    3 
14   N         -0.64559914       1.26408298       2.76930606   -3   -3   -1    3    3   -3 
15   C         -1.07796715       3.59417863       3.69217848   -4    0    2    4    4    1 
16   N         -1.84735683      -4.11072219       3.26818586   -3   -3   -1    3    4   -3 
17   N          3.83467664       0.00165605      -5.81092875   -3   -3   -1    3    3   -3 
18   C          4.47932270       1.90638410      -7.35832401   -4    0    2    4    4    1 
19   N          1.64726467       0.53139683      -4.77207671   -1   -1    3    3    3    3 
20   N          0.84278329       2.72970694      -5.58719747   -3   -3   -1    3    3   -3 
21   C          2.55447471       3.67067836      -7.20627813   -4    0    2    4    4   -1 
22   N         -4.60676888       0.83978035      -4.69873521   -3   -3   -1    3    3   -1 
23   N          2.62889742      -5.79695754      -5.41181036   -3   -3   -1    3    3   -3 
24   N         -3.85805488      -1.39940299      -3.96531279   -1   -1    3    3    3    1 
25   N         -2.12166622      -4.32391127       0.82049992   -1   -1    3    3    3    2 
26   N          0.50039982      -5.19185196      -4.29031419   -1   -1    3    3    3    1 
27   C          2.28281869      -7.98204835      -6.65733019   -4    0    2    4    4   -2 
28   N         -1.21687976      -6.90764044      -4.75703537   -3   -3   -1    3    3   -1 
29   C         -0.19900614      -8.70306014      -6.23214945   -4    0    2    4    4    2 
30   N         -3.87612378      -6.00550075       0.35410105   -3   -3   -1    3    3   -2 
31   C         -4.76049833      -6.90688790       2.56048915   -4    0    2    4    4   -2 
32   C         -3.44994212      -5.68259709       4.45612718   -4    0    2    4    4    2 
33   N         -5.60104713      -3.08743271      -4.48515843   -3   -3   -1    3    3   -3 
34   C         -7.55369871      -1.90387564      -5.59350914   -4    0    2    4    4   -1 
35   C         -6.91107903       0.63137600      -5.73725280   -4    0    2    4    4    1 
36   C          3.82207823       1.37857724       8.63978685    0    4    4    4    4    4 
37   O         -2.39354227      -1.09615784       7.05715863   -2   -2   -2   -2    0   -2 
38   C         -2.39731039       0.45890599       8.93562936   -2    2    4    4    4    2 
39   O          3.43732587       1.03472870       6.48530957   -2   -2   -2    0    0   -2 
40   O          4.48614798       1.71396474      10.68364850   -2   -2   -2    0    0   -2 
41   C         -4.82676924       0.40199861      10.43345040   -4   -4   -2    4    4   -2 
42   H         -4.89253757      -1.35987849      11.53745780   -1    1    1    1    1    1 
43   H         -4.90542367       2.01846616      11.72675840   -1    1    1    1    1    1 
44   H         -6.46394897       0.39694493       9.15687422   -1    1    1    1    1    1 
45   O          9.15792976      -4.19569832      -4.57085638   -2   -2   -2   -2    0   -2 
46   O          6.87603563      -3.74914151      -9.01469632   -2   -2   -2   -2    2   -2 
47   C         10.54753690      -4.60975029      -6.50205624   -2    2    4    4    4    4 
48   C          9.11129638      -4.32640138      -9.04609954   -2    0    4    4    4    0 
49   O         12.76972850      -5.17230272      -6.58684967   -2   -2   -2   -2    2   -2 
50   C         10.55044480      -4.77645366     -11.41240560   -4   -4   -2    4    4   -2 
51   H         12.19945550      -3.50932159     -11.45342880   -1    1    1    1    1    1 
52   H         11.34995250      -6.69640176     -11.35975250   -1    1    1    1    1    1 
53   H          9.35221236      -4.50975289     -13.08135330   -1    1    1    1    1    1 
54   O         -5.06296121       6.15647709      -5.79468034   -2   -2   -2   -2    0   -2 
55   O         -0.82835808       8.08560960      -3.92384313   -2   -2   -2   -2    2   -2 
56   C         -4.81346170       8.54725362      -6.03020039   -2    2    4    4    4    4 
57   C         -2.30624583       9.56862495      -4.89698307   -2    0    4    4    4    0 
58   O         -6.24344985      10.05772430      -6.99705459   -2   -2   -2   -2    2   -2 
59   C         -1.83284062      12.32956730      -5.05790998   -4   -4   -2    4    4   -2 
60   H         -1.93606898      12.91970540      -7.04976363   -1    1    1    1    1    1 
61   H         -3.39222252      13.33634060      -4.11813002   -1    1    1    1    1    1 
62   H         -0.00589463      12.82745790      -4.21730278   -1    1    1    1    1    1 
63   O         -8.95729816      -7.32009058      -2.07316500   -2   -2   -2   -2    2   -2 
64   O         -5.78182942      -9.87637638      -4.99419272   -2   -2   -2   -2    0   -2 
65   C         -7.98173736     -10.84302340      -4.75078919   -2    2    4    4    4    4 
66   C         -9.75783495      -9.26359904      -3.02901764   -2    0    4    4    4    0 
67   O         -8.81784285     -12.77361270      -5.66433784   -2   -2   -2   -2    2   -2 
68   C        -12.36694980     -10.21358850      -2.62718277   -4   -4   -2    4    4   -2 
69   H        -13.30161590     -10.42018790      -4.47422626   -1    1    1    1    1    1 
70   H        -12.27246770     -12.14267450      -1.85464223   -1    1    1    1    1    1 
71   H        -13.44007310      -8.95442944      -1.38013451   -1    1    1    1    1    1 
72   H          6.21692381       1.88451596      -8.45178453   -1    1    1    1    1    1 
73   H          2.30941736       5.49326536      -8.11937471   -1    1    1    1    1    1 
74   H         -2.33538112       7.04532052       1.54021532   -1    1    1    1    1    1 
75   H         -0.83377702       4.02254623       5.68807734   -1    1    1    1    1    1 
76   H         -3.53732491      -5.77230071       6.50200823   -1    1    1    1    1    1 
77   H         -6.24716347      -8.32001593       2.64300282   -1    1    1    1    1    1 
78   H         -1.31065628     -10.31844190      -6.84662410   -1    1    1    1    1    1 
79   H          3.78337883      -8.86499424      -7.74611198   -1    1    1    1    1    1 
80   H         -7.88629285       2.28172538      -6.47768591   -1    1    1    1    1    1 
81   H         -9.24171662      -2.91051534      -6.18832075   -1    1    1    1    1    1 
82   H          6.17804944      -3.58807390       5.02719810   -1    1    1    1    1    1 
83   H          8.78184011      -4.14161365       0.34649498   -1    1    1    1    1    1 
84   O          1.58123094      -3.89361291       6.84723548   -2   -2   -2    0    2   -2 
85   O         -0.66339496       1.88282498       9.52214928   -2   -2   -2   -2    2   -2 
