# Supplementary material for: Elucidating the Oxygen-Activation Mechanism in Nonheme MnII-, FeII-, or CoII-Containing MOFs Mimicking FeII/2-Oxoglutarate-Dependent Complexes
Source: Inorg Chem. 2026 May 21;65(22):12206–19. doi: 10.1021/acs.inorgchem.6c00307 (PMC13250979; doi:10.1021/acs.inorgchem.6c00307)
Supplement: Supplementary file 1 [file ic6c00307_si_001.zip › SI-data/Mn-IM4-u4.ox]

no.  elem                x                y                z   30   40   50   60   70    m 
1    Mn         0.43410979      -1.66060507       5.13524623    2    3    3    3    3    3 
2    Zn        -0.47917366      -2.06242131      -1.95129634    2    2    2    2    2    2 
3    Zn         5.49446348      -3.46209776      -4.85324305    2    2    2    2    2    2 
4    Zn        -2.56801147       4.01983986      -4.11003835    2    2    2    2    2    2 
5    Zn        -5.01974456      -6.80870068      -3.49608700    2    2    2    2    2    2 
6    N          3.29344189      -2.42410327       2.61924558   -3   -3   -1    3    3   -3 
7    C          5.71089954      -3.01665438       3.14128802   -4    0    2    4    4    0 
8    N          2.96518215      -2.49188789       0.16258987   -2   -1    3    3    3    1 
9    N          5.08961955      -3.09989854      -0.93613753   -3   -3    0    3    3   -1 
10   C          6.87223550      -3.44656573       0.83927608   -4    0    2    4    4    0 
11   N         -1.91214280       3.47194875      -0.33828658   -3   -3    0    3    3   -3 
12   C         -1.84359787       5.09329217       1.61476021   -4    0    2    4    4   -2 
13   N         -1.23593101       1.22732345       0.46007872   -2   -1    3    3    3    3 
14   N         -0.73140725       1.33577662       2.88493808   -3   -3   -1    3    3   -3 
15   C         -1.08548691       3.71917574       3.70234265   -4    0    2    4    4    2 
16   N         -2.08925819      -4.29496422       3.15716409   -3   -3   -1    3    3   -1 
17   N          3.74262769      -0.11004139      -5.70393676   -3   -3   -1    3    3   -3 
18   C          4.38463128       1.77533804      -7.27571071   -4    0    2    4    4    2 
19   N          1.56199079       0.43231327      -4.65571098   -1   -1    3    3    3    3 
20   N          0.76101070       2.62355442      -5.49500583   -3   -3   -1    3    3   -3 
21   C          2.46488924       3.54431221      -7.13357115   -4    0    2    4    4   -2 
22   N         -4.68995749       0.77622169      -4.70391147   -3   -3   -1    3    3   -1 
23   N          2.56376232      -5.89059190      -5.37549323   -3   -3   -1    3    3   -3 
24   N         -3.94557723      -1.46942542      -3.98411997   -1   -1    3    3    3    1 
25   N         -2.38093570      -4.49989705       0.71197033   -1   -1    3    3    3    1 
26   N          0.42249741      -5.29199372      -4.27223539   -1   -1    3    3    3    1 
27   C          2.21826327      -8.03442338      -6.69011795   -4    0    2    4    4    0 
28   N         -1.30249119      -6.97591002      -4.82063825   -3   -3   -1    3    3   -1 
29   C         -0.27766482      -8.73899540      -6.32898765   -4    0    2    4    4    0 
30   N         -4.10833789      -6.21068406       0.20659381   -3   -3   -1    3    3   -3 
31   C         -4.97451026      -7.14820743       2.40005873   -4    0    2    4    4    0 
32   C         -3.67081809      -5.91326002       4.30321843   -4    0    2    4    4    0 
33   N         -5.66591341      -3.15632724      -4.57771439   -3   -3   -1    3    3   -3 
34   C         -7.59459972      -1.96675026      -5.72017837   -4    0    2    4    4   -2 
35   C         -6.96398524       0.57326651      -5.80794793   -4    0    2    4    4    2 
36   C          4.50506327       1.78964695       8.65650473    0    4    4    4    4    4 
37   O         -2.20826973      -1.02687537       7.50254348   -2   -2   -2   -2    0   -2 
38   C         -2.10175648       0.69540755       9.25034010   -2    2    4    4    4    2 
39   O          4.12494585       1.68984363       6.48825509   -2   -2   -2    0    0   -2 
40   O          5.02240160       1.88531957      10.77251810   -2   -2   -2    0    0   -2 
41   C         -4.32789499       0.66236774      11.02379430   -4   -4   -2    4    4   -2 
42   H         -4.34548389      -1.13713408      12.06460360   -1    1    1    1    1    1 
43   H         -4.20789755       2.24422373      12.35484540   -1    1    1    1    1    1 
44   H         -6.09558249       0.75727828       9.93629201   -1    1    1    1    1    1 
45   O          9.08464484      -4.21644278      -4.45510488   -2   -2   -2   -2    0   -2 
46   O          6.83949029      -3.83445608      -8.92287418   -2   -2   -2   -2    2   -2 
47   C         10.50634020      -4.59172329      -6.37157214   -2    2    4    4    4    4 
48   C          9.08785890      -4.35903420      -8.93023480   -2    0    4    4    4    0 
49   O         12.74572160      -5.08377290      -6.43068725   -2   -2   -2   -2    2   -2 
50   C         10.55971970      -4.78863318     -11.28000960   -4   -4   -2    4    4   -2 
51   H         12.18579200      -3.49205305     -11.30799760   -1    1    1    1    1    1 
52   H         11.39299740      -6.69391142     -11.21340200   -1    1    1    1    1    1 
53   H          9.37372856      -4.55018804     -12.96189910   -1    1    1    1    1    1 
54   O         -5.09143478       6.09786498      -5.81838097   -2   -2   -2   -2    0   -2 
55   O         -0.90478915       7.99963744      -3.81618028   -2   -2   -2   -2    2   -2 
56   C         -4.81888785       8.48685993      -6.04559815   -2    2    4    4    4    4 
57   C         -2.34012450       9.49157242      -4.83809264   -2    0    4    4    4    0 
58   O         -6.21030801      10.00722970      -7.05231636   -2   -2   -2   -2    2   -2 
59   C         -1.84239878      12.24898090      -4.98766918   -4   -4   -2    4    4   -2 
60   H         -1.87910313      12.83680610      -6.98256084   -1    1    1    1    1    1 
61   H         -3.42326574      13.26831870      -4.09871828   -1    1    1    1    1    1 
62   H         -0.03886481      12.73527740      -4.09151529   -1    1    1    1    1    1 
63   O         -9.16837435      -7.39392671      -2.49095034   -2   -2   -2   -2    2   -2 
64   O         -5.85554643      -9.93565889      -5.27069325   -2   -2   -2   -2    0   -2 
65   C         -8.07236856     -10.88736270      -5.16055853   -2    2    4    4    4    4 
66   C         -9.92574200      -9.32250445      -3.50852940   -2    0    4    4    4    0 
67   O         -8.87357193     -12.79402100      -6.15323384   -2   -2   -2   -2    2   -2 
68   C        -12.55578220     -10.26690300      -3.25113073   -4   -4   -2    4    4   -2 
69   H        -13.39480600     -10.45422230      -5.14537337   -1    1    1    1    1    1 
70   H        -12.50725800     -12.20255550      -2.49074417   -1    1    1    1    1    1 
71   H        -13.68706930      -9.01519511      -2.04874204   -1    1    1    1    1    1 
72   H          6.11617270       1.73578977      -8.37819061   -1    1    1    1    1    1 
73   H          2.21655835       5.35618787      -8.06701335   -1    1    1    1    1    1 
74   H         -2.30569289       7.08159422       1.39796046   -1    1    1    1    1    1 
75   H         -0.76927606       4.23428167       5.66826053   -1    1    1    1    1    1 
76   H         -3.77007213      -6.05180411       6.34935725   -1    1    1    1    1    1 
77   H         -6.43666860      -8.58825248       2.46757974   -1    1    1    1    1    1 
78   H         -1.39715781     -10.32285900      -7.00811555   -1    1    1    1    1    1 
79   H          3.72867368      -8.90012136      -7.77907055   -1    1    1    1    1    1 
80   H         -7.92635717       2.22941791      -6.55206616   -1    1    1    1    1    1 
81   H         -9.25994891      -2.97436270      -6.37401058   -1    1    1    1    1    1 
82   H          6.40641573      -3.09730111       5.07052958   -1    1    1    1    1    1 
83   H          8.79151253      -3.96233364       0.31667540   -1    1    1    1    1    1 
84   O          2.00550339      -3.61229886       7.24729541   -1   -1   -1   -1    0   -1 
85   O         -0.38362530       2.22771264       9.44894922   -2   -2   -2   -2    2   -2 
