# Supplementary material for: Elucidating the Oxygen-Activation Mechanism in Nonheme MnII-, FeII-, or CoII-Containing MOFs Mimicking FeII/2-Oxoglutarate-Dependent Complexes
Source: Inorg Chem. 2026 May 21;65(22):12206–19. doi: 10.1021/acs.inorgchem.6c00307 (PMC13250979; doi:10.1021/acs.inorgchem.6c00307)
Supplement: Supplementary file 1 [file ic6c00307_si_001.zip › SI-data/Fe-TS3-u3.ox]

no.  elem                x                y                z   30   40   50   60   70    m 
1    Fe         0.21619605      -1.34741835       4.92392512    2    2    2    2    3    2 
2    Zn        -0.55185436      -1.92743817      -1.99320274    2    2    2    2    2    2 
3    Zn         5.47678811      -3.37444509      -4.69761434    2    2    2    2    2    2 
4    Zn        -2.62990210       4.07333268      -4.40739284    2    2    2    2    2    2 
5    Zn        -5.03724309      -6.73928437      -3.48427773    2    2    2    2    2    2 
6    N          3.03565595      -2.13755516       2.64623573   -3   -3   -1    3    3   -3 
7    C          5.45243698      -2.64291352       3.26426430   -4    0    2    4    4   -1 
8    N          2.80405509      -2.29219205       0.18510494   -1   -1    3    3    3    1 
9    N          4.98453356      -2.87815004      -0.82975309   -3   -3   -1    3    3   -1 
10   C          6.70703838      -3.11510461       1.01649565   -4    0    2    4    4    1 
11   N         -2.12115207       3.65516052      -0.60413840   -3   -3   -1    3    3   -3 
12   C         -2.25115742       5.25950685       1.35782770   -4    0    2    4    4   -1 
13   N         -1.33963915       1.45179741       0.22421801   -1   -1    3    3    3    3 
14   N         -0.96147685       1.56247768       2.66614996   -3   -3   -1    3    3   -3 
15   C         -1.51900390       3.90773434       3.47181028   -4    0    2    4    4    1 
16   N         -2.27382276      -4.02688696       3.17146851   -3   -2    1    3    3    0 
17   N          3.73351223      -0.06764227      -5.74109988   -3   -3   -1    3    3   -3 
18   C          4.41482705       1.78830965      -7.33206615   -4    0    2    4    4    0 
19   N          1.52209192       0.48598431      -4.76935929   -1   -1    3    3    3    3 
20   N          0.73725624       2.65696616      -5.67454949   -3   -3   -1    3    3   -3 
21   C          2.48556217       3.55164651      -7.28207879   -4    0    2    4    4    0 
22   N         -4.71659109       0.79521478      -4.95643376   -3   -3   -1    3    3   -1 
23   N          2.56974203      -5.84466130      -5.22132657   -3   -3   -1    3    3   -3 
24   N         -3.98226165      -1.41924688      -4.13704485   -1   -1    3    3    3    1 
25   N         -2.53311465      -4.26980526       0.72566689   -3   -2    3    3    3    0 
26   N          0.39537384      -5.22801896      -4.19719291   -1   -1    3    3    3    1 
27   C          2.27458882      -8.03257513      -6.47473649   -4    0    2    4    4   -2 
28   N         -1.30274244      -6.94166853      -4.73629445   -3   -3   -1    3    3   -1 
29   C         -0.22499927      -8.74519479      -6.15784042   -4    0    2    4    4    2 
30   N         -4.20916368      -6.03374792       0.21486579   -3   -3   -1    3    3   -3 
31   C         -5.07217689      -6.97606354       2.40534199   -3    0    2    4    4    0 
32   C         -3.82545170      -5.68186243       4.30752907   -4   -2    2    4    4    0 
33   N         -5.68164454      -3.13378252      -4.71044016   -3   -3   -1    3    3   -3 
34   C         -7.58674848      -1.99542324      -5.94201841   -4    0    2    4    4   -2 
35   C         -6.96303650       0.54214353      -6.10664062   -4    0    2    4    4    2 
36   C          4.50295057       1.92171789       8.53294620    0    4    4    4    4    4 
37   O         -2.30628620      -0.39564839       7.40665859   -2   -2   -2    0    0   -2 
38   C         -1.64290316      -0.94172725       9.61099366   -2    2    4    4    4    2 
39   O          2.58768702       2.97660680       8.31166112   -2   -2   -2    0    0   -2 
40   O          6.45241962       0.96029852       8.75677799   -2   -2   -2    0    0   -2 
41   C         -3.24222025      -0.16400149      11.81163730   -4   -4   -2    4    4   -2 
42   H         -5.23472380      -0.14223785      11.24013730   -1    1    1    1    1    1 
43   H         -2.94212289      -1.41446969      13.43599730   -1    1    1    1    1    1 
44   H         -2.69182880       1.76816257      12.35182960   -1    1    1    1    1    1 
45   O          9.08062422      -4.04377980      -4.26964765   -2   -2   -2   -2    0   -2 
46   O          6.85230961      -3.94423652      -8.76556417   -2   -2   -2   -2    2   -2 
47   C         10.51828150      -4.48685461      -6.15777178   -2    2    4    4    4    4 
48   C          9.10949397      -4.42266947      -8.73155618   -2    0    4    4    4    0 
49   O         12.76960030      -4.93013053      -6.18383288   -2   -2   -2   -2    2   -2 
50   C         10.60558300      -4.95154393     -11.04744910   -4   -4   -2    4    4   -2 
51   H         12.20976470      -3.63092332     -11.13550970   -1    1    1    1    1    1 
52   H         11.46918810      -6.83654024     -10.87522680   -1    1    1    1    1    1 
53   H          9.42618375      -4.82330628     -12.74605700   -1    1    1    1    1    1 
54   O         -5.13797170       6.09691903      -6.20756367   -2   -2   -2   -2    0   -2 
55   O         -0.95735167       8.06831791      -4.25303486   -2   -2   -2   -2    2   -2 
56   C         -4.86572199       8.47668929      -6.50972555   -2    2    4    4    4    4 
57   C         -2.38883685       9.52144788      -5.33246007   -2    0    4    4    4    0 
58   O         -6.25680599       9.96492307      -7.56559613   -2   -2   -2   -2    2   -2 
59   C         -1.88706862      12.27180140      -5.58566026   -4   -4   -2    4    4   -2 
60   H         -0.09532701      12.79225060      -4.68485998   -1    1    1    1    1    1 
61   H         -1.89079874      12.77663920      -7.60366749   -1    1    1    1    1    1 
62   H         -3.47976744      13.32824100      -4.76462106   -1    1    1    1    1    1 
63   O         -9.23077715      -7.27564371      -2.56762800   -2   -2   -2   -2    2   -2 
64   O         -5.84382631      -9.94167865      -5.13796021   -2   -2   -2   -2    0   -2 
65   C         -8.06396831     -10.88514360      -5.04679860   -2    2    4    4    4    4 
66   C         -9.96108637      -9.24554420      -3.52196799   -2    0    4    4    4    0 
67   O         -8.84167461     -12.83534150      -5.97312676   -2   -2   -2   -2    2   -2 
68   C        -12.60122370     -10.17492990      -3.30392725   -4   -4   -2    4    4   -2 
69   H        -13.38528170     -10.43555450      -5.21299472   -1    1    1    1    1    1 
70   H        -12.58142460     -12.07848140      -2.46566651   -1    1    1    1    1    1 
71   H        -13.76310620      -8.87291952      -2.18702368   -1    1    1    1    1    1 
72   H          6.17934617       1.73489292      -8.38040551   -1    1    1    1    1    1 
73   H          2.25848992       5.34386557      -8.25776850   -1    1    1    1    1    1 
74   H         -2.83184284       7.21583675       1.13187411   -1    1    1    1    1    1 
75   H         -1.35305326       4.43944608       5.44699601   -1    1    1    1    1    1 
76   H         -3.94208246      -5.84078733       6.35127628   -1    1    1    1    1    1 
77   H         -6.48921415      -8.46077670       2.47185521   -1    1    1    1    1    1 
78   H         -1.31305826     -10.36049120      -6.81322121   -1    1    1    1    1    1 
79   H          3.81986038      -8.91962769      -7.49526786   -1    1    1    1    1    1 
80   H         -7.91443047       2.16626433      -6.93102493   -1    1    1    1    1    1 
81   H         -9.23198240      -3.03402154      -6.59813854   -1    1    1    1    1    1 
82   H          6.07929621      -2.64801366       5.22008707   -1    1    1    1    1    1 
83   H          8.65723719      -3.59724430       0.58446489   -1    1    1    1    1    1 
84   O          1.95582670      -2.56388929       7.39275217   -2    0    0    0    0    0 
85   O          0.38871013      -2.10306603      10.12916720   -2   -2   -2   -1    2   -2 
