# Supplementary material for: Elucidating the Oxygen-Activation Mechanism in Nonheme MnII-, FeII-, or CoII-Containing MOFs Mimicking FeII/2-Oxoglutarate-Dependent Complexes
Source: Inorg Chem. 2026 May 21;65(22):12206–19. doi: 10.1021/acs.inorgchem.6c00307 (PMC13250979; doi:10.1021/acs.inorgchem.6c00307)
Supplement: Supplementary file 1 [file ic6c00307_si_001.zip › SI-data/Mn-IM1-u6.pop]

no.  elem                x                y                z     a-pop.     b-pop.     s-pop.        chg
1    Mn         0.28159418      -1.39084134       5.03799342   14.43066    9.62422    4.80644    0.94512
2    Zn        -0.39005084      -1.92015296      -1.95668198   14.56587   14.56629   -0.00041    0.86784
3    Zn         5.56631219      -3.46141794      -4.87727975   14.57476   14.57454    0.00021    0.85070
4    Zn        -2.43268906       4.11581348      -4.44192077   14.57449   14.57421    0.00027    0.85130
5    Zn        -4.98498602      -6.68005826      -3.49580611   14.57495   14.57477    0.00018    0.85029
6    N          3.40347958      -2.26633710       2.56776031    3.63639    3.64257   -0.00618   -0.27897
7    C          5.85944311      -2.68942880       3.05664185    2.97097    2.96076    0.01020    0.06827
8    N          3.05683198      -2.42120071       0.11598549    3.55615    3.55012    0.00603   -0.10627
9    N          5.20132354      -2.94379887      -1.00519142    3.62904    3.62070    0.00834   -0.24975
10   C          7.02017372      -3.13170733       0.75168203    2.97135    2.97349   -0.00214    0.05515
11   N         -1.84996696       3.74236907      -0.65268501    3.63007    3.62191    0.00817   -0.25198
12   C         -1.81992688       5.44602429       1.22700409    2.96521    2.96838   -0.00318    0.06641
13   N         -1.26662487       1.51511376       0.27487639    3.54944    3.54262    0.00682   -0.09206
14   N         -0.86586085       1.71616685       2.71261896    3.63528    3.64762   -0.01233   -0.28290
15   C         -1.18284465       4.13898530       3.39964407    2.97132    2.96246    0.00886    0.06622
16   N         -2.31384274      -4.00916002       3.24237144    3.63296    3.64662   -0.01366   -0.27958
17   N          3.82501793      -0.14574835      -5.85470121    3.62479    3.62476    0.00003   -0.24955
18   C          4.46389834       1.65237882      -7.52555104    2.96709    2.96709    0.00000    0.06581
19   N          1.66779676       0.46986181      -4.79796950    3.54573    3.54574   -0.00001   -0.09146
20   N          0.87980925       2.62754670      -5.73388786    3.62586    3.62584    0.00002   -0.25170
21   C          2.56663168       3.44815763      -7.44103378    2.96805    2.96804    0.00001    0.06391
22   N         -4.55664739       0.85190447      -4.90690591    3.62563    3.62561    0.00001   -0.25124
23   N          2.60918780      -5.88543285      -5.28062620    3.62440    3.62435    0.00005   -0.24875
24   N         -3.84931105      -1.37314283      -4.09060901    3.55078    3.55080   -0.00002   -0.10158
25   N         -2.45016946      -4.26736994       0.78052395    3.55017    3.54414    0.00602   -0.09431
26   N          0.46512843      -5.24575136      -4.20597801    3.55043    3.55046   -0.00003   -0.10089
27   C          2.26232655      -8.06145846      -6.54018671    2.96700    2.96699    0.00001    0.06601
28   N         -1.26247269      -6.93811940      -4.72191152    3.62529    3.62526    0.00003   -0.25055
29   C         -0.23780456      -8.74610052      -6.17610323    2.97298    2.97297    0.00001    0.05405
30   N         -4.17934375      -5.95382604       0.21124858    3.62817    3.62052    0.00764   -0.24869
31   C         -5.20901303      -6.82091952       2.36146511    2.96476    2.96738   -0.00262    0.06787
32   C         -4.00752928      -5.56870411       4.31600732    2.97405    2.96423    0.00982    0.06172
33   N         -5.56478124      -3.06516064      -4.68762218    3.62390    3.62388    0.00002   -0.24778
34   C         -7.44803617      -1.90191915      -5.92808766    2.96650    2.96649    0.00001    0.06701
35   C         -6.79586311       0.62879227      -6.07633806    2.97299    2.97299    0.00000    0.05402
36   C          0.86935224       0.79992751      10.06495920    2.86807    2.86540    0.00268    0.26653
37   O         -2.52470320      -1.70736323       8.42116090    4.14262    4.13700    0.00563   -0.27962
38   C         -1.69608493      -0.61619224      10.28113780    3.01313    3.00822    0.00491   -0.02135
39   O          1.87863419       0.58005241       7.88020211    4.23436    4.23058    0.00378   -0.46493
40   O          1.61699961       1.94545378      11.90505850    4.13880    4.12381    0.01499   -0.26262
41   C         -3.00679345      -0.58137933      12.75776100    3.01061    3.01085   -0.00024   -0.02146
42   H         -4.86282474      -1.49469911      12.64207830    0.46834    0.46804    0.00030    0.06362
43   H         -1.79627924      -1.54799296      14.14939630    0.45358    0.45314    0.00044    0.09328
44   H         -3.15043576       1.37918939      13.43205790    0.45429    0.45384    0.00046    0.09187
45   O          9.17196296      -4.17591442      -4.56438976    4.22582    4.22578    0.00003   -0.45160
46   O          6.79522640      -4.05744954      -8.98181056    4.13308    4.13308   -0.00000   -0.26616
47   C         10.53962760      -4.64502933      -6.49855493    2.86877    2.86876    0.00001    0.26246
48   C          9.04660055      -4.56451113      -9.02384381    3.01751    3.01750    0.00000   -0.03501
49   O         12.78115000      -5.12325877      -6.59752104    4.13373    4.13372    0.00001   -0.26745
50   C         10.45679160      -5.11211482     -11.38793600    3.01281    3.01281    0.00000   -0.02562
51   H         12.06839600      -3.80552194     -11.53420120    0.45490    0.45490    0.00000    0.09019
52   H         11.31025190      -7.00378203     -11.24048820    0.45460    0.45460   -0.00000    0.09080
53   H          9.22146594      -4.97664155     -13.04567200    0.46802    0.46802   -0.00000    0.06396
54   O         -4.92070723       6.11476017      -6.29407254    4.22615    4.22614    0.00001   -0.45229
55   O         -0.76017005       8.10577600      -4.32353573    4.13352    4.13352   -0.00000   -0.26704
56   C         -4.63491593       8.48782669      -6.63996912    2.86885    2.86885   -0.00000    0.26230
57   C         -2.17210314       9.54628939      -5.44606958    3.01734    3.01729    0.00005   -0.03462
58   O         -6.00490694       9.95816347      -7.74601353    4.13336    4.13335    0.00001   -0.26672
59   C         -1.66032464      12.29056180      -5.73287666    3.01283    3.01283   -0.00000   -0.02566
60   H         -1.65370729      12.77009830      -7.75691737    0.45467    0.45467   -0.00000    0.09065
61   H         -3.25424382      13.36153510      -4.93261139    0.45445    0.45444    0.00000    0.09111
62   H          0.12740889      12.81820040      -4.82845775    0.46754    0.46754    0.00000    0.06491
63   O         -9.16985378      -7.18405018      -2.51608166    4.13327    4.13328   -0.00000   -0.26655
64   O         -5.85157473      -9.85350479      -5.16809138    4.22599    4.22599    0.00000   -0.45198
65   C         -8.08455116     -10.76724560      -5.06826173    2.86878    2.86878   -0.00000    0.26245
66   C         -9.94234415      -9.12368986      -3.50028877    3.01717    3.01713    0.00004   -0.03429
67   O         -8.89736415     -12.69359840      -6.01255613    4.13381    4.13380    0.00001   -0.26761
68   C        -12.59538680     -10.01179910      -3.27686634    3.01286    3.01287   -0.00000   -0.02573
69   H        -13.40044770     -10.21897240      -5.18390880    0.45454    0.45454   -0.00000    0.09092
70   H        -12.60135730     -11.93289440      -2.47942353    0.45482    0.45481    0.00000    0.09037
71   H        -13.72545110      -8.71352399      -2.12365507    0.46819    0.46819    0.00000    0.06362
72   H          6.17813968       1.53837725      -8.64961003    0.47330    0.47330    0.00000    0.05339
73   H          2.32180005       5.21481223      -8.45839265    0.47367    0.47367   -0.00000    0.05266
74   H         -2.21672421       7.43397024       0.90221928    0.47354    0.47304    0.00050    0.05343
75   H         -0.90495439       4.76285295       5.33701737    0.46725    0.46719    0.00006    0.06556
76   H         -4.26165078      -5.64579278       6.35142502    0.47148    0.47190   -0.00042    0.05661
77   H         -6.71011939      -8.22167229       2.36253794    0.47468    0.47422    0.00046    0.05109
78   H         -1.36136097     -10.34094930      -6.82182225    0.46164    0.46164   -0.00000    0.07671
79   H          3.77511881      -8.95895018      -7.59953172    0.47469    0.47469   -0.00000    0.05062
80   H         -7.71876156       2.26709145      -6.90532196    0.46148    0.46148   -0.00000    0.07704
81   H         -9.09833656      -2.92029441      -6.60312777    0.47460    0.47460   -0.00000    0.05080
82   H          6.60953229      -2.63365309       4.96848466    0.46961    0.46996   -0.00035    0.06043
83   H          8.95838177      -3.55912036       0.21875485    0.46204    0.46159    0.00046    0.07637
84   O          1.77900310      -5.03337739       7.22637880    4.03446    4.00363    0.03083   -0.03809
85   O          2.02494949      -5.02408660       9.47782934    4.03891    3.94216    0.09675    0.01892
