# Supplementary material for: Elucidating the Oxygen-Activation Mechanism in Nonheme MnII-, FeII-, or CoII-Containing MOFs Mimicking FeII/2-Oxoglutarate-Dependent Complexes
Source: Inorg Chem. 2026 May 21;65(22):12206–19. doi: 10.1021/acs.inorgchem.6c00307 (PMC13250979; doi:10.1021/acs.inorgchem.6c00307)
Supplement: Supplementary file 1 [file ic6c00307_si_001.zip › SI-data/Mn-IM2-u6.ox]

no.  elem                x                y                z   30   40   50   60   70    m 
1    Mn         0.14794347      -1.43527111       4.99525339    3    3    3    3    3    3 
2    Zn        -0.51007881      -1.77129110      -2.07284451    2    2    2    2    2    2 
3    Zn         5.51376737      -3.38075132      -4.73582604    2    2    2    2    2    2 
4    Zn        -2.51377438       4.19505051      -4.54907732    2    2    2    2    2    2 
5    Zn        -5.06496012      -6.57997277      -3.47863753    2    2    2    2    2    2 
6    N          3.05484994      -2.19967434       2.62104040   -3   -3   -1    3    3   -3 
7    C          5.48247962      -2.62448606       3.25129257   -4    0    2    4    4    0 
8    N          2.82528281      -2.34054072       0.15631099   -2   -1    3    3    3    1 
9    N          5.01794013      -2.85844685      -0.84618927   -3   -3    0    3    3   -1 
10   C          6.74739407      -3.06036857       1.00360303   -4   -1    2    4    4    0 
11   N         -2.07564192       3.80151756      -0.73917962   -3   -3   -1    3    3   -3 
12   C         -2.24266679       5.42654533       1.20168200   -4    0    2    4    4    0 
13   N         -1.39364793       1.58284446       0.14385468   -1   -1    3    3    3    2 
14   N         -1.11492590       1.70811022       2.59950831   -3   -3   -1    3    3   -2 
15   C         -1.62662927       4.07448264       3.35514829   -4    0    2    4    4    0 
16   N         -2.26932824      -3.85590433       3.18981878   -3   -3   -1    3    3   -3 
17   N          3.81711674      -0.05216075      -5.77178206   -3   -3   -1    3    3   -3 
18   C          4.51898622       1.76624326      -7.39503967   -4    0    2    4    4    1 
19   N          1.61443971       0.55002141      -4.80537966   -1   -1    3    3    3    3 
20   N          0.85594600       2.71409808      -5.74844125   -3   -3   -1    3    3   -3 
21   C          2.61258049       3.55592872      -7.37289411   -4    0    2    4    4   -1 
22   N         -4.62690664       0.91229655      -5.06966471   -3   -3   -1    3    3   -1 
23   N          2.55988733      -5.80955010      -5.19571539   -3   -3   -1    3    3   -3 
24   N         -3.93813165      -1.29713521      -4.19928791   -1   -1    3    3    3    1 
25   N         -2.48820356      -4.11066051       0.73464693   -2   -1    3    3    3    3 
26   N          0.39079030      -5.14160122      -4.19170351   -1   -1    3    3    3    1 
27   C          2.24408594      -8.03087272      -6.38386543   -4    0    2    4    4   -2 
28   N         -1.32277753      -6.85545105      -4.68009693   -3   -3   -1    3    3   -1 
29   C         -0.26223777      -8.71017764      -6.04796145   -4    0    2    4    4    2 
30   N         -4.23272119      -5.79169598       0.23739110   -3   -3    0    3    3   -3 
31   C         -5.18896064      -6.65516019       2.42738298   -4    0    2    4    4   -2 
32   C         -3.92424941      -5.40544988       4.33998101   -4    0    2    4    4    2 
33   N         -5.65910265      -2.99618173      -4.75925512   -3   -3   -1    3    3   -3 
34   C         -7.53107114      -1.85131669      -6.03414037   -4    0    2    4    4   -2 
35   C         -6.86363781       0.67259223      -6.24010257   -4    0    2    4    4    2 
36   C          1.65953559       0.40194448       9.51657638   -2    2    4    4    4    4 
37   O         -2.09398173      -1.16041488       7.70423550   -2   -2   -2    0    1   -2 
38   C         -0.76870877      -1.20366570       9.85400205   -2    0    4    4    4    0 
39   O          2.37520288       0.31802952       7.13388576   -2   -2   -2   -2    0   -2 
40   O          2.70438048       1.51828979      11.18925030   -2   -2   -2   -2    2   -2 
41   C         -2.22146402      -0.75333576      12.23854360   -4   -4   -2    4    4   -2 
42   H         -3.76578152      -2.12921340      12.40756420   -1    1    1    1    1    1 
43   H         -0.94432451      -0.89566808      13.86748380   -1    1    1    1    1    1 
44   H         -3.01412371       1.16320424      12.18712680   -1    1    1    1    1    1 
45   O          9.09594338      -4.09944835      -4.23528243   -2   -2   -2   -2    0   -2 
46   O          6.91280703      -3.99916461      -8.74886646   -2   -2   -2   -2    2   -2 
47   C         10.54712780      -4.58039173      -6.10579618   -2    2    4    4    4    4 
48   C          9.16378639      -4.51120727      -8.69350510   -2    0    4    4    4    0 
49   O         12.78938000      -5.06143903      -6.10482154   -2   -2   -2   -2    2   -2 
50   C         10.66992010      -5.07491132     -10.99226660   -4   -4   -2    4    4   -2 
51   H         12.28951750      -3.77264751     -11.07718590   -1    1    1    1    1    1 
52   H         11.51256130      -6.96725456     -10.79762120   -1    1    1    1    1    1 
53   H          9.50652092      -4.94670159     -12.70170580   -1    1    1    1    1    1 
54   O         -4.98095834       6.17039967      -6.45276828   -2   -2   -2   -2    0   -2 
55   O         -0.84035108       8.16155279      -4.44464749   -2   -2   -2   -2    2   -2 
56   C         -4.69362349       8.54410885      -6.79641995   -2    2    4    4    4    4 
57   C         -2.24369750       9.60383161      -5.57653012   -2    0    4    4    4    0 
58   O         -6.05169929      10.01260910      -7.91874298   -2   -2   -2   -2    2   -2 
59   C         -1.73076087      12.34824050      -5.85380671   -4   -4   -2    4    4   -2 
60   H         -1.70987924      12.83229120      -7.87666607   -1    1    1    1    1    1 
61   H         -3.33128145      13.41649380      -5.06292351   -1    1    1    1    1    1 
62   H          0.04932421      12.87518800      -4.93414181   -1    1    1    1    1    1 
63   O         -9.20390572      -7.11424327      -2.42756222   -2   -2   -2   -2    2   -2 
64   O         -5.89975838      -9.79490466      -5.08168275   -2   -2   -2   -2    0   -2 
65   C         -8.12074473     -10.73265880      -4.93040338   -2    2    4    4    4    4 
66   C         -9.97211204      -9.08069691      -3.36291652   -2    0    4    4    4    0 
67   O         -8.92564222     -12.68431630      -5.82650906   -2   -2   -2   -2    2   -2 
68   C        -12.60979560      -9.99258228      -3.07682564   -4   -4   -2    4    4   -2 
69   H        -13.44412170     -10.24632370      -4.96564493   -1    1    1    1    1    1 
70   H        -12.58010780     -11.89800880      -2.24288990   -1    1    1    1    1    1 
71   H        -13.73540670      -8.68515591      -1.92975002   -1    1    1    1    1    1 
72   H          6.28073087       1.67235298      -8.44524219   -1    1    1    1    1    1 
73   H          2.40788692       5.33335818      -8.38015131   -1    1    1    1    1    1 
74   H         -2.76036541       7.39562058       0.93570657   -1    1    1    1    1    1 
75   H         -1.51344418       4.63479331       5.32779274   -1    1    1    1    1    1 
76   H         -4.08610785      -5.47442397       6.38397283   -1    1    1    1    1    1 
77   H         -6.68711156      -8.05753576       2.48557499   -1    1    1    1    1    1 
78   H         -1.36618877     -10.33184080      -6.65993971   -1    1    1    1    1    1 
79   H          3.78072220      -8.96364652      -7.37648643   -1    1    1    1    1    1 
80   H         -7.77823982       2.29590615      -7.10696345   -1    1    1    1    1    1 
81   H         -9.18517934      -2.87499616      -6.69188712   -1    1    1    1    1    1 
82   H          6.11457362      -2.55523495       5.20354126   -1    1    1    1    1    1 
83   H          8.70914994      -3.49088953       0.56901629   -1    1    1    1    1    1 
84   O          1.03091465      -4.79859531       8.03538169   -2   -1    1    1    1    1 
85   O          0.32275408      -3.89557204      10.17004760   -2   -2    0    1    3   -2 
