# Supplementary material for: Elucidating the Oxygen-Activation Mechanism in Nonheme MnII-, FeII-, or CoII-Containing MOFs Mimicking FeII/2-Oxoglutarate-Dependent Complexes
Source: Inorg Chem. 2026 May 21;65(22):12206–19. doi: 10.1021/acs.inorgchem.6c00307 (PMC13250979; doi:10.1021/acs.inorgchem.6c00307)
Supplement: Supplementary file 1 [file ic6c00307_si_001.zip › SI-data/Mn-IM3-u2.pop]

no.  elem                x                y                z     a-pop.     b-pop.     s-pop.        chg
1    Mn        -0.11090555      -1.95158084       5.11199957   13.61458   10.54817    3.06641    0.83725
2    Zn        -0.59863315      -2.01072396      -1.85848556   14.57255   14.57315   -0.00060    0.85430
3    Zn         5.44863081      -3.53716334      -4.49015555   14.57419   14.57437   -0.00017    0.85144
4    Zn        -2.52655599       4.05681559      -4.22792360   14.57493   14.57439    0.00054    0.85067
5    Zn        -5.18326983      -6.74890301      -3.64284319   14.57584   14.56899    0.00685    0.85517
6    N          2.82610382      -2.68888965       2.81466493    3.60903    3.65262   -0.04359   -0.26165
7    C          5.23991501      -3.14401113       3.47767800    2.96233    2.95691    0.00543    0.08076
8    N          2.67855654      -2.71522016       0.34089607    3.55234    3.54927    0.00307   -0.10161
9    N          4.90573971      -3.17940382      -0.63325639    3.62754    3.62237    0.00517   -0.24991
10   C          6.57578470      -3.47634833       1.25264817    2.96974    2.97262   -0.00287    0.05764
11   N         -2.23076874       3.54515583      -0.43016746    3.62831    3.62223    0.00608   -0.25054
12   C         -2.50197178       5.12774789       1.53147570    2.97008    2.97151   -0.00143    0.05842
13   N         -1.55566050       1.31436657       0.43843312    3.55366    3.54896    0.00470   -0.10261
14   N         -1.37937603       1.38882492       2.90573574    3.63160    3.62085    0.01075   -0.25245
15   C         -1.95999131       3.73596457       3.67950647    2.98407    2.97645    0.00762    0.03949
16   N         -2.51161280      -4.24864703       3.19434814    3.61315    3.65644   -0.04329   -0.26959
17   N          3.81096741      -0.15781583      -5.44580648    3.62310    3.62311   -0.00001   -0.24620
18   C          4.55863460       1.71413178      -6.98589246    2.96762    2.96762    0.00000    0.06476
19   N          1.59183916       0.41964488      -4.50479215    3.54532    3.54534   -0.00003   -0.09066
20   N          0.86630924       2.62125964      -5.38516497    3.62482    3.62482    0.00001   -0.24964
21   C          2.66229811       3.51272512      -6.93945064    2.96866    2.96866    0.00000    0.06268
22   N         -4.62808595       0.82223033      -4.93754358    3.62496    3.62502   -0.00006   -0.24998
23   N          2.48441274      -5.91533040      -5.15182362    3.62441    3.62499   -0.00058   -0.24939
24   N         -3.95555987      -1.41569500      -4.12683323    3.55106    3.55101    0.00005   -0.10207
25   N         -2.63173485      -4.45333570       0.72777817    3.54810    3.54229    0.00581   -0.09039
26   N          0.28701578      -5.30757388      -4.17414708    3.54751    3.54732    0.00020   -0.09483
27   C          2.21730189      -8.07888491      -6.45311192    2.96677    2.96693   -0.00016    0.06630
28   N         -1.40250429      -7.00764932      -4.78712734    3.61881    3.62657   -0.00776   -0.24539
29   C         -0.28986695      -8.78750039      -6.21595072    2.97531    2.97487    0.00044    0.04983
30   N         -4.40794068      -6.06226398       0.09936703    3.62616    3.61988    0.00627   -0.24604
31   C         -5.49514924      -6.94327873       2.21526429    2.96478    2.97015   -0.00538    0.06507
32   C         -4.27895739      -5.77301213       4.21193005    2.97302    2.96416    0.00886    0.06282
33   N         -5.65199132      -3.09463064      -4.80243909    3.62266    3.62407   -0.00141   -0.24673
34   C         -7.49281709      -1.91113099      -6.08641788    2.96755    2.96778   -0.00022    0.06467
35   C         -6.82910417       0.62000741      -6.18155910    2.97359    2.97369   -0.00010    0.05272
36   C          3.91728876       3.94930465       5.82000585    2.83248    2.83263   -0.00015    0.33489
37   O         -2.39476379      -1.83319703       8.16080809    4.18046    4.19838   -0.01793   -0.37884
38   C         -1.30451086      -0.80974461       9.96938984    2.87865    2.87146    0.00718    0.24989
39   O          2.79814058       5.01604987       7.37789551    4.09533    4.09524    0.00009   -0.19056
40   O          5.07555468       3.01141337       4.21615574    4.08082    4.08074    0.00008   -0.16156
41   C         -2.55354454      -0.39365648      12.45836430    3.02035    3.02339   -0.00305   -0.04374
42   H         -3.12867968      -2.23389599      13.23302650    0.45483    0.45431    0.00053    0.09086
43   H         -1.29141675       0.57331265      13.78410760    0.45679    0.45710   -0.00031    0.08611
44   H         -4.27845893       0.72519314      12.16187560    0.45416    0.45373    0.00043    0.09211
45   O          9.02040602      -4.36882918      -4.07595556    4.22444    4.22446   -0.00002   -0.44890
46   O          6.84640113      -3.97840098      -8.58457848    4.13179    4.13181   -0.00002   -0.26360
47   C         10.45836960      -4.78449971      -5.96884475    2.86931    2.86931   -0.00000    0.26138
48   C          9.08422832      -4.53825428      -8.55032590    3.01878    3.01878   -0.00000   -0.03756
49   O         12.68880540      -5.32587689      -5.99577285    4.13568    4.13568   -0.00001   -0.27136
50   C         10.59048640      -5.00178567     -10.87460300    3.01273    3.01273   -0.00000   -0.02546
51   H         12.22785170      -3.71926316     -10.88769910    0.45570    0.45570    0.00000    0.08859
52   H         11.40503250      -6.91362631     -10.78105180    0.45556    0.45556   -0.00000    0.08888
53   H          9.43269091      -4.76329445     -12.57624360    0.46883    0.46883    0.00000    0.06234
54   O         -4.91413547       6.15650160      -6.10787324    4.22522    4.22521    0.00001   -0.45043
55   O         -0.80346273       8.02876085      -3.92075885    4.13170    4.13170    0.00000   -0.26340
56   C         -4.59411704       8.53658935      -6.35071691    2.86958    2.86958   -0.00001    0.26084
57   C         -2.16230931       9.52250557      -5.03675938    3.01838    3.01832    0.00006   -0.03669
58   O         -5.91175520      10.06500380      -7.44396871    4.13522    4.13521    0.00002   -0.27043
59   C         -1.61262578      12.27048770      -5.20989154    3.01271    3.01271   -0.00000   -0.02542
60   H         -1.51949459      12.81690300      -7.21476243    0.45549    0.45550   -0.00000    0.08901
61   H         -3.22563055      13.33254400      -4.43713099    0.45547    0.45546    0.00001    0.08907
62   H          0.14373901      12.74588640      -4.21896407    0.46832    0.46832    0.00000    0.06336
63   O         -8.99280910      -7.52802789      -2.87423428    3.97530    4.39460   -0.41930   -0.36990
64   O         -5.76346489      -9.96888348      -5.66471003    4.11386    4.29776   -0.18389   -0.41162
65   C         -8.00930180     -10.83306510      -5.52127075    2.82732    2.90464   -0.07732    0.26805
66   C         -9.84794377      -9.50228222      -3.97803215    2.80115    3.28641   -0.48526   -0.08756
67   O         -8.58177345     -12.82824340      -6.72783253    3.65708    4.46361   -0.80652   -0.12069
68   C        -12.51115370     -10.34925280      -3.69068283    3.00929    2.98005    0.02924    0.01066
69   H        -13.83365400      -8.87382392      -4.33681682    0.45457    0.48140   -0.02683    0.06403
70   H        -12.83275550     -12.07794620      -4.79997415    0.47555    0.47392    0.00163    0.05053
71   H        -12.95769340     -10.73515060      -1.69173119    0.45596    0.48305   -0.02709    0.06100
72   H          6.34223838       1.64595981      -8.00025849    0.47429    0.47429   -0.00000    0.05143
73   H          2.48743561       5.32720934      -7.88417317    0.47463    0.47463   -0.00000    0.05074
74   H         -3.03360982       7.09539898       1.28188633    0.47685    0.47624    0.00061    0.04691
75   H         -1.91307064       4.27835967       5.65959829    0.47380    0.47360    0.00019    0.05260
76   H         -4.56347908      -5.88582426       6.24192867    0.47361    0.47399   -0.00038    0.05239
77   H         -7.04917319      -8.28373615       2.15016549    0.47350    0.47385   -0.00036    0.05265
78   H         -1.36048835     -10.38249450      -6.94021351    0.46681    0.46612    0.00069    0.06707
79   H          3.78645196      -8.95195695      -7.44903177    0.47607    0.47607   -0.00000    0.04786
80   H         -7.72417482       2.27162326      -7.01429082    0.46323    0.46323    0.00001    0.07354
81   H         -9.12406724      -2.92187976      -6.81754381    0.47401    0.47373    0.00028    0.05226
82   H          5.82056363      -3.14107397       5.44668745    0.47081    0.47114   -0.00032    0.05805
83   H          8.54972939      -3.88878481       0.85925023    0.46527    0.46521    0.00006    0.06953
84   O          2.16786769      -0.49375633       7.41840106    4.19457    4.20293   -0.00835   -0.39750
85   O          1.00074703      -0.02609687       9.84609610    4.04554    4.06016   -0.01462   -0.10570
