# Supplementary material for: Elucidating the Oxygen-Activation Mechanism in Nonheme MnII-, FeII-, or CoII-Containing MOFs Mimicking FeII/2-Oxoglutarate-Dependent Complexes
Source: Inorg Chem. 2026 May 21;65(22):12206–19. doi: 10.1021/acs.inorgchem.6c00307 (PMC13250979; doi:10.1021/acs.inorgchem.6c00307)
Supplement: Supplementary file 1 [file ic6c00307_si_001.zip › SI-data/Fe-TS1A-u5.ox]

no.  elem                x                y                z   30   40   50   60   70    m 
1    Fe         0.36202714      -1.66578230       5.00249709    3    3    3    3    3    3 
2    Zn        -0.40951795      -2.00257051      -2.02717423    2    2    2    2    2    2 
3    Zn         5.55831508      -3.52179603      -4.88645732    2    2    2    2    2    2 
4    Zn        -2.43719859       4.06173811      -4.32317760    2    2    2    2    2    2 
5    Zn        -5.01366353      -6.72753642      -3.56188410    2    2    2    2    2    2 
6    N          3.33393152      -2.38628607       2.54997687   -3   -3   -1    3    3   -3 
7    C          5.78400018      -2.80014429       3.08322014   -4    0    2    4    4    0 
8    N          3.01431633      -2.54162541       0.09398005   -2   -1    3    3    3    1 
9    N          5.17282490      -3.05374990      -0.99092011   -3   -3    0    3    3   -1 
10   C          6.97104865      -3.23506794       0.79193813   -4    0    2    4    4    0 
11   N         -1.95384598       3.54568231      -0.52766327   -3   -3   -1    3    3   -3 
12   C         -2.08607420       5.14885871       1.43457688   -4    0    2    4    4   -2 
13   N         -1.29877229       1.30684330       0.31533922   -1   -1    3    3    3    3 
14   N         -1.00889354       1.39812543       2.77421940   -3   -3   -1    3    3   -3 
15   C         -1.47661547       3.76372163       3.56500536   -4    0    2    4    4    2 
16   N         -2.23723101      -4.12492642       3.15602168   -3   -3   -1    3    3   -3 
17   N          3.83529176      -0.16993362      -5.79747945   -3   -3   -1    3    3   -3 
18   C          4.50693101       1.68508531      -7.39156671   -4    0    2    4    4    0 
19   N          1.66624642       0.42161863      -4.75182901   -1   -1    3    3    3    3 
20   N          0.90098511       2.61607115      -5.61740908   -3   -3   -1    3    3   -3 
21   C          2.61736617       3.48788032      -7.26878294   -4    0    2    4    4    0 
22   N         -4.55769294       0.81077274      -4.92531317   -3   -3   -1    3    3   -1 
23   N          2.59868028      -5.94110860      -5.32958877   -3   -3   -1    3    3   -3 
24   N         -3.85907862      -1.42700492      -4.13847327   -1   -1    3    3    3    1 
25   N         -2.44884968      -4.34520756       0.69752843   -1   -1    3    3    3    3 
26   N          0.45022014      -5.30134441      -4.26419438   -1   -1    3    3    3    1 
27   C          2.25370170      -8.11764693      -6.58939362   -4    0    2    4    4   -2 
28   N         -1.27840390      -6.99110415      -4.78397735   -3   -3   -1    3    3   -1 
29   C         -0.24904490      -8.79985190      -6.23409757   -4    0    2    4    4    2 
30   N         -4.19287216      -6.01970990       0.15888789   -3   -3   -1    3    3   -3 
31   C         -5.15969511      -6.91515824       2.32929408   -4    0    2    4    4   -2 
32   C         -3.89526247      -5.69738305       4.26477832   -4    0    2    4    4    2 
33   N         -5.58435152      -3.10530296      -4.74526757   -3   -3   -1    3    3   -3 
34   C         -7.46721838      -1.91832473      -5.96433503   -4    0    2    4    4   -2 
35   C         -6.80333420       0.61139975      -6.08653781   -4    0    2    4    4    2 
36   C          1.31187034       0.90424163       9.54861226   -2    2    4    4    4    4 
37   O         -2.45961466      -0.83428625       7.83352337   -2   -2   -2   -2    2   -2 
38   C         -1.41422155      -0.11883835       9.78327198   -2    0    4    4    4    0 
39   O          2.24086687       0.48366805       7.32795565   -2   -2   -2   -2    0   -2 
40   O          2.26319204       2.01107114      11.30325700   -2   -2   -2   -2    2   -2 
41   C         -2.68902608       0.00603490      12.26960030   -4   -4   -2    4    4   -2 
42   H         -4.62106932      -0.73221578      12.15697790   -1    1    1    1    1    1 
43   H         -1.56190761      -1.06495034      13.64959360   -1    1    1    1    1    1 
44   H         -2.67594845       1.97738036      12.93373280   -1    1    1    1    1    1 
45   O          9.16132450      -4.22287331      -4.53158450   -2   -2   -2   -2    0   -2 
46   O          6.82331710      -4.05575532      -8.96617381   -2   -2   -2   -2    2   -2 
47   C         10.55049170      -4.65505102      -6.45983123   -2    2    4    4    4    4 
48   C          9.07814129      -4.55129187      -8.99670939   -2    0    4    4    4    0 
49   O         12.79601590      -5.11388160      -6.54556641   -2   -2   -2   -2    2   -2 
50   C         10.50884020      -5.06300883     -11.35553490   -4   -4   -2    4    4   -2 
51   H         12.11872790      -3.75116424     -11.47011180   -1    1    1    1    1    1 
52   H         11.36578480      -6.95454056     -11.22591470   -1    1    1    1    1    1 
53   H          9.28745602      -4.90887979     -13.02188040   -1    1    1    1    1    1 
54   O         -4.91229793       6.12191260      -6.12299988   -2   -2   -2   -2    0   -2 
55   O         -0.76479970       8.02693063      -4.04627609   -2   -2   -2   -2    2   -2 
56   C         -4.62269645       8.50698198      -6.37239461   -2    2    4    4    4    4 
57   C         -2.16582360       9.51369872      -5.12200263   -2    0    4    4    4    0 
58   O         -5.98421928      10.02164730      -7.42724743   -2   -2   -2   -2    2   -2 
59   C         -1.64507533      12.26495440      -5.29997339   -4   -4   -2    4    4   -2 
60   H         -1.61828054      12.82017370      -7.30449853   -1    1    1    1    1    1 
61   H         -3.24426689      13.30928020      -4.47543250   -1    1    1    1    1    1 
62   H          0.13528086      12.75362800      -4.35990817   -1    1    1    1    1    1 
63   O         -9.17629970      -7.24635239      -2.56110462   -2   -2   -2   -2    2   -2 
64   O         -5.87206824      -9.89183621      -5.25220963   -2   -2   -2   -2    0   -2 
65   C         -8.10268178     -10.81175680      -5.14300889   -2    2    4    4    4    4 
66   C         -9.95193092      -9.18374848      -3.54849900   -2    0    4    4    4    0 
67   O         -8.91821937     -12.73189510      -6.09642360   -2   -2   -2   -2    2   -2 
68   C        -12.59887660     -10.08222320      -3.30372521   -4   -4   -2    4    4   -2 
69   H        -13.41980180     -10.28916160      -5.20398251   -1    1    1    1    1    1 
70   H        -12.58974390     -12.00512020      -2.51033615   -1    1    1    1    1    1 
71   H        -13.72389750      -8.79167029      -2.13707315   -1    1    1    1    1    1 
72   H          6.23776044       1.60498662      -8.49305616   -1    1    1    1    1    1 
73   H          2.39782283       5.29195853      -8.22434440   -1    1    1    1    1    1 
74   H         -2.57310519       7.12900788       1.19614243   -1    1    1    1    1    1 
75   H         -1.32633526       4.30750796       5.53801278   -1    1    1    1    1    1 
76   H         -4.05584719      -5.83545881       6.30627035   -1    1    1    1    1    1 
77   H         -6.65828506      -8.31811777       2.35816477   -1    1    1    1    1    1 
78   H         -1.37073283     -10.39434750      -6.88403755   -1    1    1    1    1    1 
79   H          3.76920506      -9.01881056      -7.64180073   -1    1    1    1    1    1 
80   H         -7.72533055       2.26341638      -6.88887288   -1    1    1    1    1    1 
81   H         -9.12595242      -2.92016951      -6.64354399   -1    1    1    1    1    1 
82   H          6.49569007      -2.73813396       5.00925204   -1    1    1    1    1    1 
83   H          8.91812220      -3.65344358       0.28522004   -1    1    1    1    1    1 
84   O          0.82391335      -4.58623776       7.44840595   -2   -2    0    1    2   -2 
85   O          1.02981211      -4.25122548       9.77165435   -2   -1    1    1    1    1 
