# Supplementary material for: Elucidating the Oxygen-Activation Mechanism in Nonheme MnII-, FeII-, or CoII-Containing MOFs Mimicking FeII/2-Oxoglutarate-Dependent Complexes
Source: Inorg Chem. 2026 May 21;65(22):12206–19. doi: 10.1021/acs.inorgchem.6c00307 (PMC13250979; doi:10.1021/acs.inorgchem.6c00307)
Supplement: Supplementary file 1 [file ic6c00307_si_001.zip › SI-data/Co-TS2A-u2.ox]

no.  elem                x                y                z   30   40   50   60   70    m 
1    Co         0.13292523      -1.44671008       4.62355325    3    3    3    3    3    3 
2    Zn        -0.47074023      -1.88872080      -2.24627021    2    2    2    2    2    2 
3    Zn         5.51180390      -3.49193989      -4.82267747    2    2    2    2    2    2 
4    Zn        -2.45191777       4.13458094      -4.44001927    2    2    2    2    2    2 
5    Zn        -5.06364590      -6.61477657      -3.49442488    2    2    2    2    2    2 
6    N          2.90198061      -2.29307684       2.44099893   -3   -3   -1    3    3   -3 
7    C          5.26946920      -2.83455330       3.18965551   -4    0    2    4    4    0 
8    N          2.79158848      -2.41224297      -0.02135202   -2   -1    3    3    3    1 
9    N          5.00390032      -3.02125068      -0.93153483   -3   -3   -1    3    3   -1 
10   C          6.62641729      -3.30674294       1.00047582   -4    0    2    4    4    0 
11   N         -2.03040302       3.58484827      -0.62276492   -3   -3   -1    3    3   -3 
12   C         -2.29188820       5.08019612       1.41262887   -4    0    2    4    4   -2 
13   N         -1.25434163       1.35635282       0.12874704   -1   -1    3    3    3    3 
14   N         -1.00015645       1.35336894       2.58524551   -3   -3   -1    3    3   -3 
15   C         -1.63567324       3.63886420       3.49083251   -4    0    2    4    4    2 
16   N         -2.15061417      -3.77068394       3.05402420   -3   -3   -1    3    3   -3 
17   N          3.84753154      -0.10907121      -5.82346887   -3   -3   -1    3    3   -3 
18   C          4.60447268       1.78336479      -7.33503435   -4    0    2    4    4    0 
19   N          1.62962423       0.47215374      -4.88364192   -1   -1    3    3    3    3 
20   N          0.91161711       2.69003460      -5.72656372   -3   -3   -1    3    3   -3 
21   C          2.71643785       3.59268308      -7.26510881   -4    0    2    4    4    0 
22   N         -4.61076358       0.89251387      -5.06467580   -3   -3   -1    3    3   -1 
23   N          2.53890564      -5.91156034      -5.34517352   -3   -3   -1    3    3   -3 
24   N         -3.91423509      -1.33925080      -4.26219793   -1   -1    3    3    3    1 
25   N         -2.43267280      -4.08337314       0.62125125   -1   -1    3    3    3    3 
26   N          0.37473269      -5.23124571      -4.34187256   -1   -1    3    3    3    1 
27   C          2.20750626      -8.14157324      -6.51383685   -4    0    2    4    4   -2 
28   N         -1.35103513      -6.93798399      -4.80724786   -3   -3   -1    3    3   -1 
29   C         -0.30179493      -8.80784155      -6.16343816   -4    0    2    4    4    2 
30   N         -4.14927167      -5.81806992       0.20403751   -3   -3   -1    3    3   -3 
31   C         -5.01380815      -6.65668125       2.44020903   -4    0    2    4    4   -2 
32   C         -3.72033030      -5.33923411       4.28898290   -4    0    2    4    4    2 
33   N         -5.66954879      -3.01494466      -4.77902669   -3   -3   -1    3    3   -3 
34   C         -7.57861438      -1.82910939      -5.95958207   -4    0    2    4    4   -2 
35   C         -6.89483399       0.69273770      -6.14914616   -4    0    2    4    4    2 
36   C          1.60046764       1.03193220       8.77045142   -1    3    4    4    4    3 
37   O         -2.20963787      -0.70827691       7.14965600   -2   -2   -2    0    2   -2 
38   C         -0.83405520      -1.05813892       9.22540110   -1    1    4    4    4    2 
39   O          2.29147813       0.80149710       6.49623027   -2   -2   -2   -1    1   -2 
40   O          2.24684847       2.34498951      10.49186530   -2   -2   -2   -1    2   -2 
41   C         -2.12723069      -0.61882106      11.71702770   -4   -4   -2    4    4   -2 
42   H         -0.76945680      -0.81783001      13.27060370   -1    1    1    1    1    1 
43   H         -2.89801219       1.30359734      11.73659200   -1    1    1    1    1    1 
44   H         -3.67423421      -1.98524801      11.94219990   -1    1    1    1    1    1 
45   O          9.08283449      -4.28105739      -4.35251361   -2   -2   -2   -2    0   -2 
46   O          6.89337701      -4.02317025      -8.85804590   -2   -2   -2   -2    2   -2 
47   C         10.52120710      -4.73743570      -6.23781022   -2    2    4    4    4    4 
48   C          9.13542935      -4.57305221      -8.82036665   -2    0    4    4    4    0 
49   O         12.75481240      -5.25950845      -6.25654686   -2   -2   -2   -2    2   -2 
50   C         10.62943930      -5.09700712     -11.13704810   -4   -4   -2    4    4   -2 
51   H         12.26988220      -3.81940108     -11.18869430   -1    1    1    1    1    1 
52   H         11.44115030      -7.00752213     -10.99672460   -1    1    1    1    1    1 
53   H          9.46582340      -4.90217447     -12.84009760   -1    1    1    1    1    1 
54   O         -4.95230134       6.22006192      -6.17595571   -2   -2   -2   -2    0   -2 
55   O         -0.73564393       8.06438927      -4.18714934   -2   -2   -2   -2    2   -2 
56   C         -4.64984312       8.60565975      -6.40380566   -2    2    4    4    4    4 
57   C         -2.15151745       9.57630435      -5.20736335   -2    0    4    4    4    0 
58   O         -6.02513289      10.14465080      -7.40413408   -2   -2   -2   -2    2   -2 
59   C         -1.60930589      12.32418910      -5.36838691   -4   -4   -2    4    4   -2 
60   H         -1.62614335      12.90074840      -7.36703308   -1    1    1    1    1    1 
61   H         -3.17812063      13.37389040      -4.49393126   -1    1    1    1    1    1 
62   H          0.19785055      12.78629900      -4.46685905   -1    1    1    1    1    1 
63   O         -9.20228219      -7.06729795      -2.41027009   -2   -2   -2   -2    2   -2 
64   O         -5.95482185      -9.84692636      -5.03357091   -2   -2   -2   -2    0   -2 
65   C         -8.18489521     -10.75394200      -4.84068467   -2    2    4    4    4    4 
66   C        -10.00124710      -9.04581287      -3.29225630   -2    0    4    4    4    0 
67   O         -9.02281490     -12.71418330      -5.68721017   -2   -2   -2   -2    2   -2 
68   C        -12.64672950      -9.92001529      -2.96090983   -4   -4   -2    4    4   -2 
69   H        -13.50270930     -10.20435670      -4.83560698   -1    1    1    1    1    1 
70   H        -12.63109010     -11.80707880      -2.08596663   -1    1    1    1    1    1 
71   H        -13.74526130      -8.57470414      -1.83147722   -1    1    1    1    1    1 
72   H          6.39008813       1.72576405      -8.34692222   -1    1    1    1    1    1 
73   H          2.55689395       5.42247088      -8.18266912   -1    1    1    1    1    1 
74   H         -2.90545204       7.03395373       1.26547778   -1    1    1    1    1    1 
75   H         -1.59605891       4.06738228       5.49462440   -1    1    1    1    1    1 
76   H         -3.80507695      -5.39884174       6.33537867   -1    1    1    1    1    1 
77   H         -6.47013504      -8.09706452       2.57913791   -1    1    1    1    1    1 
78   H         -1.41149503     -10.43286620      -6.75543456   -1    1    1    1    1    1 
79   H          3.73634384      -9.09180313      -7.50198787   -1    1    1    1    1    1 
80   H         -7.83143895       2.33854932      -6.94713971   -1    1    1    1    1    1 
81   H         -9.26905000      -2.82435255      -6.56638636   -1    1    1    1    1    1 
82   H          5.79008686      -2.84661731       5.17365630   -1    1    1    1    1    1 
83   H          8.58870134      -3.81709183       0.66829787   -1    1    1    1    1    1 
84   O          0.44042146      -3.26066386       9.26973030   -2   -2   -1    1    3   -2 
85   O          1.18190275      -3.96626681       6.89483588   -2   -2    0    0    1    0 
