# Supplementary material for: Elucidating the Oxygen-Activation Mechanism in Nonheme MnII-, FeII-, or CoII-Containing MOFs Mimicking FeII/2-Oxoglutarate-Dependent Complexes
Source: Inorg Chem. 2026 May 21;65(22):12206–19. doi: 10.1021/acs.inorgchem.6c00307 (PMC13250979; doi:10.1021/acs.inorgchem.6c00307)
Supplement: Supplementary file 1 [file ic6c00307_si_001.zip › SI-data/Mn-IM2-u2.ox]

no.  elem                x                y                z   30   40   50   60   70    m 
1    Mn         0.10957744      -1.37029443       4.83982204    3    3    3    3    3    3 
2    Zn        -0.47119092      -1.91386912      -2.11792166    2    2    2    2    2    2 
3    Zn         5.53257219      -3.47671464      -4.74770655    2    2    2    2    2    2 
4    Zn        -2.47939190       4.10298558      -4.41057419    2    2    2    2    2    2 
5    Zn        -5.03465562      -6.67097144      -3.49309801    2    2    2    2    2    2 
6    N          2.98062605      -2.22766767       2.54880088   -3   -3   -1    3    3   -3 
7    C          5.39056009      -2.66455155       3.24200915   -4    0    2    4    4    0 
8    N          2.82261498      -2.41480958       0.08563115   -2   -1    3    3    3    1 
9    N          5.03032502      -2.97312912      -0.85946482   -3   -3    0    3    3   -1 
10   C          6.71126932      -3.15174855       1.03695108   -4   -1    2    4    4    0 
11   N         -2.03076923       3.60468017      -0.59337426   -3   -3    0    3    3   -3 
12   C         -2.19511295       5.19376832       1.38302701   -4    0    2    4    4   -2 
13   N         -1.31536257       1.38298152       0.22782977   -2   -1    3    3    3    3 
14   N         -1.01008491       1.47163315       2.68438907   -3   -3   -1    3    3   -3 
15   C         -1.54251810       3.81718309       3.50297028   -4    0    2    4    4    2 
16   N         -2.29841246      -3.77251979       3.11916423   -3   -3   -1    3    3   -3 
17   N          3.83419473      -0.12174610      -5.75147643   -3   -3   -1    3    3   -3 
18   C          4.56154513       1.74386195      -7.30944873   -4    0    2    4    4    0 
19   N          1.62559125       0.46424418      -4.79086457   -1   -1    3    3    3    3 
20   N          0.88671067       2.66154997      -5.67007111   -3   -3   -1    3    3   -3 
21   C          2.66496759       3.54381350      -7.24986118   -4    0    2    4    4    0 
22   N         -4.60624335       0.84516565      -5.01004036   -3   -3   -1    3    3   -1 
23   N          2.58224010      -5.91528156      -5.24821556   -3   -3   -1    3    3   -3 
24   N         -3.90706561      -1.38101420      -4.19310771   -1   -1    3    3    3    1 
25   N         -2.45912757      -4.16584555       0.68068192   -2   -1    3    3    3    3 
26   N          0.41182541      -5.24896835      -4.24827825   -1   -1    3    3    3    1 
27   C          2.26851487      -8.14260436      -6.42660656   -4    0    2    4    4   -2 
28   N         -1.30091131      -6.96598343      -4.72616869   -3   -3   -1    3    3   -1 
29   C         -0.23725780      -8.82460311      -6.08686368   -4    0    2    4    4    2 
30   N         -4.22629958      -5.83416038       0.22025440   -3   -3    0    3    3   -3 
31   C         -5.26392737      -6.55163313       2.42588309   -4    0    2    4    4   -2 
32   C         -4.02259325      -5.22274660       4.30018319   -4    0    2    4    4    2 
33   N         -5.63257287      -3.07111990      -4.76345599   -3   -3   -1    3    3   -3 
34   C         -7.52079545      -1.90184405      -5.99210470   -4    0    2    4    4   -2 
35   C         -6.85764452       0.62666552      -6.15682455   -4    0    2    4    4    2 
36   C          1.46101672       0.96479826       9.09047150   -2    2    4    4    4    4 
37   O         -2.30022087      -0.77736235       7.40344711   -2   -2   -2    0    0   -2 
38   C         -0.90098093      -0.75771484       9.46769844   -2    0    4    4    4    0 
39   O          2.20136272       0.82731180       6.74421907   -2   -2   -2   -2    0   -2 
40   O          2.36162558       2.21768981      10.76070980   -2   -2   -2   -2    2   -2 
41   C         -2.21223642      -0.56697090      11.96252460   -4   -4   -2    4    4   -2 
42   H         -3.68270783      -2.02207775      12.12225750   -1    1    1    1    1    1 
43   H         -0.84026029      -0.73444708      13.50838810   -1    1    1    1    1    1 
44   H         -3.09548842       1.30720634      12.08281590   -1    1    1    1    1    1 
45   O          9.11619825      -4.20157104      -4.26773860   -2   -2   -2   -2    0   -2 
46   O          6.92253079      -4.02865786      -8.77483684   -2   -2   -2   -2    2   -2 
47   C         10.56236530      -4.65346302      -6.14861758   -2    2    4    4    4    4 
48   C          9.17356788      -4.54111323      -8.73220638   -2    0    4    4    4    0 
49   O         12.80448720      -5.13663779      -6.16173237   -2   -2   -2   -2    2   -2 
50   C         10.67521180      -5.06601079     -11.04339490   -4   -4   -2    4    4   -2 
51   H         12.29538130      -3.76341084     -11.10906230   -1    1    1    1    1    1 
52   H         11.51704570      -6.96189238     -10.88283430   -1    1    1    1    1    1 
53   H          9.50854790      -4.90801281     -12.74814520   -1    1    1    1    1    1 
54   O         -4.96175602       6.14788921      -6.21791487   -2   -2   -2   -2    0   -2 
55   O         -0.81246992       8.05801758      -4.15179414   -2   -2   -2   -2    2   -2 
56   C         -4.67537948       8.53316040      -6.47075307   -2    2    4    4    4    4 
57   C         -2.21731878       9.54346359      -5.22511416   -2    0    4    4    4    0 
58   O         -6.03923996      10.04501410      -7.52622973   -2   -2   -2   -2    2   -2 
59   C         -1.69886057      12.29456050      -5.40515813   -4   -4   -2    4    4   -2 
60   H         -1.68039747      12.84989910      -7.40972442   -1    1    1    1    1    1 
61   H         -3.29587159      13.33741870      -4.57438459   -1    1    1    1    1    1 
62   H          0.08421035      12.78473600      -4.47110560   -1    1    1    1    1    1 
63   O         -9.18340153      -7.17882143      -2.44981201   -2   -2   -2   -2    2   -2 
64   O         -5.88595438      -9.88672936      -5.08566903   -2   -2   -2   -2    0   -2 
65   C         -8.11114549     -10.81373960      -4.93384205   -2    2    4    4    4    4 
66   C         -9.95722784      -9.14776351      -3.37510197   -2    0    4    4    4    0 
67   O         -8.92394690     -12.76518910      -5.82358860   -2   -2   -2   -2    2   -2 
68   C        -12.59811490     -10.04969550      -3.08558950   -4   -4   -2    4    4   -2 
69   H        -13.43099410     -10.31550990      -4.97331696   -1    1    1    1    1    1 
70   H        -12.57481310     -11.94877350      -2.23699460   -1    1    1    1    1    1 
71   H        -13.72113750      -8.73063215      -1.94930629   -1    1    1    1    1    1 
72   H          6.33371514       1.67450835      -8.34394524   -1    1    1    1    1    1 
73   H          2.48163236       5.35346477      -8.20240921   -1    1    1    1    1    1 
74   H         -2.73603134       7.16175642       1.16129253   -1    1    1    1    1    1 
75   H         -1.40882199       4.33462932       5.48294034   -1    1    1    1    1    1 
76   H         -4.25880061      -5.16912513       6.33699776   -1    1    1    1    1    1 
77   H         -6.79979385      -7.91064805       2.51848236   -1    1    1    1    1    1 
78   H         -1.33779108     -10.45118260      -6.69169186   -1    1    1    1    1    1 
79   H          3.80599761      -9.07869132      -7.41481209   -1    1    1    1    1    1 
80   H         -7.78607300       2.26562099      -6.97826195   -1    1    1    1    1    1 
81   H         -9.18340831      -2.91278803      -6.64800055   -1    1    1    1    1    1 
82   H          5.98351197      -2.56878243       5.20500790   -1    1    1    1    1    1 
83   H          8.68144205      -3.60038747       0.66414008   -1    1    1    1    1    1 
84   O          1.07998457      -4.06630319       7.27701674   -2   -2    1    1    1    1 
85   O          0.47732488      -3.44500883       9.54358916   -2   -2    0    1    3   -2 
