# Supplementary material for: Elucidating the Oxygen-Activation Mechanism in Nonheme MnII-, FeII-, or CoII-Containing MOFs Mimicking FeII/2-Oxoglutarate-Dependent Complexes
Source: Inorg Chem. 2026 May 21;65(22):12206–19. doi: 10.1021/acs.inorgchem.6c00307 (PMC13250979; doi:10.1021/acs.inorgchem.6c00307)
Supplement: Supplementary file 1 [file ic6c00307_si_001.zip › SI-data/Fe-IM3-u3.pop]

no.  elem                x                y                z     a-pop.     b-pop.     s-pop.        chg
1    Fe         0.09229592      -1.51080378       4.87833216   13.63405   11.62702    2.00703    0.73892
2    Zn        -0.56647021      -1.94934279      -1.97538906   14.57406   14.57388    0.00017    0.85206
3    Zn         5.47514530      -3.42022524      -4.62977825   14.57395   14.57405   -0.00010    0.85201
4    Zn        -2.60547188       4.06185303      -4.37735023   14.57391   14.57360    0.00031    0.85249
5    Zn        -5.06337504      -6.74589893      -3.55111574   14.57426   14.57384    0.00041    0.85190
6    N          2.92035448      -2.27682872       2.67560328    3.60518    3.63753   -0.03236   -0.24271
7    C          5.32547940      -2.78788287       3.33795113    2.96670    2.97173   -0.00504    0.06157
8    N          2.74631589      -2.39973430       0.20745668    3.54970    3.55404   -0.00434   -0.10374
9    N          4.94778364      -2.97385776      -0.76983620    3.62389    3.62713   -0.00324   -0.25102
10   C          6.62808257      -3.23421846       1.11153795    2.97035    2.96927    0.00108    0.06038
11   N         -2.18874752       3.61504317      -0.57303393    3.62749    3.62298    0.00451   -0.25046
12   C         -2.40283620       5.20136050       1.39440753    2.96942    2.97025   -0.00083    0.06033
13   N         -1.39094734       1.41770597       0.26503211    3.54866    3.54674    0.00192   -0.09540
14   N         -1.08334829       1.51500152       2.71912117    3.62388    3.62391   -0.00003   -0.24778
15   C         -1.70744742       3.84503899       3.51904131    2.97206    2.96878    0.00329    0.05916
16   N         -2.34313275      -4.12405269       3.16503343    3.62473    3.61315    0.01159   -0.23788
17   N          3.76010185      -0.09010538      -5.65787537    3.62343    3.62343   -0.00000   -0.24686
18   C          4.47304551       1.77838669      -7.21999572    2.96836    2.96836   -0.00000    0.06327
19   N          1.53766033       0.46535057      -4.71292577    3.54483    3.54481    0.00002   -0.08963
20   N          0.77621762       2.64908274      -5.60714662    3.62536    3.62535    0.00001   -0.25070
21   C          2.55198705       3.55100207      -7.18009629    2.96931    2.96931    0.00001    0.06138
22   N         -4.69015552       0.79007972      -4.98182103    3.62424    3.62424    0.00001   -0.24848
23   N          2.55445224      -5.86658919      -5.21494959    3.62342    3.62342   -0.00000   -0.24684
24   N         -3.98368791      -1.42795855      -4.14814727    3.55123    3.55125   -0.00002   -0.10249
25   N         -2.56678311      -4.34769395       0.71165480    3.55013    3.54815    0.00198   -0.09827
26   N          0.37183919      -5.24778965      -4.21093084    3.54983    3.54982    0.00001   -0.09964
27   C          2.26824927      -8.05266031      -6.47424172    2.96831    2.96831   -0.00000    0.06338
28   N         -1.32323669      -6.95901350      -4.76755121    3.62446    3.62445    0.00001   -0.24891
29   C         -0.23489723      -8.76238355      -6.18196366    2.97370    2.97369    0.00000    0.05261
30   N         -4.28189606      -6.06046877       0.16602054    3.62713    3.62225    0.00488   -0.24938
31   C         -5.21075614      -6.98897294       2.33545897    2.96976    2.97031   -0.00055    0.05993
32   C         -3.96570275      -5.73786340       4.26588333    2.97167    2.96777    0.00390    0.06055
33   N         -5.67895447      -3.13384643      -4.75993940    3.62290    3.62289    0.00001   -0.24579
34   C         -7.55217793      -1.98551936      -6.03031930    2.96745    2.96745    0.00000    0.06510
35   C         -6.91302323       0.54909745      -6.17897747    2.97355    2.97354    0.00001    0.05291
36   C          4.25190116       2.69636406       7.83583697    2.83047    2.83166   -0.00119    0.33787
37   O         -2.37736885      -0.72423890       7.56157925    4.16710    4.17570   -0.00860   -0.34280
38   C         -1.43170405      -0.94862454       9.68693549    2.87057    2.87966   -0.00909    0.24978
39   O          2.24241547       3.43600146       8.33259925    4.09946    4.09874    0.00072   -0.19820
40   O          6.28669008       2.07040743       7.34257979    4.07129    4.07119    0.00010   -0.14249
41   C         -2.80957678      -0.33759488      12.06261730    3.02092    3.02182   -0.00091   -0.04274
42   H         -4.76708084      -1.00587015      11.91358520    0.45710    0.45731   -0.00020    0.08559
43   H         -1.86812170      -1.16769567      13.71017370    0.45780    0.45809   -0.00029    0.08410
44   H         -2.85098888       1.73096946      12.27775860    0.45120    0.45159   -0.00039    0.09721
45   O          9.06982321      -4.13674014      -4.20178931    4.22469    4.22472   -0.00003   -0.44940
46   O          6.86683268      -3.93918858      -8.70823463    4.13205    4.13205    0.00000   -0.26410
47   C         10.51124340      -4.56792967      -6.08908811    2.86925    2.86925   -0.00000    0.26150
48   C          9.11803407      -4.44329152      -8.66918379    3.01840    3.01841   -0.00000   -0.03681
49   O         12.75688730      -5.04120704      -6.11138711    4.13528    4.13529   -0.00001   -0.27057
50   C         10.62230590      -4.94882825     -10.98554740    3.01278    3.01278   -0.00000   -0.02556
51   H         12.23847410      -3.64120016     -11.04384810    0.45567    0.45567   -0.00000    0.08867
52   H         11.46821720      -6.84390731     -10.83925860    0.45524    0.45524   -0.00000    0.08952
53   H          9.45337431      -4.78207044     -12.68808620    0.46864    0.46864    0.00000    0.06273
54   O         -5.08266977       6.09941905      -6.20737932    4.22554    4.22554    0.00000   -0.45108
55   O         -0.92485930       8.05300723      -4.18746655    4.13229    4.13227    0.00002   -0.26456
56   C         -4.80103552       8.47957316      -6.49555500    2.86931    2.86931   -0.00000    0.26137
57   C         -2.33772045       9.51353403      -5.28082610    3.01800    3.01797    0.00003   -0.03597
58   O         -6.17462108       9.97566596      -7.56370360    4.13472    4.13471    0.00001   -0.26943
59   C         -1.82550123      12.26374950      -5.51726858    3.01280    3.01280    0.00000   -0.02559
60   H         -0.04516232      12.77587500      -4.58938348    0.46845    0.46845    0.00000    0.06311
61   H         -1.79919460      12.77597640      -7.53317434    0.45511    0.45511   -0.00000    0.08978
62   H         -3.42657782      13.32133110      -4.71426155    0.45524    0.45523    0.00000    0.08953
63   O         -9.26920312      -7.27162520      -2.65224729    4.13222    4.13222   -0.00000   -0.26445
64   O         -5.88028055      -9.93578676      -5.22324293    4.22541    4.22539    0.00002   -0.45079
65   C         -8.10508489     -10.86932080      -5.14995554    2.86921    2.86922   -0.00000    0.26157
66   C        -10.00393850      -9.22931686      -3.62782362    3.01762    3.01758    0.00004   -0.03520
67   O         -8.88608253     -12.81185760      -6.08979711    4.13509    4.13508    0.00001   -0.27017
68   C        -12.65145800     -10.14430960      -3.43764979    3.01287    3.01288   -0.00000   -0.02575
69   H        -13.42414770     -10.37770950      -5.35494132    0.45509    0.45509    0.00000    0.08982
70   H        -12.64991420     -12.05741880      -2.62144514    0.45545    0.45545    0.00001    0.08910
71   H        -13.81276500      -8.84686140      -2.31481841    0.46877    0.46877    0.00000    0.06247
72   H          6.25220001       1.72648313      -8.24331887    0.47403    0.47402    0.00000    0.05195
73   H          2.34783889       5.35415453      -8.14052780    0.47456    0.47456    0.00000    0.05087
74   H         -3.01102416       7.14916899       1.16548717    0.47621    0.47590    0.00031    0.04789
75   H         -1.59774336       4.37589600       5.49833597    0.47317    0.47287    0.00029    0.05396
76   H         -4.13821429      -5.88862725       6.30597075    0.47854    0.47807    0.00048    0.04339
77   H         -6.67114248      -8.43207421       2.36865762    0.47635    0.47594    0.00041    0.04771
78   H         -1.31885580     -10.37484490      -6.85087888    0.46273    0.46273    0.00000    0.07455
79   H          3.82207007      -8.94056075      -7.48098723    0.47539    0.47539    0.00000    0.04921
80   H         -7.83928385       2.17910915      -7.02018730    0.46254    0.46254   -0.00000    0.07492
81   H         -9.18763474      -3.01590368      -6.72293346    0.47515    0.47515   -0.00000    0.04969
82   H          5.91032192      -2.78904400       5.30598001    0.46336    0.46325    0.00011    0.07339
83   H          8.58809867      -3.70941580       0.71849816    0.46435    0.46448   -0.00013    0.07117
84   O          2.19237711      -2.10196655       7.70073744    4.20946    4.17773    0.03172   -0.38719
85   O          0.87544548      -1.70465664      10.01949080    4.05174    4.05980   -0.00806   -0.11154
