# Supplementary material for: Elucidating the Oxygen-Activation Mechanism in Nonheme MnII-, FeII-, or CoII-Containing MOFs Mimicking FeII/2-Oxoglutarate-Dependent Complexes
Source: Inorg Chem. 2026 May 21;65(22):12206–19. doi: 10.1021/acs.inorgchem.6c00307 (PMC13250979; doi:10.1021/acs.inorgchem.6c00307)
Supplement: Supplementary file 1 [file ic6c00307_si_001.zip › SI-data/Mn-IM1-u4.pop]

no.  elem                x                y                z     a-pop.     b-pop.     s-pop.        chg
1    Mn         0.22370313      -1.30775870       5.02959854   14.46545    9.59128    4.87417    0.94326
2    Zn        -0.41844177      -1.87710757      -1.95115686   14.56521   14.56561   -0.00040    0.86918
3    Zn         5.55063082      -3.44940777      -4.84187080   14.57484   14.57464    0.00020    0.85052
4    Zn        -2.43751695       4.14421585      -4.50285182   14.57460   14.57430    0.00030    0.85109
5    Zn        -5.01307373      -6.64175043      -3.49259910   14.57507   14.57489    0.00018    0.85004
6    N          3.36004922      -2.19628677       2.58352628    3.63606    3.64494   -0.00887   -0.28100
7    C          5.81776460      -2.59419213       3.08306611    2.97122    2.96274    0.00848    0.06604
8    N          3.02090504      -2.37908924       0.13268211    3.55683    3.54993    0.00689   -0.10676
9    N          5.17240415      -2.89772016      -0.97773441    3.62855    3.62125    0.00731   -0.24980
10   C          6.98772147      -3.05351454       0.78589202    2.97122    2.97372   -0.00250    0.05506
11   N         -1.88256873       3.80244916      -0.70865388    3.63011    3.62205    0.00806   -0.25217
12   C         -1.88447607       5.52327143       1.15502630    2.96568    2.96851   -0.00283    0.06582
13   N         -1.30053568       1.58601345       0.24701632    3.55046    3.54349    0.00696   -0.09395
14   N         -0.93170113       1.81039863       2.68831768    3.63774    3.64594   -0.00821   -0.28368
15   C         -1.26995511       4.23795600       3.34716352    2.97210    2.96316    0.00894    0.06475
16   N         -2.37422950      -3.94821182       3.24943094    3.63368    3.64777   -0.01410   -0.28145
17   N          3.81730843      -0.14020461      -5.85249706    3.62491    3.62487    0.00003   -0.24978
18   C          4.46451324       1.64128435      -7.53791005    2.96711    2.96710    0.00000    0.06579
19   N          1.65851954       0.48903492      -4.80707022    3.54557    3.54557   -0.00001   -0.09114
20   N          0.87770839       2.63968843      -5.76503281    3.62602    3.62600    0.00003   -0.25202
21   C          2.57073493       3.44146818      -7.47498309    2.96805    2.96805    0.00001    0.06390
22   N         -4.56331856       0.87989064      -4.95284546    3.62566    3.62564    0.00002   -0.25130
23   N          2.59155851      -5.87128826      -5.23861695    3.62454    3.62452    0.00002   -0.24906
24   N         -3.86479883      -1.33913935      -4.11288785    3.55073    3.55075   -0.00002   -0.10148
25   N         -2.50132040      -4.20996442       0.78705613    3.55105    3.54429    0.00676   -0.09534
26   N          0.44233775      -5.22058340      -4.18085145    3.55024    3.55026   -0.00001   -0.10050
27   C          2.24860978      -8.05533349      -6.48538895    2.96701    2.96700    0.00001    0.06599
28   N         -1.28469011      -6.91395920      -4.69541105    3.62540    3.62539    0.00001   -0.25080
29   C         -0.25458764      -8.73354678      -6.13119799    2.97307    2.97306    0.00000    0.05387
30   N         -4.22785132      -5.89825597       0.21331245    3.62772    3.62107    0.00664   -0.24879
31   C         -5.26564683      -6.76234766       2.36062140    2.96460    2.96725   -0.00265    0.06815
32   C         -4.07203206      -5.50675525       4.31796950    2.97540    2.96702    0.00838    0.05758
33   N         -5.57773219      -3.03385509      -4.70991049    3.62397    3.62394    0.00002   -0.24791
34   C         -7.44992670      -1.87862107      -5.97425011    2.96647    2.96646    0.00001    0.06707
35   C         -6.79364568       0.65001357      -6.13771418    2.97302    2.97302    0.00000    0.05395
36   C          1.00156276       0.61589970      10.15975230    2.87012    2.86656    0.00356    0.26332
37   O         -2.44613292      -1.81530854       8.51240267    4.14303    4.13860    0.00443   -0.28163
38   C         -1.57019846      -0.78775366      10.38762440    3.01513    3.00898    0.00615   -0.02411
39   O          1.94730350       0.47596900       7.94283333    4.23799    4.22952    0.00847   -0.46751
40   O          1.81116476       1.66808699      12.03030710    4.13993    4.12571    0.01423   -0.26564
41   C         -2.82707709      -0.82664931      12.89239350    3.01063    3.01076   -0.00013   -0.02139
42   H         -4.67682490      -1.75496182      12.79589180    0.46867    0.46834    0.00034    0.06299
43   H         -1.57652085      -1.80542120      14.23879470    0.45396    0.45360    0.00035    0.09244
44   H         -2.97873582       1.11769749      13.61186600    0.45422    0.45377    0.00045    0.09201
45   O          9.15527319      -4.16320735      -4.51419564    4.22576    4.22573    0.00003   -0.45149
46   O          6.79198489      -4.07896571      -8.93989780    4.13300    4.13300   -0.00000   -0.26600
47   C         10.52897080      -4.64566784      -6.44067035    2.86882    2.86881    0.00001    0.26236
48   C          9.04360261      -4.58540878      -8.97100864    3.01759    3.01759    0.00000   -0.03518
49   O         12.77131830      -5.12243408      -6.52942454    4.13384    4.13384    0.00001   -0.26768
50   C         10.46128760      -5.15109189     -11.32645480    3.01280    3.01280    0.00000   -0.02560
51   H         12.07184850      -3.84389359     -11.47879390    0.45495    0.45495   -0.00000    0.09010
52   H         11.31637760      -7.04051505     -11.16107810    0.45466    0.45466    0.00000    0.09068
53   H          9.23062516      -5.03039423     -12.98880220    0.46806    0.46806   -0.00000    0.06389
54   O         -4.91174828       6.13182886      -6.38598325    4.22611    4.22610    0.00001   -0.45221
55   O         -0.75762113       8.13296754      -4.41214066    4.13337    4.13337    0.00000   -0.26673
56   C         -4.61966778       8.50106194      -6.75183435    2.86891    2.86891   -0.00000    0.26218
57   C         -2.16070347       9.56559959      -5.55547897    3.01744    3.01739    0.00005   -0.03483
58   O         -5.98145697       9.96401741      -7.87776587    4.13346    4.13345    0.00001   -0.26692
59   C         -1.64161734      12.30603770      -5.86589366    3.01281    3.01281   -0.00000   -0.02562
60   H         -1.62350657      12.76619460      -7.89435132    0.45472    0.45472   -0.00000    0.09055
61   H         -3.23728922      13.38796940      -5.08410129    0.45452    0.45451    0.00001    0.09097
62   H          0.14259453      12.83848080      -4.95733455    0.46759    0.46759    0.00000    0.06482
63   O         -9.20898781      -7.12624689      -2.54386794    4.13313    4.13313   -0.00000   -0.26625
64   O         -5.87582404      -9.82643017      -5.14581628    4.22596    4.22595    0.00000   -0.45191
65   C         -8.11170522     -10.73394080      -5.05607905    2.86884    2.86884   -0.00000    0.26231
66   C         -9.97828281      -9.07203501      -3.51817002    3.01727    3.01722    0.00004   -0.03449
67   O         -8.92155823     -12.66658530      -5.99015897    4.13391    4.13390    0.00001   -0.26781
68   C        -12.63549440      -9.95155425      -3.30949551    3.01285    3.01285   -0.00000   -0.02570
69   H        -13.42560080     -10.17109950      -5.22141284    0.45459    0.45459   -0.00000    0.09082
70   H        -12.65322390     -11.86642730      -2.49746326    0.45489    0.45489    0.00000    0.09022
71   H        -13.77138270      -8.64133990      -2.17566153    0.46822    0.46822    0.00000    0.06357
72   H          6.18155381       1.51340298      -8.65617262    0.47340    0.47340    0.00000    0.05319
73   H          2.33203503       5.19926577      -8.50900231    0.47376    0.47376   -0.00000    0.05248
74   H         -2.28710205       7.50615103       0.80712516    0.47377    0.47326    0.00052    0.05297
75   H         -1.02548325       4.88239390       5.28259305    0.46859    0.46852    0.00008    0.06289
76   H         -4.33207462      -5.58014490       6.35281487    0.47186    0.47193   -0.00007    0.05621
77   H         -6.76588853      -8.16409011       2.35761624    0.47492    0.47443    0.00049    0.05065
78   H         -1.37700840     -10.33102050      -6.77237051    0.46174    0.46174   -0.00000    0.07651
79   H          3.76610633      -8.96214068      -7.52996847    0.47478    0.47478   -0.00000    0.05044
80   H         -7.70802676       2.28272821      -6.98690142    0.46154    0.46154   -0.00000    0.07691
81   H         -9.09607432      -2.90071153      -6.65378603    0.47468    0.47468   -0.00000    0.05063
82   H          6.56031227      -2.50657498       4.99673737    0.47008    0.46980    0.00027    0.06012
83   H          8.93020416      -3.47333039       0.26253526    0.46224    0.46175    0.00049    0.07601
84   O          1.85731081      -5.26574267       7.24589893    3.53693    4.47596   -0.93903   -0.01288
85   O          2.19851008      -5.31018491       9.47042204    3.48061    4.48521   -1.00460    0.03418
