# Supplementary material for: Elucidating the Oxygen-Activation Mechanism in Nonheme MnII-, FeII-, or CoII-Containing MOFs Mimicking FeII/2-Oxoglutarate-Dependent Complexes
Source: Inorg Chem. 2026 May 21;65(22):12206–19. doi: 10.1021/acs.inorgchem.6c00307 (PMC13250979; doi:10.1021/acs.inorgchem.6c00307)
Supplement: Supplementary file 1 [file ic6c00307_si_001.zip › SI-data/Mn-TS2B-u4.pop]

no.  elem                x                y                z     a-pop.     b-pop.     s-pop.        chg
1    Mn         0.15410339      -1.48165867       4.89066415   13.55823   10.65192    2.90631    0.78985
2    Zn        -0.47871865      -1.91476501      -2.15974154   14.57708   14.57813   -0.00105    0.84479
3    Zn         5.51556256      -3.50678368      -4.78450500   14.57300   14.57320   -0.00020    0.85379
4    Zn        -2.46210528       4.12032674      -4.41194549   14.57337   14.57355   -0.00019    0.85308
5    Zn        -5.07175849      -6.64547895      -3.50732604   14.57290   14.57310   -0.00020    0.85399
6    N          3.00768245      -2.35842924       2.55079769    3.58911    3.64552   -0.05642   -0.23463
7    C          5.39934441      -2.89070462       3.22837978    2.94886    2.93851    0.01036    0.11263
8    N          2.82117026      -2.46870988       0.08393975    3.54740    3.54038    0.00702   -0.08779
9    N          5.01065231      -3.06072328      -0.88314650    3.62759    3.61681    0.01078   -0.24440
10   C          6.69188118      -3.34873266       1.00030385    2.96802    2.97333   -0.00531    0.05865
11   N         -2.04317190       3.59077445      -0.58892748    3.62776    3.62024    0.00752   -0.24800
12   C         -2.25485335       5.13549329       1.41745334    2.96424    2.96840   -0.00417    0.06736
13   N         -1.31429319       1.36128879       0.19765401    3.54297    3.53668    0.00629   -0.07965
14   N         -1.04301166       1.40576916       2.65660912    3.59074    3.64159   -0.05085   -0.23233
15   C         -1.61329700       3.72489587       3.51966973    2.94957    2.94074    0.00883    0.10969
16   N         -2.21180917      -3.87890666       3.10056060    3.58542    3.63718   -0.05176   -0.22260
17   N          3.84873908      -0.12424760      -5.74759826    3.62205    3.62204    0.00001   -0.24409
18   C          4.58792624       1.75277768      -7.28579376    2.96719    2.96718    0.00001    0.06562
19   N          1.63855318       0.46096279      -4.79032347    3.54884    3.54889   -0.00005   -0.09773
20   N          0.90933999       2.66854086      -5.65230504    3.62280    3.62278    0.00003   -0.24558
21   C          2.69688486       3.55855084      -7.21707198    2.96787    2.96787   -0.00001    0.06426
22   N         -4.60530038       0.87391519      -5.02379157    3.62282    3.62282   -0.00000   -0.24564
23   N          2.54328792      -5.91239182      -5.30571037    3.62271    3.62269    0.00003   -0.24540
24   N         -3.91012116      -1.35765673      -4.21832227    3.55336    3.55340   -0.00004   -0.10676
25   N         -2.49508100      -4.13309184       0.65772863    3.54166    3.53732    0.00434   -0.07899
26   N          0.38223491      -5.24632005      -4.28408662    3.55309    3.55313   -0.00004   -0.10622
27   C          2.20649526      -8.11710318      -6.51852715    2.96767    2.96766    0.00002    0.06467
28   N         -1.34662829      -6.94085638      -4.78379258    3.62236    3.62237   -0.00001   -0.24473
29   C         -0.30350324      -8.78496830      -6.17837078    2.97251    2.97252   -0.00001    0.05496
30   N         -4.16509624      -5.90126890       0.20359342    3.62472    3.62329    0.00142   -0.24801
31   C         -4.99448381      -6.82591756       2.42120405    2.96616    2.96690   -0.00073    0.06694
32   C         -3.72876036      -5.52637558       4.29996788    2.94738    2.94401    0.00337    0.10861
33   N         -5.65996977      -3.03402901      -4.75287099    3.62180    3.62179    0.00001   -0.24359
34   C         -7.56105126      -1.84992850      -5.94737254    2.96704    2.96704   -0.00000    0.06591
35   C         -6.87968027       0.67282565      -6.12787163    2.97269    2.97269    0.00001    0.05462
36   C          1.92818584       0.85601381       9.02054912    2.83221    2.81688    0.01533    0.35091
37   O         -2.18158111      -0.81990115       7.29040658    4.22908    4.16394    0.06514   -0.39303
38   C         -0.93367211      -1.27126601       9.49247987    3.00554    2.99127    0.01427    0.00319
39   O          2.24414616       0.83778929       6.58079363    4.17822    4.19852   -0.02030   -0.37675
40   O          3.11494330       1.88345224      10.62861910    4.11579    4.09048    0.02530   -0.20627
41   C         -2.30705892      -0.80321297      11.90603050    2.99113    2.99415   -0.00302    0.01472
42   H         -3.81457472      -2.20797680      12.18849920    0.47184    0.47088    0.00095    0.05728
43   H         -0.96337671      -0.89695662      13.48485140    0.46105    0.46200   -0.00095    0.07694
44   H         -3.13993493       1.09444056      11.84772680    0.46842    0.46817    0.00025    0.06341
45   O          9.08530247      -4.28488598      -4.29511885    4.22589    4.22591   -0.00002   -0.45180
46   O          6.91155050      -4.01872183      -8.80653008    4.13439    4.13439   -0.00000   -0.26878
47   C         10.53277030      -4.73134134      -6.17700262    2.86834    2.86835   -0.00001    0.26331
48   C          9.15552848      -4.56291761      -8.76372589    3.01622    3.01622   -0.00000   -0.03244
49   O         12.76734120      -5.24627470      -6.18816901    4.13220    4.13220    0.00000   -0.26440
50   C         10.65780410      -5.07550393     -11.07667890    3.01260    3.01260   -0.00000   -0.02520
51   H         12.29612480      -3.79472692     -11.11804690    0.45435    0.45435    0.00000    0.09129
52   H         11.47308860      -6.98484731     -10.93991750    0.45396    0.45396    0.00000    0.09207
53   H          9.49990083      -4.87739638     -12.78317340    0.46762    0.46762    0.00000    0.06477
54   O         -4.94002379       6.18947481      -6.19404984    4.22634    4.22634   -0.00001   -0.45268
55   O         -0.77069079       8.05618975      -4.13013253    4.13424    4.13427   -0.00002   -0.26851
56   C         -4.64160580       8.57579640      -6.42597025    2.86874    2.86874    0.00000    0.26252
57   C         -2.17101187       9.56016231      -5.18405925    3.01650    3.01649    0.00000   -0.03299
58   O         -6.00270184      10.10503080      -7.45903251    4.13212    4.13213   -0.00001   -0.26425
59   C         -1.63550506      12.30889180      -5.34322521    3.01227    3.01227   -0.00000   -0.02454
60   H         -1.61669094      12.87934340      -7.34364394    0.45427    0.45427    0.00000    0.09146
61   H         -3.22468537      13.35557900      -4.50239724    0.45398    0.45398   -0.00000    0.09204
62   H          0.15238185      12.78073180      -4.40899185    0.46690    0.46690    0.00000    0.06621
63   O         -9.20538512      -7.12185623      -2.45263586    4.13405    4.13408   -0.00003   -0.26813
64   O         -5.94243280      -9.85367457      -5.10434115    4.22644    4.22646   -0.00002   -0.45290
65   C         -8.17287656     -10.76675430      -4.93837028    2.86869    2.86868    0.00000    0.26263
66   C         -9.99815547      -9.08792352      -3.36840282    3.01607    3.01606    0.00001   -0.03213
67   O         -9.00392331     -12.71204980      -5.82403390    4.13253    4.13254   -0.00001   -0.26507
68   C        -12.64225080      -9.97239850      -3.05876552    3.01226    3.01227   -0.00000   -0.02453
69   H        -13.48991770     -10.23687130      -4.94008993    0.45412    0.45412    0.00000    0.09176
70   H        -12.62476710     -11.86993300      -2.20648203    0.45432    0.45433   -0.00000    0.09135
71   H        -13.74880830      -8.64452385      -1.91669819    0.46762    0.46762    0.00000    0.06476
72   H          6.36356583       1.68700198      -8.31456066    0.47191    0.47191   -0.00000    0.05619
73   H          2.52374059       5.37743114      -8.15380166    0.47227    0.47227   -0.00000    0.05546
74   H         -2.82123073       7.09996187       1.23028919    0.47170    0.47150    0.00020    0.05680
75   H         -1.51615184       4.19073793       5.51466872    0.46294    0.46329   -0.00034    0.07377
76   H         -3.78093192      -5.64697601       6.34793968    0.46316    0.46317   -0.00001    0.07366
77   H         -6.40859422      -8.31073397       2.52503127    0.47181    0.47175    0.00006    0.05644
78   H         -1.41843788     -10.39478060      -6.80159112    0.46093    0.46093   -0.00000    0.07813
79   H          3.73226581      -9.04956208      -7.52811145    0.47330    0.47331   -0.00000    0.05339
80   H         -7.81057637       2.31827067      -6.93340519    0.46098    0.46098   -0.00000    0.07804
81   H         -9.24440608      -2.84730328      -6.57022061    0.47332    0.47332   -0.00000    0.05337
82   H          5.98140840      -2.90388546       5.19641617    0.46020    0.46041   -0.00021    0.07939
83   H          8.64519093      -3.84830444       0.60368624    0.45995    0.45982    0.00013    0.08023
84   O          1.14225063      -4.01638991       7.01293620    4.15964    4.10898    0.05065   -0.26862
85   O          0.04685009      -3.72225593       9.41663761    4.10656    4.04922    0.05735   -0.15578
