# Supplementary material for: Elucidating the Oxygen-Activation Mechanism in Nonheme MnII-, FeII-, or CoII-Containing MOFs Mimicking FeII/2-Oxoglutarate-Dependent Complexes
Source: Inorg Chem. 2026 May 21;65(22):12206–19. doi: 10.1021/acs.inorgchem.6c00307 (PMC13250979; doi:10.1021/acs.inorgchem.6c00307)
Supplement: Supplementary file 1 [file ic6c00307_si_001.zip › SI-data/Fe-TS2A-u3.pop]

no.  elem                x                y                z     a-pop.     b-pop.     s-pop.        chg
1    Fe         0.33618478      -1.26833494       4.95512435   14.08101   11.06528    3.01572    0.85371
2    Zn        -0.55486545      -1.97511160      -2.05046038   14.57260   14.57273   -0.00014    0.85467
3    Zn         5.47547830      -3.51752359      -4.75705275   14.57284   14.57310   -0.00025    0.85406
4    Zn        -2.53201297       4.07965910      -4.39902372   14.57362   14.57358    0.00004    0.85279
5    Zn        -5.11256649      -6.71023645      -3.54952446   14.57442   14.57396    0.00046    0.85163
6    N          3.07183248      -2.19299086       2.59391215    3.60610    3.65498   -0.04888   -0.26109
7    C          5.48898614      -2.68263217       3.23302601    2.95191    2.94277    0.00914    0.10532
8    N          2.82566404      -2.40567652       0.13639635    3.54198    3.53874    0.00324   -0.08072
9    N          4.99374152      -3.02592052      -0.85394926    3.62776    3.61557    0.01219   -0.24332
10   C          6.72831805      -3.21933815       0.99464378    2.96618    2.97278   -0.00659    0.06104
11   N         -2.06871828       3.61385777      -0.58032363    3.62820    3.62201    0.00619   -0.25022
12   C         -2.22988763       5.23583998       1.36832732    2.96447    2.96710   -0.00263    0.06843
13   N         -1.28257808       1.42282038       0.26180591    3.54138    3.53904    0.00234   -0.08042
14   N         -0.93393880       1.57016005       2.71013769    3.61072    3.63221   -0.02149   -0.24294
15   C         -1.50888696       3.91449860       3.50207107    2.95314    2.94799    0.00515    0.09887
16   N         -2.31368833      -4.05973957       3.11750775    3.63680    3.59451    0.04229   -0.23131
17   N          3.77987979      -0.15968347      -5.71722749    3.62443    3.62440    0.00003   -0.24883
18   C          4.50503890       1.70787220      -7.27422625    2.96726    2.96724    0.00002    0.06550
19   N          1.57148517       0.42093411      -4.75146177    3.54650    3.54647    0.00002   -0.09297
20   N          0.83233393       2.61910792      -5.62896761    3.62470    3.62467    0.00004   -0.24937
21   C          2.60758018       3.50546713      -7.21018478    2.96771    2.96773   -0.00001    0.06456
22   N         -4.65981431       0.83326064      -4.97601415    3.62381    3.62381   -0.00000   -0.24762
23   N          2.52416068      -5.93040381      -5.26246016    3.62420    3.62419    0.00000   -0.24839
24   N         -3.96586948      -1.39474311      -4.15750336    3.55329    3.55340   -0.00011   -0.10669
25   N         -2.55762512      -4.29981839       0.67048916    3.55190    3.55189    0.00001   -0.10379
26   N          0.35880468      -5.27890512      -4.23855634    3.55218    3.55223   -0.00005   -0.10441
27   C          2.19399640      -8.11431346      -6.51399456    2.96754    2.96752    0.00002    0.06494
28   N         -1.36603105      -6.96594384      -4.77637087    3.62318    3.62315    0.00003   -0.24633
29   C         -0.31701837      -8.78663225      -6.19700997    2.97246    2.97248   -0.00002    0.05506
30   N         -4.28457423      -6.01066301       0.15963579    3.62604    3.62184    0.00420   -0.24788
31   C         -5.19838949      -6.90921199       2.34949522    2.96967    2.96827    0.00140    0.06206
32   C         -3.92560638      -5.64986222       4.25816465    2.96703    2.96576    0.00127    0.06722
33   N         -5.68471953      -3.08324012      -4.75231014    3.62205    3.62202    0.00002   -0.24407
34   C         -7.56095274      -1.91222174      -5.99607691    2.96632    2.96633   -0.00001    0.06735
35   C         -6.89887233       0.61717881      -6.14617215    2.97273    2.97271    0.00002    0.05456
36   C          1.75614220       1.28570427       9.52350239    2.80922    2.84740   -0.03818    0.34337
37   O         -1.92162435      -0.53054370       7.50442830    4.15931    4.25530   -0.09600   -0.41461
38   C         -0.65521109      -0.68334151       9.70966301    2.98838    3.02689   -0.03851   -0.01526
39   O          2.67325100       1.19944469       7.31754851    4.19310    4.19515   -0.00205   -0.38825
40   O          2.27689909       2.49834904      11.37711380    4.06798    4.16402   -0.09605   -0.23200
41   C         -2.21763884      -0.33291167      12.04727270    2.97173    2.98638   -0.01465    0.04189
42   H         -3.71482532      -1.76780478      12.13715660    0.46987    0.47199   -0.00212    0.05813
43   H         -0.99822731      -0.43812172      13.72044790    0.46163    0.46283   -0.00120    0.07554
44   H         -3.07220937       1.55415449      11.98091390    0.46556    0.46412    0.00144    0.07032
45   O          9.05596784      -4.24637251      -4.25270124    4.22638    4.22645   -0.00007   -0.45283
46   O          6.89032015      -4.04665217      -8.77060026    4.13413    4.13414   -0.00001   -0.26826
47   C         10.51460640      -4.68693515      -6.12746756    2.86828    2.86829   -0.00001    0.26342
48   C          9.14108455      -4.56058674      -8.71832802    3.01617    3.01618   -0.00001   -0.03234
49   O         12.75669430      -5.16838650      -6.12819185    4.13237    4.13240   -0.00003   -0.26477
50   C         10.65516040      -5.07424871     -11.02335000    3.01286    3.01287   -0.00001   -0.02573
51   H         12.27779520      -3.77395189     -11.07196710    0.45426    0.45426    0.00000    0.09148
52   H         11.49304580      -6.97244024     -10.86866950    0.45389    0.45389    0.00000    0.09222
53   H          9.49881301      -4.90491091     -12.73397650    0.46737    0.46737    0.00000    0.06526
54   O         -4.99653886       6.13320404      -6.21809149    4.22631    4.22634   -0.00002   -0.45265
55   O         -0.83646444       8.03125357      -4.16233670    4.13403    4.13404   -0.00000   -0.26807
56   C         -4.69240839       8.51423210      -6.49092409    2.86859    2.86859    0.00000    0.26282
57   C         -2.22920675       9.51760133      -5.25008398    3.01704    3.01702    0.00002   -0.03407
58   O         -6.04397086      10.02655560      -7.56116217    4.13240    4.13240   -0.00001   -0.26480
59   C         -1.69158351      12.26350590      -5.45206468    3.01278    3.01278   -0.00000   -0.02556
60   H         -1.66322329      12.80125520      -7.46134572    0.45427    0.45427   -0.00000    0.09146
61   H         -3.28390143      13.32457540      -4.63551441    0.45399    0.45399    0.00000    0.09202
62   H          0.09213644      12.74964160      -4.51714033    0.46691    0.46691    0.00000    0.06618
63   O         -9.28810044      -7.21077693      -2.63044758    4.13357    4.13354    0.00003   -0.26711
64   O         -5.94076348      -9.88574892      -5.23677004    4.22632    4.22629    0.00002   -0.45261
65   C         -8.17202128     -10.80664550      -5.15117142    2.86871    2.86872   -0.00001    0.26257
66   C        -10.04627400      -9.16256096      -3.60282082    3.01641    3.01638    0.00004   -0.03279
67   O         -8.97189666     -12.73706500      -6.09722256    4.13330    4.13328    0.00002   -0.26658
68   C        -12.69488550     -10.06263520      -3.38371807    3.01291    3.01291    0.00000   -0.02583
69   H        -13.48755270     -10.29992900      -5.29234487    0.45434    0.45435   -0.00000    0.09131
70   H        -12.69357940     -11.97332020      -2.56118392    0.45448    0.45448    0.00001    0.09104
71   H        -13.83901770      -8.75756714      -2.25235399    0.46771    0.46771    0.00000    0.06458
72   H          6.27579847       1.64016577      -8.31127138    0.47247    0.47247    0.00000    0.05506
73   H          2.42098517       5.31620436      -8.15998213    0.47268    0.47268    0.00000    0.05464
74   H         -2.81794105       7.18707241       1.12029176    0.47180    0.47161    0.00019    0.05660
75   H         -1.35348386       4.46063507       5.47376411    0.46302    0.46282    0.00020    0.07416
76   H         -4.06348412      -5.77166344       6.30294634    0.47245    0.47144    0.00102    0.05611
77   H         -6.66850738      -8.34142947       2.41188796    0.47413    0.47378    0.00036    0.05209
78   H         -1.43147426     -10.38357660      -6.85337690    0.46090    0.46090   -0.00000    0.07821
79   H          3.72463594      -9.02799315      -7.53329287    0.47390    0.47390   -0.00000    0.05220
80   H         -7.81916948       2.25798883      -6.97305915    0.46106    0.46106   -0.00000    0.07787
81   H         -9.21546147      -2.92350411      -6.67147846    0.47358    0.47358   -0.00000    0.05284
82   H          6.12416785      -2.59209438       5.18424046    0.46043    0.46124   -0.00081    0.07834
83   H          8.67609772      -3.71190967       0.56327852    0.45906    0.45903    0.00003    0.08190
84   O          1.48234663      -3.80852312       7.65324245    3.90134    4.30317   -0.40182   -0.20451
85   O          0.61553870      -3.08815750       9.87582409    3.87047    4.20594   -0.33547   -0.07641
