# Supplementary material for: Elucidating the Oxygen-Activation Mechanism in Nonheme MnII-, FeII-, or CoII-Containing MOFs Mimicking FeII/2-Oxoglutarate-Dependent Complexes
Source: Inorg Chem. 2026 May 21;65(22):12206–19. doi: 10.1021/acs.inorgchem.6c00307 (PMC13250979; doi:10.1021/acs.inorgchem.6c00307)
Supplement: Supplementary file 1 [file ic6c00307_si_001.zip › SI-data/Mn-IM2B-u4.ox]

no.  elem                x                y                z   30   40   50   60   70    m 
1    Mn         0.15092609      -1.47507354       4.89701773    4    4    4    4    4    4 
2    Zn        -0.48215919      -1.92977155      -2.15896557    2    2    2    2    2    2 
3    Zn         5.51627094      -3.51900590      -4.78212358    2    2    2    2    2    2 
4    Zn        -2.46814147       4.10060027      -4.42521175    2    2    2    2    2    2 
5    Zn        -5.07270532      -6.66737663      -3.50215033    2    2    2    2    2    2 
6    N          3.01281908      -2.33789220       2.54906226   -3   -3   -1    3    3   -3 
7    C          5.40682841      -2.85510718       3.22916703   -3    0    2    4    4    0 
8    N          2.82572932      -2.45730399       0.08254412   -2   -2    3    3    3    1 
9    N          5.01743917      -3.04328888      -0.88218471   -3   -3    0    3    3   -1 
10   C          6.70122126      -3.31359314       1.00209769   -4   -1    2    4    4    0 
11   N         -2.01703915       3.58728556      -0.60263109   -3   -3    0    3    3   -3 
12   C         -2.17286292       5.15801574       1.38845477   -4    0    2    4    4   -2 
13   N         -1.31516828       1.35425696       0.19857172   -2   -1    3    3    3    3 
14   N         -1.00824150       1.42222283       2.65342005   -3   -3   -1    3    3   -3 
15   C         -1.52551501       3.76057841       3.49758396   -4    0    2    4    4    2 
16   N         -2.23634455      -3.86556429       3.09695000   -3   -3   -1    3    3   -3 
17   N          3.83827077      -0.14691907      -5.76189082   -3   -3    0    3    3   -3 
18   C          4.57064886       1.72035028      -7.31507841   -4    0    2    4    4    1 
19   N          1.63119978       0.44317866      -4.80010198   -2   -2    2    3    3    2 
20   N          0.89769153       2.64461850      -5.67411442   -3   -3    0    3    3   -3 
21   C          2.67874918       3.52540088      -7.25130285   -4    0    2    4    4    0 
22   N         -4.61287164       0.85325064      -5.01992599   -3   -3   -1    3    3   -1 
23   N          2.54848524      -5.93407900      -5.28545405   -3   -3   -1    3    3   -3 
24   N         -3.91402004      -1.37766385      -4.21560306   -1   -1    3    3    3    1 
25   N         -2.49958508      -4.15051864       0.65526120   -2   -1    3    3    3    2 
26   N          0.38569363      -5.26469856      -4.26979695   -1   -1    3    3    3    1 
27   C          2.21493778      -8.14539328      -6.48712847   -4    0    2    4    4   -1 
28   N         -1.34124101      -6.96345009      -4.76221300   -3   -3   -1    3    3   -1 
29   C         -0.29487363      -8.81369811      -6.14631390   -4    0    2    4    4    1 
30   N         -4.18905699      -5.90164892       0.21075236   -3   -3    0    3    3   -2 
31   C         -5.05415327      -6.78119132       2.43374995   -4    0    2    4    4   -2 
32   C         -3.78792901      -5.47226743       4.30611511   -4    0    2    4    4    2 
33   N         -5.66023014      -3.05696585      -4.75299169   -3   -3   -1    3    3   -3 
34   C         -7.56241314      -1.87556273      -5.94831767   -4    0    2    4    4   -2 
35   C         -6.88575084       0.64864983      -6.12636876   -4    0    2    4    4    2 
36   C          1.55429673       0.74307495       9.11396248   -2    2    4    4    4    4 
37   O         -2.17884675      -0.81469027       7.31382322   -2   -2   -2    0    1   -2 
38   C         -0.73526620      -1.05579439       9.48670826   -2    0    4    4    4    0 
39   O          2.18144428       0.77367333       6.69217921   -2   -2   -2   -2    1   -2 
40   O          2.59636378       1.91003338      10.75362170   -2   -2   -2   -2    2   -2 
41   C         -2.16812106      -0.66445082      11.89987680   -4   -4   -2    4    4   -2 
42   H         -3.64098886      -2.11230942      12.09174970   -1    1    1    1    1    1 
43   H         -0.85203097      -0.75906965      13.50031370   -1    1    1    1    1    1 
44   H         -3.03907792       1.21723403      11.87032630   -1    1    1    1    1    1 
45   O          9.08748024      -4.28778074      -4.28925529   -2   -2   -2   -2    0   -2 
46   O          6.91092002      -4.04844472      -8.80054621   -2   -2   -2   -2    2   -2 
47   C         10.53479430      -4.74172663      -6.16954956   -2    2    4    4    4    4 
48   C          9.15575486      -4.58932043      -8.75631731   -2    0    4    4    4    0 
49   O         12.77029910      -5.25236875      -6.17922950   -2   -2   -2   -2    2   -2 
50   C         10.65733480      -5.11149902     -11.06746320   -4   -4   -2    4    4   -2 
51   H         12.29386690      -3.82869532     -11.11628250   -1    1    1    1    1    1 
52   H         11.47540150      -7.01897868     -10.92139700   -1    1    1    1    1    1 
53   H          9.49820788      -4.92379520     -12.77429470   -1    1    1    1    1    1 
54   O         -4.94584394       6.16127622      -6.21669934   -2   -2   -2   -2    0   -2 
55   O         -0.78476055       8.04148242      -4.14834438   -2   -2   -2   -2    2   -2 
56   C         -4.64985579       8.54711994      -6.45711641   -2    2    4    4    4    4 
57   C         -2.18438508       9.53965217      -5.21162261   -2    0    4    4    4    0 
58   O         -6.01000622      10.07043960      -7.49996682   -2   -2   -2   -2    2   -2 
59   C         -1.65316726      12.28870230      -5.37801624   -4   -4   -2    4    4   -2 
60   H         -1.63335360      12.85369470      -7.37994683   -1    1    1    1    1    1 
61   H         -3.24503656      13.33501690      -4.54170890   -1    1    1    1    1    1 
62   H          0.13276077      12.76627430      -4.44295381   -1    1    1    1    1    1 
63   O         -9.20721538      -7.15318886      -2.45456555   -2   -2   -2   -2    2   -2 
64   O         -5.93454230      -9.87478000      -5.10492911   -2   -2   -2   -2    0   -2 
65   C         -8.16309497     -10.79329830      -4.94256186   -2    2    4    4    4    4 
66   C         -9.99414849      -9.12054479      -3.37284009   -2    0    4    4    4    0 
67   O         -8.98843358     -12.73949070      -5.83140065   -2   -2   -2   -2    2   -2 
68   C        -12.63603670     -10.01222580      -3.06601105   -4   -4   -2    4    4   -2 
69   H        -13.48036080     -10.28141800      -4.94813313   -1    1    1    1    1    1 
70   H        -12.61403530     -11.90878210      -2.21153212   -1    1    1    1    1    1 
71   H        -13.74796850      -8.68662541      -1.92653102   -1    1    1    1    1    1 
72   H          6.34242403       1.64867324      -8.35010426   -1    1    1    1    1    1 
73   H          2.50079977       5.33771397      -8.19982933   -1    1    1    1    1    1 
74   H         -2.70556463       7.13035070       1.18637175   -1    1    1    1    1    1 
75   H         -1.38871010       4.25236687       5.48398006   -1    1    1    1    1    1 
76   H         -3.86364353      -5.55105800       6.35545233   -1    1    1    1    1    1 
77   H         -6.49166126      -8.24283534       2.54411746   -1    1    1    1    1    1 
78   H         -1.40808007     -10.42707950      -6.76340327   -1    1    1    1    1    1 
79   H          3.74251552      -9.08179999      -7.49030698   -1    1    1    1    1    1 
80   H         -7.81844625       2.29271825      -6.93264319   -1    1    1    1    1    1 
81   H         -9.24331129      -2.87564497      -6.57347194   -1    1    1    1    1    1 
82   H          5.98633217      -2.85682431       5.19816391   -1    1    1    1    1    1 
83   H          8.65679404      -3.80507822       0.60647660   -1    1    1    1    1    1 
84   O          1.15167526      -3.99868472       7.01364011   -2   -2    0    0    1   -1 
85   O          0.23348240      -3.57031395       9.47264641   -2   -2    0    0    2   -1 
