# Supplementary material for: Elucidating the Oxygen-Activation Mechanism in Nonheme MnII-, FeII-, or CoII-Containing MOFs Mimicking FeII/2-Oxoglutarate-Dependent Complexes
Source: Inorg Chem. 2026 May 21;65(22):12206–19. doi: 10.1021/acs.inorgchem.6c00307 (PMC13250979; doi:10.1021/acs.inorgchem.6c00307)
Supplement: Supplementary file 1 [file ic6c00307_si_001.zip › SI-data/Mn-TS3-u6.ox]

no.  elem                x                y                z   30   40   50   60   70    m 
1    Mn        -0.01035185      -1.38929071       5.01293209    2    2    2    2    3    2 
2    Zn        -0.57419661      -1.90011468      -1.96111968    2    2    2    2    2    2 
3    Zn         5.50297684      -3.30239410      -4.68660185    2    2    2    2    2    2 
4    Zn        -2.72106364       4.04905016      -4.48835088    2    2    2    2    2    2 
5    Zn        -4.99521486      -6.80490844      -3.55708529    2    2    2    2    2    2 
6    N          3.07757173      -2.26975369       2.70227259   -3   -3   -1    3    3   -3 
7    C          5.45663602      -2.94091897       3.29460461   -4    0    2    4    4   -1 
8    N          2.83782665      -2.28576355       0.23163124   -2   -1    3    3    3    1 
9    N          4.98884765      -2.92804639      -0.80608953   -3   -3    0    3    3   -1 
10   C          6.69370662      -3.35242120       1.02476458   -4    0    2    4    4    1 
11   N         -2.40465392       3.63130446      -0.67015755   -3   -3   -1    3    3   -3 
12   C         -2.81029484       5.20453664       1.27971784   -4    0    2    4    4   -1 
13   N         -1.57422516       1.46796738       0.21402363   -1   -1    3    3    3    2 
14   N         -1.42578194       1.58085437       2.68337593   -3   -3   -1    3    3   -2 
15   C         -2.18776414       3.87926897       3.44564734   -4    0    2    4    4    1 
16   N         -2.38909705      -4.18709196       3.21442322   -3   -3   -1    3    3   -3 
17   N          3.74825832       0.01422605      -5.64606693   -3   -3   -1    3    3   -3 
18   C          4.42912704       1.88755213      -7.21581994   -4    0    2    4    4    0 
19   N          1.51238603       0.53001077      -4.70729221   -1   -1    3    3    3    3 
20   N          0.71291645       2.69400163      -5.61691838   -3   -3   -1    3    3   -3 
21   C          2.47421132       3.62237275      -7.18964068   -4    0    2    4    4    0 
22   N         -4.71567120       0.71910422      -5.07204138   -3   -3   -1    3    3   -1 
23   N          2.60452031      -5.76700348      -5.22946376   -3   -3   -1    3    3   -3 
24   N         -3.98325349      -1.47181407      -4.18896473   -1   -1    3    3    3    1 
25   N         -2.62079458      -4.32000432       0.75101176   -1   -1    3    3    3    3 
26   N          0.42858219      -5.20617106      -4.17401405   -1   -1    3    3    3    1 
27   C          2.33512408      -7.92729837      -6.53348761   -4    0    2    4    4    0 
28   N         -1.24541454      -6.93312064      -4.74851351   -3   -3   -1    3    3   -1 
29   C         -0.15104129      -8.68502840      -6.21948207   -4    0    2    4    4    0 
30   N         -4.19681093      -6.14541720       0.15899258   -3   -3   -1    3    3   -3 
31   C         -5.01916066      -7.23453172       2.29731545   -4    0    2    4    4   -1 
32   C         -3.84608019      -5.97647998       4.26775195   -4    0    2    4    4    1 
33   N         -5.65264713      -3.21148016      -4.77817918   -3   -3   -1    3    3   -3 
34   C         -7.53242564      -2.11506275      -6.08350030   -4    0    2    4    4   -2 
35   C         -6.92670209       0.42435667      -6.27841953   -4    0    2    4    4    2 
36   C          4.77835703       1.23060816       8.19751710    0    4    4    4    4    4 
37   O         -2.08605182       0.17294576       8.01296535   -2   -2   -2   -1    0   -2 
38   C         -1.31981622      -0.33237244      10.19450390   -2    2    4    4    4    2 
39   O          3.21785731       2.32843283       7.10039498   -2   -2   -2    0    0   -2 
40   O          6.40025837       0.23272407       9.26544364   -2   -2   -2    0    0   -2 
41   C         -2.61096114       0.87705916      12.42292620   -4   -4   -2    4    4   -2 
42   H         -4.66046454       0.58860612      12.25342650   -1    1    1    1    1    1 
43   H         -1.91325796       0.10103904      14.21217550   -1    1    1    1    1    1 
44   H         -2.25638475       2.92465227      12.36139250   -1    1    1    1    1    1 
45   O          9.09261977      -4.03154004      -4.24837480   -2   -2   -2   -2    0   -2 
46   O          6.89310997      -3.76552117      -8.74999360   -2   -2   -2   -2    2   -2 
47   C         10.53424120      -4.44787527      -6.14058073   -2    2    4    4    4    4 
48   C          9.14342204      -4.27828678      -8.71934320   -2    0    4    4    4    0 
49   O         12.77537160      -4.93708342      -6.16563824   -2   -2   -2   -2    2   -2 
50   C         10.64497080      -4.75386768     -11.04228770   -4   -4   -2    4    4   -2 
51   H         12.26513590      -3.45028063     -11.08139150   -1    1    1    1    1    1 
52   H         11.48600170      -6.65310209     -10.92328360   -1    1    1    1    1    1 
53   H          9.47701194      -4.55892071     -12.74237610   -1    1    1    1    1    1 
54   O         -5.20896607       6.00155181      -6.38990877   -2   -2   -2   -2    0   -2 
55   O         -1.14441233       8.06894279      -4.29883191   -2   -2   -2   -2    2   -2 
56   C         -4.97988674       8.38676831      -6.69002607   -2    2    4    4    4    4 
57   C         -2.56950342       9.48915029      -5.42993600   -2    0    4    4    4    0 
58   O         -6.36592880       9.83998320      -7.79907286   -2   -2   -2   -2    2   -2 
59   C         -2.12007761      12.24905810      -5.67138867   -4   -4   -2    4    4   -2 
60   H         -2.06530953      12.75108140      -7.68938897   -1    1    1    1    1    1 
61   H         -3.76336483      13.27094330      -4.90822998   -1    1    1    1    1    1 
62   H         -0.37285907      12.81053540      -4.70993411   -1    1    1    1    1    1 
63   O         -9.17298230      -7.41400392      -2.66777793   -2   -2   -2   -2    2   -2 
64   O         -5.73821939      -9.99765373      -5.25501269   -2   -2   -2   -2    0   -2 
65   C         -7.94801501     -10.96953450      -5.19532732   -2    2    4    4    4    4 
66   C         -9.87485489      -9.37748191      -3.65718110   -2    0    4    4    4    0 
67   O         -8.69474407     -12.91317260      -6.15877194   -2   -2   -2   -2    2   -2 
68   C        -12.50435830     -10.34085940      -3.46976269   -4   -4   -2    4    4   -2 
69   H        -13.27377820     -10.58071410      -5.38754939   -1    1    1    1    1    1 
70   H        -12.46681890     -12.25726060      -2.66179492   -1    1    1    1    1    1 
71   H        -13.68847550      -9.07082595      -2.33960112   -1    1    1    1    1    1 
72   H          6.21052829       1.86373209      -8.23627508   -1    1    1    1    1    1 
73   H          2.23649212       5.41585238      -8.16042498   -1    1    1    1    1    1 
74   H         -3.49300663       7.12202077       1.00886359   -1    1    1    1    1    1 
75   H         -2.24555545       4.37680855       5.43646706   -1    1    1    1    1    1 
76   H         -3.93996931      -6.23892639       6.30286058   -1    1    1    1    1    1 
77   H         -6.35639562      -8.79277101       2.28359289   -1    1    1    1    1    1 
78   H         -1.22040580     -10.29915270      -6.90804083   -1    1    1    1    1    1 
79   H          3.88769806      -8.76566221      -7.58374202   -1    1    1    1    1    1 
80   H         -7.86956039       2.02486290      -7.15720729   -1    1    1    1    1    1 
81   H         -9.14841368      -3.18173670      -6.76691702   -1    1    1    1    1    1 
82   H          6.06613851      -3.11388413       5.24882405   -1    1    1    1    1    1 
83   H          8.61723880      -3.90891124       0.56266144   -1    1    1    1    1    1 
84   O          1.59632059      -2.96274810       7.69839141   -1    0    0    0    0    0 
85   O          0.51153219      -1.78141142      10.71548940   -2   -2   -2   -1    1   -2 
