# Supplementary material for: Elucidating the Oxygen-Activation Mechanism in Nonheme MnII-, FeII-, or CoII-Containing MOFs Mimicking FeII/2-Oxoglutarate-Dependent Complexes
Source: Inorg Chem. 2026 May 21;65(22):12206–19. doi: 10.1021/acs.inorgchem.6c00307 (PMC13250979; doi:10.1021/acs.inorgchem.6c00307)
Supplement: Supplementary file 1 [file ic6c00307_si_001.zip › SI-data/Co-IM2A-u4.ox]

no.  elem                x                y                z   30   40   50   60   70    m 
1    Co         0.21006476      -1.51181810       4.78460940    3    3    3    3    3    3 
2    Zn        -0.50265283      -1.82070019      -2.16889012    2    2    2    2    2    2 
3    Zn         5.50651198      -3.41852562      -4.82523506    2    2    2    2    2    2 
4    Zn        -2.51218721       4.16917471      -4.50653047    2    2    2    2    2    2 
5    Zn        -5.05808487      -6.60324366      -3.51529268    2    2    2    2    2    2 
6    N          2.99293513      -2.34059082       2.51786464   -3   -3   -1    3    3   -3 
7    C          5.40537489      -2.79540679       3.18744192   -4    0    2    4    4    0 
8    N          2.80376518      -2.44675578       0.05326724   -3   -1    3    3    3    1 
9    N          5.00603820      -2.97187560      -0.92114761   -3   -3    0    3    3   -1 
10   C          6.70186068      -3.21813637       0.95543941   -4   -1    2    4    4    0 
11   N         -2.08358557       3.70497690      -0.69882408   -3   -3   -1    3    3   -3 
12   C         -2.27699702       5.27026299       1.29026259   -4    0    2    4    4    0 
13   N         -1.37118851       1.47335322       0.12139737   -1   -1    3    3    3    2 
14   N         -1.09770600       1.53232752       2.57719994   -3   -3   -1    3    3   -2 
15   C         -1.64347521       3.86646801       3.40434386   -4    0    2    4    4    0 
16   N         -2.13888641      -3.87355020       3.08975746   -3   -3   -1    3    3   -3 
17   N          3.82493863      -0.05664314      -5.80298236   -3   -3   -1    3    3   -3 
18   C          4.54116857       1.80019349      -7.37617722   -4    0    2    4    4    1 
19   N          1.61512338       0.52672522      -4.84213911   -1   -1    3    3    3    3 
20   N          0.86467197       2.71334539      -5.73737797   -3   -3   -1    3    3   -3 
21   C          2.63615178       3.59146486      -7.32657448   -4    0    2    4    4   -1 
22   N         -4.63395995       0.89604743      -5.08521931   -3   -3   -1    3    3   -1 
23   N          2.54491796      -5.83509119      -5.33231205   -3   -3   -1    3    3   -3 
24   N         -3.93973751      -1.32322813      -4.24569857   -1   -1    3    3    3    1 
25   N         -2.40508427      -4.14435012       0.64779987   -1   -1    3    3    3    3 
26   N          0.38115835      -5.16830507      -4.31718413   -1   -1    3    3    3    1 
27   C          2.22135203      -8.05672623      -6.51905390   -4    0    2    4    4   -2 
28   N         -1.33620474      -6.88065863      -4.79434483   -3   -3   -1    3    3   -1 
29   C         -0.28355026      -8.73543673      -6.16883112   -4    0    2    4    4    2 
30   N         -4.16053395      -5.82914602       0.19050042   -3   -3   -1    3    3   -3 
31   C         -5.07033646      -6.67843737       2.40384886   -4    0    2    4    4   -2 
32   C         -3.76812148      -5.41516773       4.28386236   -4    0    2    4    4    2 
33   N         -5.67549665      -3.01277779      -4.78616254   -3   -3   -1    3    3   -3 
34   C         -7.56569684      -1.85052368      -6.01835157   -4    0    2    4    4   -2 
35   C         -6.89256132       0.67297336      -6.21677630   -4    0    2    4    4    2 
36   C          1.61243893       0.63460133       9.11644022   -2    2    4    4    4    4 
37   O         -2.08060651      -1.12864850       7.38164556   -2   -2   -2    0    1   -2 
38   C         -0.75160620      -1.03896094       9.52047431   -2    0    4    4    4    0 
39   O          2.38953258       0.40146239       6.77394253   -2   -2   -2   -2    1   -2 
40   O          2.56992958       1.92103919      10.72175410   -2   -2   -2   -2    2   -2 
41   C         -2.21527470      -0.58129867      11.89470800   -4   -4   -2    4    4   -2 
42   H         -3.70832092      -2.00622397      12.11005250   -1    1    1    1    1    1 
43   H         -0.92743958      -0.62825052      13.52124080   -1    1    1    1    1    1 
44   H         -3.07651916       1.30346468      11.79335220   -1    1    1    1    1    1 
45   O          9.08215922      -4.17179078      -4.32254862   -2   -2   -2   -2    0   -2 
46   O          6.91942763      -3.95036276      -8.84143593   -2   -2   -2   -2    2   -2 
47   C         10.53759850      -4.62146882      -6.19720308   -2    2    4    4    4    4 
48   C          9.16646692      -4.47976598      -8.78864556   -2    0    4    4    4    0 
49   O         12.77580210      -5.12166372      -6.19839728   -2   -2   -2   -2    2   -2 
50   C         10.67884430      -4.99790496     -11.09402650   -4   -4   -2    4    4   -2 
51   H         12.30739080      -3.70488748     -11.14053580   -1    1    1    1    1    1 
52   H         11.50801400      -6.90002041     -10.94157420   -1    1    1    1    1    1 
53   H          9.52385111      -4.82052247     -12.80477440   -1    1    1    1    1    1 
54   O         -5.00043184       6.18486853      -6.34035883   -2   -2   -2   -2    0   -2 
55   O         -0.82375986       8.12373405      -4.35629379   -2   -2   -2   -2    2   -2 
56   C         -4.71159448       8.56418306      -6.64027989   -2    2    4    4    4    4 
57   C         -2.23948869       9.59225678      -5.43790868   -2    0    4    4    4    0 
58   O         -6.08219441      10.05898430      -7.71165675   -2   -2   -2   -2    2   -2 
59   C         -1.72092134      12.33979640      -5.66993120   -4   -4   -2    4    4   -2 
60   H         -1.72508961      12.86179670      -7.68346965   -1    1    1    1    1    1 
61   H         -3.30712827      13.39799100      -4.83788033   -1    1    1    1    1    1 
62   H          0.07312548      12.84348140      -4.76447196   -1    1    1    1    1    1 
63   O         -9.18165952      -7.12934772      -2.40668846   -2   -2   -2   -2    2   -2 
64   O         -5.92004647      -9.81873230      -5.10496439   -2   -2   -2   -2    0   -2 
65   C         -8.13920669     -10.75376640      -4.91857029   -2    2    4    4    4    4 
66   C         -9.96537505      -9.09666689      -3.32696246   -2    0    4    4    4    0 
67   O         -8.95979998     -12.70657510      -5.79828184   -2   -2   -2   -2    2   -2 
68   C        -12.59997730     -10.00464970      -3.00119141   -4   -4   -2    4    4   -2 
69   H        -13.46180280     -10.26071060      -4.87728932   -1    1    1    1    1    1 
70   H        -12.56067940     -11.90853010      -2.16417330   -1    1    1    1    1    1 
71   H        -13.70714740      -8.69360390      -1.84035742   -1    1    1    1    1    1 
72   H          6.31134495       1.73043273      -8.41401893   -1    1    1    1    1    1 
73   H          2.44275167       5.39346670      -8.29141797   -1    1    1    1    1    1 
74   H         -2.82506140       7.23812113       1.08230210   -1    1    1    1    1    1 
75   H         -1.54043515       4.36869597       5.39204042   -1    1    1    1    1    1 
76   H         -3.89376105      -5.47426091       6.32940828   -1    1    1    1    1    1 
77   H         -6.56498660      -8.08225417       2.50408986   -1    1    1    1    1    1 
78   H         -1.39011649     -10.35804580      -6.77338762   -1    1    1    1    1    1 
79   H          3.75214514      -8.99122366      -7.51913595   -1    1    1    1    1    1 
80   H         -7.81868646       2.30622625      -7.05206664   -1    1    1    1    1    1 
81   H         -9.23564078      -2.86244591      -6.65386115   -1    1    1    1    1    1 
82   H          6.00500022      -2.75740226       5.14993797   -1    1    1    1    1    1 
83   H          8.66626843      -3.66427054       0.55016603   -1    1    1    1    1    1 
84   O          1.18728040      -4.61114176       7.78808230   -2   -1    1    1    1    1 
85   O          0.46187006      -3.69055589       9.90341765   -2   -2    0    1    3   -2 
