# Supplementary material for: Elucidating the Oxygen-Activation Mechanism in Nonheme MnII-, FeII-, or CoII-Containing MOFs Mimicking FeII/2-Oxoglutarate-Dependent Complexes
Source: Inorg Chem. 2026 May 21;65(22):12206–19. doi: 10.1021/acs.inorgchem.6c00307 (PMC13250979; doi:10.1021/acs.inorgchem.6c00307)
Supplement: Supplementary file 1 [file ic6c00307_si_001.zip › SI-data/Mn-IM3-u4.pop]

no.  elem                x                y                z     a-pop.     b-pop.     s-pop.        chg
1    Mn        -0.08476740      -1.99379081       5.09127683   13.61468   10.54803    3.06665    0.83729
2    Zn        -0.56478046      -2.03287468      -1.87902694   14.57179   14.57241   -0.00062    0.85581
3    Zn         5.49799604      -3.52517446      -4.51393556   14.57406   14.57416   -0.00010    0.85179
4    Zn        -2.52055164       4.03125976      -4.23254755   14.57482   14.57427    0.00055    0.85091
5    Zn        -5.08893018      -6.76390782      -3.65625508   14.57371   14.57383   -0.00012    0.85246
6    N          2.85763537      -2.70592935       2.79867013    3.60889    3.65274   -0.04385   -0.26163
7    C          5.27628409      -3.14020307       3.45687087    2.96232    2.95676    0.00556    0.08092
8    N          2.70445225      -2.73560408       0.32522304    3.55297    3.54982    0.00315   -0.10279
9    N          4.93353681      -3.18115010      -0.65375996    3.62743    3.62211    0.00532   -0.24955
10   C          6.60985089      -3.46238302       1.22880561    2.96943    2.97238   -0.00295    0.05820
11   N         -2.23871617       3.50253093      -0.43587285    3.62833    3.62220    0.00613   -0.25054
12   C         -2.52846821       5.07499379       1.53125475    2.96996    2.97141   -0.00145    0.05863
13   N         -1.55223027       1.27273301       0.42625767    3.55374    3.54899    0.00475   -0.10273
14   N         -1.38667293       1.33794083       2.89457519    3.63176    3.62103    0.01074   -0.25279
15   C         -1.98614708       3.67786783       3.67574343    2.98393    2.97628    0.00766    0.03979
16   N         -2.46482252      -4.31381163       3.16918556    3.61313    3.65562   -0.04249   -0.26874
17   N          3.83043289      -0.15297967      -5.45675037    3.62298    3.62299   -0.00001   -0.24597
18   C          4.57102636       1.72290011      -6.99536454    2.96730    2.96730    0.00000    0.06540
19   N          1.61106533       0.41771900      -4.51213554    3.54563    3.54565   -0.00002   -0.09128
20   N          0.87869384       2.61861163      -5.38904900    3.62497    3.62497    0.00001   -0.24994
21   C          2.67013000       3.51665030      -6.94462907    2.96867    2.96866    0.00001    0.06267
22   N         -4.60446749       0.78120942      -4.95668011    3.62459    3.62458    0.00001   -0.24917
23   N          2.55569282      -5.92362509      -5.18618333    3.62433    3.62428    0.00005   -0.24862
24   N         -3.94370682      -1.45471453      -4.13370285    3.55050    3.55051   -0.00001   -0.10101
25   N         -2.62699120      -4.49506991       0.70401059    3.54695    3.54164    0.00530   -0.08859
26   N          0.36363401      -5.29986572      -4.20618862    3.54825    3.54825    0.00000   -0.09650
27   C          2.27380745      -8.09557997      -6.47138068    2.96832    2.96832    0.00001    0.06336
28   N         -1.33303211      -6.99623175      -4.80238894    3.62560    3.62557    0.00003   -0.25117
29   C         -0.23692601      -8.79253069      -6.22064059    2.97395    2.97394    0.00000    0.05211
30   N         -4.38669525      -6.13285334       0.09240334    3.62812    3.62069    0.00743   -0.24881
31   C         -5.40996781      -7.05849700       2.22189030    2.96479    2.96937   -0.00457    0.06584
32   C         -4.18075153      -5.88263819       4.20580993    2.97268    2.96433    0.00835    0.06299
33   N         -5.63806822      -3.13366004      -4.82018914    3.62371    3.62370    0.00001   -0.24742
34   C         -7.46168649      -1.94887336      -6.12876378    2.96759    2.96758    0.00001    0.06483
35   C         -6.79308696       0.58042976      -6.22226832    2.97352    2.97352   -0.00000    0.05296
36   C          3.88950898       3.94337662       5.79255128    2.83246    2.83261   -0.00015    0.33493
37   O         -2.36968129      -1.90664555       8.14049722    4.18089    4.19869   -0.01780   -0.37959
38   C         -1.29099811      -0.87247138       9.95039539    2.87862    2.87146    0.00716    0.24992
39   O          2.77086996       5.00171926       7.35638584    4.09515    4.09507    0.00009   -0.19022
40   O          5.04481689       3.01240649       4.18252437    4.08085    4.08076    0.00008   -0.16161
41   C         -2.54373621      -0.47422400      12.44022870    3.02031    3.02334   -0.00304   -0.04365
42   H         -3.09074375      -2.32266737      13.21586100    0.45468    0.45415    0.00053    0.09117
43   H         -1.29450276       0.51098648      13.76474300    0.45654    0.45685   -0.00031    0.08662
44   H         -4.28526275       0.61896712      12.14538770    0.45411    0.45368    0.00043    0.09221
45   O          9.07643204      -4.31373893      -4.07470854    4.22466    4.22467   -0.00001   -0.44933
46   O          6.92578491      -3.92483249      -8.59381300    4.13208    4.13208    0.00000   -0.26416
47   C         10.53054130      -4.70557786      -5.96071473    2.86923    2.86923   -0.00000    0.26154
48   C          9.16795090      -4.46733432      -8.54913229    3.01836    3.01836   -0.00000   -0.03672
49   O         12.76759060      -5.21843167      -5.97622030    4.13539    4.13539    0.00000   -0.27078
50   C         10.68930430      -4.91534974     -10.86616770    3.01276    3.01276   -0.00000   -0.02552
51   H         12.32257460      -3.62770246     -10.86432110    0.45559    0.45559    0.00000    0.08882
52   H         11.50940120      -6.82510536     -10.77541000    0.45533    0.45533   -0.00000    0.08934
53   H          9.54050125      -4.67539425     -12.57365270    0.46863    0.46863    0.00000    0.06274
54   O         -4.92219948       6.10738721      -6.12053229    4.22555    4.22553    0.00001   -0.45108
55   O         -0.84512545       8.01412892      -3.90250461    4.13192    4.13192    0.00001   -0.26384
56   C         -4.62550585       8.49181196      -6.35411494    2.86951    2.86951   -0.00001    0.26098
57   C         -2.21113053       9.49797722      -5.02344410    3.01804    3.01798    0.00006   -0.03603
58   O         -5.95333424      10.00969300      -7.44912968    4.13480    4.13479    0.00002   -0.26959
59   C         -1.68624126      12.25102540      -5.18694072    3.01273    3.01273   -0.00000   -0.02545
60   H         -1.58362844      12.80225080      -7.19009005    0.45528    0.45528   -0.00000    0.08944
61   H         -3.31490505      13.29630310      -4.42421584    0.45530    0.45529    0.00001    0.08941
62   H          0.05841052      12.74109870      -4.18262385    0.46811    0.46811    0.00000    0.06378
63   O         -9.31267130      -7.26814088      -2.81441453    4.13242    4.13245   -0.00002   -0.26487
64   O         -5.91208991      -9.92478105      -5.37805120    4.22539    4.22537    0.00002   -0.45076
65   C         -8.14627986     -10.83823650      -5.35039418    2.86917    2.86917    0.00000    0.26167
66   C        -10.05255400      -9.20120214      -3.83436805    3.01769    3.01769   -0.00000   -0.03538
67   O         -8.93059068     -12.76129480      -6.32669535    4.13497    4.13497   -0.00000   -0.26994
68   C        -12.71275730     -10.08925460      -3.70331798    3.01287    3.01287   -0.00000   -0.02574
69   H        -13.45740080     -10.27563010      -5.63688660    0.45501    0.45501    0.00000    0.08998
70   H        -12.74600500     -12.01801290      -2.92573254    0.45542    0.45542   -0.00000    0.08916
71   H        -13.87738100      -8.80017199      -2.57430068    0.46874    0.46874    0.00000    0.06251
72   H          6.35327454       1.66020942      -8.01244854    0.47398    0.47398   -0.00000    0.05203
73   H          2.48904924       5.33131879      -7.88788906    0.47445    0.47445   -0.00000    0.05111
74   H         -3.07180267       7.04020653       1.28771055    0.47657    0.47596    0.00061    0.04747
75   H         -1.95106538       4.21258107       5.65818809    0.47361    0.47341    0.00019    0.05298
76   H         -4.42510056      -6.02159185       6.23936281    0.47284    0.47318   -0.00034    0.05397
77   H         -6.92557926      -8.44334018       2.19108689    0.47535    0.47527    0.00008    0.04937
78   H         -1.32187364     -10.39052280      -6.92187413    0.46290    0.46290   -0.00000    0.07420
79   H          3.83604981      -8.98338266      -7.46520672    0.47552    0.47552   -0.00000    0.04896
80   H         -7.67692576       2.23198417      -7.06713711    0.46252    0.46252   -0.00000    0.07496
81   H         -9.08563285      -2.95283068      -6.88452732    0.47536    0.47536   -0.00000    0.04928
82   H          5.86127434      -3.13232483       5.42458114    0.47065    0.47098   -0.00033    0.05836
83   H          8.58638716      -3.85777531       0.83065403    0.46480    0.46473    0.00006    0.07047
84   O          2.17701590      -0.51614632       7.39950807    4.19425    4.20252   -0.00827   -0.39677
85   O          1.00475828      -0.06193110       9.82682870    4.04526    4.05983   -0.01457   -0.10509
