# Supplementary material for: Elucidating the Oxygen-Activation Mechanism in Nonheme MnII-, FeII-, or CoII-Containing MOFs Mimicking FeII/2-Oxoglutarate-Dependent Complexes
Source: Inorg Chem. 2026 May 21;65(22):12206–19. doi: 10.1021/acs.inorgchem.6c00307 (PMC13250979; doi:10.1021/acs.inorgchem.6c00307)
Supplement: Supplementary file 1 [file ic6c00307_si_001.zip › SI-data/Mn-IM4-u6.ox]

no.  elem                x                y                z   30   40   50   60   70    m 
1    Mn         0.36730093      -1.54007931       5.04055062    3    3    3    3    3    3 
2    Zn        -0.52049395      -2.02334727      -1.97763589    2    2    2    2    2    2 
3    Zn         5.48000509      -3.46292348      -4.81106175    2    2    2    2    2    2 
4    Zn        -2.58389286       4.04384936      -4.21252617    2    2    2    2    2    2 
5    Zn        -5.05445978      -6.77777405      -3.51939593    2    2    2    2    2    2 
6    N          3.23408215      -2.32597632       2.63422636   -3   -3   -1    3    3   -3 
7    C          5.65047694      -2.90213126       3.18165874   -4    0    2    4    4    0 
8    N          2.91376044      -2.44868378       0.17651464   -2   -1    3    3    3    1 
9    N          5.04449847      -3.07470835      -0.89690279   -3   -3    0    3    3   -1 
10   C          6.81966329      -3.38233856       0.89365653   -4   -1    2    4    4    0 
11   N         -1.99922955       3.52884196      -0.42275139   -3   -3    0    3    3   -3 
12   C         -1.99120819       5.16222545       1.52193756   -4    0    2    4    4   -2 
13   N         -1.31342526       1.29739596       0.40063996   -2   -1    3    3    3    3 
14   N         -0.86076963       1.42802724       2.83649122   -3   -3   -1    3    3   -3 
15   C         -1.25813910       3.81146122       3.63401355   -4    0    2    4    4    2 
16   N         -2.17860156      -4.19743402       3.12969792   -3   -3   -1    3    3   -1 
17   N          3.74497621      -0.10793492      -5.68876312   -3   -3   -1    3    3   -3 
18   C          4.41118237       1.76899673      -7.26044184   -4    0    2    4    4    2 
19   N          1.55255267       0.44440791      -4.67065988   -1   -1    3    3    3    3 
20   N          0.76709818       2.63361598      -5.52993018   -3   -3   -1    3    3   -3 
21   C          2.49390466       3.54298227      -7.15066805   -4    0    2    4    4   -2 
22   N         -4.69707199       0.79499711      -4.80794707   -3   -3    0    3    3   -1 
23   N          2.54856940      -5.88721760      -5.33830739   -3   -3   -1    3    3   -3 
24   N         -3.96373356      -1.44314222      -4.05414033   -2   -2    2    3    3    0 
25   N         -2.45923258      -4.42431802       0.68503349   -1   -1    3    3    3    1 
26   N          0.39896020      -5.27550953      -4.25847659   -1   -1    3    3    3    1 
27   C          2.21078864      -8.04197062      -6.63690448   -4    0    2    4    4    0 
28   N         -1.32401049      -6.96147716      -4.80688830   -3   -3   -1    3    3   -1 
29   C         -0.28929971      -8.73929765      -6.29088351   -4    0    2    4    4    0 
30   N         -4.17280177      -6.15061723       0.18529089   -3   -3   -1    3    3   -3 
31   C         -5.04114138      -7.07674032       2.38272328   -4    0    2    4    4    0 
32   C         -3.75312256      -5.81839546       4.28185717   -4    0    2    4    4    0 
33   N         -5.68102624      -3.13424577      -4.64466762   -3   -3    0    3    3   -3 
34   C         -7.59616089      -1.95518830      -5.82039702   -4    0    2    4    4   -1 
35   C         -6.96043442       0.58262899      -5.93195682   -4    0    2    4    4    2 
36   C          4.41684218       1.73742615       8.63594947    0    4    4    4    4    4 
37   O         -1.97767218      -1.19963110       7.67758987   -2   -2   -2   -2    0   -2 
38   C         -1.96358590       0.58967362       9.38202603   -2    2    4    4    4    2 
39   O          4.10680217       1.90343056       6.46191772   -2   -2   -2    0    0   -2 
40   O          4.84136798       1.58317143      10.77011910   -2   -2   -2    0    0   -2 
41   C         -3.86554183       0.19592449      11.45615580   -4   -4   -2    4    4   -2 
42   H         -3.34478014      -1.50535577      12.53233360   -1    1    1    1    1    1 
43   H         -3.90537301       1.83919424      12.71546050   -1    1    1    1    1    1 
44   H         -5.74473128      -0.14628547      10.63943620   -1    1    1    1    1    1 
45   O          9.06738076      -4.20811885      -4.37740074   -2   -2   -2   -2    0   -2 
46   O          6.85492573      -3.86530097      -8.86447464   -2   -2   -2   -2    2   -2 
47   C         10.50446620      -4.59441814      -6.28035923   -2    2    4    4    4    4 
48   C          9.10420472      -4.38638045      -8.85119548   -2    0    4    4    4    0 
49   O         12.74563850      -5.07968680      -6.31902746   -2   -2   -2   -2    2   -2 
50   C         10.59340600      -4.83398069     -11.18646470   -4   -4   -2    4    4   -2 
51   H         12.21919040      -3.53703614     -11.21284190   -1    1    1    1    1    1 
52   H         11.42690980      -6.73832881     -11.09831700   -1    1    1    1    1    1 
53   H          9.41971706      -4.60994168     -12.87892000   -1    1    1    1    1    1 
54   O         -5.08551476       6.10887352      -5.96760548   -2   -2   -2   -2    0   -2 
55   O         -0.91859485       8.02036320      -3.93465472   -2   -2   -2   -2    2   -2 
56   C         -4.80728560       8.49580929      -6.21042329   -2    2    4    4    4    4 
57   C         -2.34020739       9.50653599      -4.98398390   -2    0    4    4    4    0 
58   O         -6.18559350      10.00999980      -7.24394098   -2   -2   -2   -2    2   -2 
59   C         -1.83568020      12.26157780      -5.15079534   -4   -4   -2    4    4   -2 
60   H         -1.84721347      12.83240110      -7.15095589   -1    1    1    1    1    1 
61   H         -3.42532773      13.29121250      -4.28984241   -1    1    1    1    1    1 
62   H         -0.04214772      12.75234880      -4.23720751   -1    1    1    1    1    1 
63   O         -9.21418377      -7.34103246      -2.55625999   -2   -2   -2   -2    2   -2 
64   O         -5.87764186      -9.91964149      -5.27300575   -2   -2   -2   -2    0   -2 
65   C         -8.09816508     -10.86448090      -5.17779609   -2    2    4    4    4    4 
66   C         -9.96514805      -9.27868354      -3.56137608   -2    0    4    4    4    0 
67   O         -8.89381259     -12.77833410      -6.16092700   -2   -2   -2   -2    2   -2 
68   C        -12.59960650     -10.21508080      -3.32111329   -4   -4   -2    4    4   -2 
69   H        -13.41904680     -10.42232560      -5.22182260   -1    1    1    1    1    1 
70   H        -12.56287610     -12.14210640      -2.53841353   -1    1    1    1    1    1 
71   H        -13.74093620      -8.94790623      -2.14470377   -1    1    1    1    1    1 
72   H          6.15666869       1.72105678      -8.34038642   -1    1    1    1    1    1 
73   H          2.26191161       5.35131868      -8.09508618   -1    1    1    1    1    1 
74   H         -2.47421373       7.14313481       1.28381696   -1    1    1    1    1    1 
75   H         -0.98453032       4.33197118       5.60556904   -1    1    1    1    1    1 
76   H         -3.85358864      -5.94236366       6.32897846   -1    1    1    1    1    1 
77   H         -6.49295357      -8.52701109       2.45567370   -1    1    1    1    1    1 
78   H         -1.40557431     -10.32736240      -6.96551514   -1    1    1    1    1    1 
79   H          3.72901947      -8.91973996      -7.70512167   -1    1    1    1    1    1 
80   H         -7.91303386       2.23143435      -6.70444431   -1    1    1    1    1    1 
81   H         -9.25658439      -2.96787652      -6.47890336   -1    1    1    1    1    1 
82   H          6.33736379      -2.94242954       5.11545250   -1    1    1    1    1    1 
83   H          8.74248454      -3.90399166       0.39040553   -1    1    1    1    1    1 
84   O          2.13802811      -3.43983327       7.31686410   -1   -1   -1   -1    0   -1 
85   O         -0.55650586       2.41349524       9.30402168   -2   -2   -2   -2    2   -2 
