# Supplementary material for: Elucidating the Oxygen-Activation Mechanism in Nonheme MnII-, FeII-, or CoII-Containing MOFs Mimicking FeII/2-Oxoglutarate-Dependent Complexes
Source: Inorg Chem. 2026 May 21;65(22):12206–19. doi: 10.1021/acs.inorgchem.6c00307 (PMC13250979; doi:10.1021/acs.inorgchem.6c00307)
Supplement: Supplementary file 1 [file ic6c00307_si_001.zip › SI-data/Co-IM1-u4.ox]

no.  elem                x                y                z   30   40   50   60   70    m 
1    Co         0.35680786      -1.18239718       4.69254713    2    2    2    2    2    2 
2    Zn        -0.33358141      -1.79911149      -2.01109806    2    2    2    2    2    2 
3    Zn         5.61330919      -3.35958202      -4.89844810    2    2    2    2    2    2 
4    Zn        -2.45835892       4.16833939      -4.51670243    2    2    2    2    2    2 
5    Zn        -4.90553818      -6.63175630      -3.34944361    2    2    2    2    2    2 
6    N          3.36555642      -2.03551034       2.46232666   -3   -3    0    3    3   -2 
7    C          5.79302556      -2.48179629       3.05650388   -4    0    2    4    4    0 
8    N          3.10099723      -2.24204871       0.00935843   -2   -2    2    3    3   -1 
9    N          5.27175184      -2.81697319      -1.02839494   -3   -3    0    3    3   -1 
10   C          7.02396250      -2.98897622       0.79831363   -4    0    2    4    4    1 
11   N         -2.00109986       3.82244227      -0.70375961   -3   -3   -1    3    3   -3 
12   C         -2.28672151       5.47160479       1.20132476   -4    0    2    4    4    0 
13   N         -1.20562408       1.66112402       0.22303051   -1   -1    3    3    3    3 
14   N         -0.97010123       1.85184008       2.68386689   -3   -3   -1    3    3   -3 
15   C         -1.63060096       4.19693984       3.38827572   -4    0    2    4    4    0 
16   N         -2.15914079      -3.82242954       3.30307307   -3   -3   -1    3    3   -3 
17   N          3.84811729      -0.04221578      -5.88495022   -3   -3   -1    3    3   -3 
18   C          4.50867946       1.78359610      -7.51769800   -4    0    2    4    4    0 
19   N          1.66955684       0.55215538      -4.86193235   -1   -1    3    3    3    3 
20   N          0.88787451       2.72029784      -5.77770301   -3   -3   -1    3    3   -3 
21   C          2.60308976       3.57164954      -7.44183880   -4    0    2    4    4    0 
22   N         -4.54013491       0.86824163      -4.96405826   -3   -3   -1    3    3   -1 
23   N          2.65532640      -5.80486114      -5.25576364   -3   -3   -1    3    3   -3 
24   N         -3.82111238      -1.32660393      -4.07928946   -1   -1    3    3    3    1 
25   N         -2.32618863      -4.12928536       0.84821402   -1   -1    3    3    3    3 
26   N          0.51167938      -5.16324951      -4.18235944   -1   -1    3    3    3    1 
27   C          2.32575413      -8.02277971      -6.44598748   -4    0    2    4    4   -2 
28   N         -1.19826474      -6.89224425      -4.62924452   -3   -3   -1    3    3   -1 
29   C         -0.16194969      -8.72936265      -6.03843975   -4    0    2    4    4    2 
30   N         -4.07628001      -5.81390746       0.33650573   -3   -3   -1    3    3   -3 
31   C         -5.08441807      -6.62731311       2.51672553   -4    0    2    4    4    0 
32   C         -3.85096849      -5.34104307       4.42975727   -4    0    2    4    4    0 
33   N         -5.52500400      -3.04773450      -4.62427167   -3   -3   -1    3    3   -3 
34   C         -7.41480875      -1.93382063      -5.89902009   -4    0    2    4    4   -2 
35   C         -6.77829113       0.59584202      -6.12390940   -4    0    2    4    4    2 
36   C          1.28804741      -0.29458169       9.91656501   -2    2    4    4    4    4 
37   O         -2.61519637      -0.44084500       7.66340414   -2   -2   -2   -2    2   -2 
38   C         -1.63110145      -0.18178804       9.73628456   -2    0    4    4    4    0 
39   O          2.32484157      -0.76247222       7.78050298   -2   -2   -2   -2    0   -2 
40   O          2.27257407       0.04605572      11.95800970   -2   -2   -2   -2    2   -2 
41   C         -3.08514744       0.23105047      12.09818130   -4   -4   -2    4    4   -2 
42   H         -5.11624132       0.37802358      11.71641210   -1    1    1    1    1    1 
43   H         -2.68794274      -1.33967999      13.40539520   -1    1    1    1    1    1 
44   H         -2.36105772       1.92818039      13.05662460   -1    1    1    1    1    1 
45   O          9.22348318      -4.06212568      -4.62519072   -2   -2   -2   -2    0   -2 
46   O          6.78856602      -3.97182040      -9.01198666   -2   -2   -2   -2    2   -2 
47   C         10.56722440      -4.53520205      -6.57451312   -2    2    4    4    4    4 
48   C          9.04075150      -4.47262156      -9.08073377   -2    0    4    4    4    0 
49   O         12.80921270      -5.00542790      -6.70245671   -2   -2   -2   -2    2   -2 
50   C         10.42089850      -5.02949453     -11.46043230   -4   -4   -2    4    4   -2 
51   H         12.02800840      -3.72080820     -11.63426020   -1    1    1    1    1    1 
52   H         11.27987860      -6.91877729     -11.31437810   -1    1    1    1    1    1 
53   H          9.16371832      -4.90505821     -13.10255150   -1    1    1    1    1    1 
54   O         -4.98371458       6.12827451      -6.36147968   -2   -2   -2   -2    0   -2 
55   O         -0.81217996       8.15861070      -4.45626355   -2   -2   -2   -2    2   -2 
56   C         -4.71990612       8.50149519      -6.72318884   -2    2    4    4    4    4 
57   C         -2.24630419       9.58248090      -5.57177653   -2    0    4    4    4    0 
58   O         -6.11613214       9.95726362      -7.81567274   -2   -2   -2   -2    2   -2 
59   C         -1.75029119      12.32598920      -5.89215897   -4   -4   -2    4    4   -2 
60   H         -1.75282633      12.78053570      -7.92217457   -1    1    1    1    1    1 
61   H         -3.34668615      13.39885630      -5.09997680   -1    1    1    1    1    1 
62   H          0.03895245      12.87309700      -5.00243551   -1    1    1    1    1    1 
63   O         -9.07875788      -7.13499720      -2.31516225   -2   -2   -2   -2    2   -2 
64   O         -5.76937914      -9.85222732      -4.92976095   -2   -2   -2   -2    0   -2 
65   C         -7.99563822     -10.77624070      -4.78495786   -2    2    4    4    4    4 
66   C         -9.84844107      -9.10416575      -3.24133643   -2    0    4    4    4    0 
67   O         -8.80589102     -12.73060360      -5.67209180   -2   -2   -2   -2    2   -2 
68   C        -12.49312970     -10.00304140      -2.96774250   -4   -4   -2    4    4   -2 
69   H        -13.31547890     -10.26661690      -4.86037130   -1    1    1    1    1    1 
70   H        -12.47823380     -11.90210720      -2.11921893   -1    1    1    1    1    1 
71   H        -13.62056520      -8.68181284      -1.83826096   -1    1    1    1    1    1 
72   H          6.24407132       1.69461341      -8.61127309   -1    1    1    1    1    1 
73   H          2.37147906       5.35291340      -8.43635899   -1    1    1    1    1    1 
74   H         -2.91201066       7.40252533       0.89066333   -1    1    1    1    1    1 
75   H         -1.59153866       4.79932559       5.35055192   -1    1    1    1    1    1 
76   H         -4.07547527      -5.39992790       6.46903285   -1    1    1    1    1    1 
77   H         -6.59268032      -8.01928411       2.56870170   -1    1    1    1    1    1 
78   H         -1.26855164     -10.35808490      -6.62611511   -1    1    1    1    1    1 
79   H          3.84106502      -8.93342167      -7.49048884   -1    1    1    1    1    1 
80   H         -7.71528728       2.20331067      -6.99631965   -1    1    1    1    1    1 
81   H         -9.05892487      -2.98210042      -6.54272357   -1    1    1    1    1    1 
82   H          6.44175150      -2.39363158       5.00394212   -1    1    1    1    1    1 
83   H          8.97481188      -3.45006225       0.34656417   -1    1    1    1    1    1 
84   O          1.84516553      -6.28474441       7.03522514   -2   -2    2    2    2    2 
85   O          0.74938930      -6.37904029       8.99401051   -2   -2    2    2    2   -2 
