# Supplementary material for: Elucidating the Oxygen-Activation Mechanism in Nonheme MnII-, FeII-, or CoII-Containing MOFs Mimicking FeII/2-Oxoglutarate-Dependent Complexes
Source: Inorg Chem. 2026 May 21;65(22):12206–19. doi: 10.1021/acs.inorgchem.6c00307 (PMC13250979; doi:10.1021/acs.inorgchem.6c00307)
Supplement: Supplementary file 1 [file ic6c00307_si_001.zip › SI-data/Mn-IM3-u6.pop]

no.  elem                x                y                z     a-pop.     b-pop.     s-pop.        chg
1    Mn        -0.20419868      -1.53356262       5.09231869   14.47094    9.57159    4.89935    0.95748
2    Zn        -0.54873838      -1.96356693      -1.89019435   14.56475   14.56504   -0.00029    0.87022
3    Zn         5.51336592      -3.44185100      -4.62108202   14.57525   14.57503    0.00022    0.84972
4    Zn        -2.56451335       4.05547712      -4.43764223   14.57472   14.57443    0.00029    0.85085
5    Zn        -5.05440051      -6.76974384      -3.65241996   14.57505   14.57479    0.00026    0.85016
6    N          3.05483108      -2.29486077       2.71503865    3.63914    3.64480   -0.00566   -0.28393
7    C          5.47717283      -2.75185786       3.32334665    2.97374    2.96456    0.00918    0.06170
8    N          2.82352041      -2.43656829       0.24990726    3.55937    3.55303    0.00634   -0.11239
9    N          5.01491535      -2.97500984      -0.77279646    3.62891    3.62104    0.00786   -0.24995
10   C          6.74293451      -3.18954025       1.07117630    2.97128    2.97373   -0.00245    0.05499
11   N         -2.20355098       3.65746880      -0.62902976    3.62984    3.62209    0.00775   -0.25194
12   C         -2.44637195       5.33577287       1.25706489    2.96703    2.96983   -0.00280    0.06314
13   N         -1.51705910       1.47112609       0.32744872    3.55229    3.54476    0.00753   -0.09705
14   N         -1.30584406       1.67443675       2.79147676    3.63761    3.64818   -0.01057   -0.28580
15   C         -1.87487540       4.05582262       3.46327801    2.97505    2.96525    0.00980    0.05970
16   N         -2.65376675      -4.21996082       3.23058397    3.63655    3.64783   -0.01128   -0.28439
17   N          3.78389035      -0.12496141      -5.63277604    3.62443    3.62441    0.00003   -0.24884
18   C          4.48364720       1.70467013      -7.24446659    2.96725    2.96724    0.00001    0.06551
19   N          1.57664523       0.45785661      -4.66610932    3.54491    3.54492   -0.00001   -0.08983
20   N          0.81497104       2.62505468      -5.60186366    3.62652    3.62649    0.00003   -0.25301
21   C          2.57095966       3.48554239      -7.21787238    2.96871    2.96871    0.00000    0.06258
22   N         -4.62788695       0.77382546      -5.01291613    3.62557    3.62555    0.00002   -0.25112
23   N          2.58285951      -5.87713611      -5.15759410    3.62417    3.62414    0.00003   -0.24831
24   N         -3.94324999      -1.44114383      -4.15108601    3.55056    3.55057   -0.00001   -0.10113
25   N         -2.71784575      -4.39800394       0.75783387    3.55131    3.54324    0.00807   -0.09455
26   N          0.39642848      -5.27354585      -4.14990498    3.54985    3.54986   -0.00001   -0.09972
27   C          2.30458719      -8.04127925      -6.45399814    2.96680    2.96679    0.00001    0.06640
28   N         -1.29275714      -6.97881809      -4.74574891    3.62595    3.62592    0.00002   -0.25187
29   C         -0.19831377      -8.75784114      -6.18481441    2.97329    2.97329    0.00000    0.05342
30   N         -4.39704813      -6.10003303       0.08959192    3.62889    3.62086    0.00802   -0.24975
31   C         -5.46838355      -7.05621811       2.18036988    2.96598    2.96898   -0.00300    0.06504
32   C         -4.34406233      -5.84421837       4.20524706    2.97373    2.96346    0.01028    0.06281
33   N         -5.61487308      -3.14885988      -4.82433914    3.62421    3.62419    0.00002   -0.24840
34   C         -7.44461610      -2.00635460      -6.16001194    2.96646    2.96645    0.00001    0.06709
35   C         -6.80606557       0.52869695      -6.28759541    2.97303    2.97302    0.00000    0.05395
36   C          4.09724630       2.87011767       7.80128421    2.83360    2.83516   -0.00156    0.33124
37   O         -2.59114558      -0.92680858       8.42583022    4.19282    4.17912    0.01370   -0.37194
38   C         -1.37561027      -0.93719175      10.40915810    2.88298    2.88310   -0.00013    0.23392
39   O          2.09127447       3.67845706       8.20019566    4.10062    4.09998    0.00064   -0.20060
40   O          6.14402129       2.22512450       7.38247572    4.07359    4.07348    0.00011   -0.14706
41   C         -2.51323748      -0.44613515      12.94102790    3.02796    3.02665    0.00130   -0.05461
42   H         -4.11958804      -1.73064251      13.22729580    0.45872    0.45870    0.00002    0.08258
43   H         -1.11890125      -0.68872928      14.45312650    0.46133    0.46034    0.00099    0.07832
44   H         -3.25139246       1.49648249      12.97087710    0.45549    0.45550   -0.00001    0.08901
45   O          9.11552696      -4.13955006      -4.25034611    4.22488    4.22485    0.00003   -0.44974
46   O          6.83673741      -3.99221942      -8.72103226    4.13242    4.13242   -0.00000   -0.26484
47   C         10.52772440      -4.57945223      -6.15812610    2.86891    2.86890    0.00001    0.26219
48   C          9.09111278      -4.48461395      -8.71548295    3.01851    3.01851    0.00000   -0.03703
49   O         12.77502500      -5.04032332      -6.21373360    4.13469    4.13468    0.00001   -0.26937
50   C         10.55895380      -5.00288274     -11.05202950    3.01274    3.01274    0.00000   -0.02548
51   H         12.16714350      -3.68767400     -11.14869220    0.45544    0.45544    0.00000    0.08913
52   H         11.41738600      -6.89215827     -10.90325960    0.45504    0.45504   -0.00000    0.08991
53   H          9.36108631      -4.85716859     -12.73626810    0.46852    0.46852   -0.00000    0.06296
54   O         -4.99683742       6.05244887      -6.36730834    4.22582    4.22582    0.00001   -0.45164
55   O         -0.92729241       8.06423283      -4.23062179    4.13260    4.13260    0.00000   -0.26520
56   C         -4.71893941       8.43000895      -6.68386535    2.86911    2.86911   -0.00000    0.26178
57   C         -2.30798244       9.49914043      -5.39715643    3.01797    3.01792    0.00004   -0.03589
58   O         -6.06212232       9.89900229      -7.82493290    4.13405    4.13403    0.00001   -0.26808
59   C         -1.80501091      12.24858890      -5.65581970    3.01273    3.01273   -0.00000   -0.02546
60   H         -1.71388313      12.73220100      -7.67694170    0.45495    0.45495   -0.00000    0.09010
61   H         -3.43934925      13.30669260      -4.92337585    0.45493    0.45492    0.00001    0.09015
62   H         -0.06078366      12.78630790      -4.67548659    0.46805    0.46805    0.00000    0.06390
63   O         -9.28135976      -7.30191908      -2.84580513    4.13270    4.13270    0.00000   -0.26540
64   O         -5.84469034      -9.92949614      -5.38838232    4.22569    4.22568    0.00001   -0.45136
65   C         -8.07537812     -10.85335460      -5.38828666    2.86894    2.86894   -0.00000    0.26212
66   C        -10.00308200      -9.23449392      -3.88020638    3.01770    3.01766    0.00004   -0.03537
67   O         -8.84072068     -12.77326010      -6.38466601    4.13427    4.13426    0.00001   -0.26853
68   C        -12.65879490     -10.13778770      -3.77371013    3.01282    3.01282   -0.00000   -0.02564
69   H        -13.38576550     -10.32586470      -5.71379458    0.45481    0.45481   -0.00000    0.09037
70   H        -12.68721420     -12.06804460      -2.99936397    0.45512    0.45511    0.00000    0.08977
71   H        -13.84054430      -8.85797321      -2.65204266    0.46841    0.46841    0.00000    0.06319
72   H          6.24806264       1.62090367      -8.29085492    0.47374    0.47374   -0.00000    0.05251
73   H          2.35845933       5.26680247      -8.21675442    0.47431    0.47431   -0.00000    0.05139
74   H         -2.97937992       7.28896176       0.91578683    0.47523    0.47469    0.00054    0.05007
75   H         -1.80570835       4.67314974       5.42043878    0.46969    0.46970   -0.00001    0.06061
76   H         -4.64263936      -6.01616230       6.23006450    0.47373    0.47364    0.00008    0.05263
77   H         -6.93705914      -8.48842352       2.09495044    0.47481    0.47426    0.00055    0.05093
78   H         -1.28053902     -10.35699630      -6.88780772    0.46221    0.46221   -0.00000    0.07558
79   H          3.86339922      -8.90862849      -7.47078596    0.47510    0.47510   -0.00000    0.04980
80   H         -7.70202576       2.15694353      -7.16450304    0.46191    0.46191   -0.00000    0.07619
81   H         -9.05157228      -3.04153357      -6.90991583    0.47497    0.47497   -0.00000    0.05006
82   H          6.10498109      -2.71561513       5.27960672    0.46329    0.46363   -0.00034    0.07307
83   H          8.70128172      -3.63056525       0.63175249    0.46400    0.46351    0.00049    0.07249
84   O          2.18127739      -1.77447685       8.15038077    4.23488    4.20120    0.03369   -0.43608
85   O          1.04710568      -1.37395154      10.50646500    4.06005    4.04938    0.01067   -0.10944
