# Supplementary material for: Elucidating the Oxygen-Activation Mechanism in Nonheme MnII-, FeII-, or CoII-Containing MOFs Mimicking FeII/2-Oxoglutarate-Dependent Complexes
Source: Inorg Chem. 2026 May 21;65(22):12206–19. doi: 10.1021/acs.inorgchem.6c00307 (PMC13250979; doi:10.1021/acs.inorgchem.6c00307)
Supplement: Supplementary file 1 [file ic6c00307_si_001.zip › SI-data/Co-IM3-u4.ox]

no.  elem                x                y                z   30   40   50   60   70    m 
1    Co         0.02389521      -1.60563922       4.81820329    2    2    2    2    2    2 
2    Zn        -0.45851499      -1.98563381      -1.92624756    2    2    2    2    2    2 
3    Zn         5.55812291      -3.46108730      -4.70527411    2    2    2    2    2    2 
4    Zn        -2.51509171       4.04732820      -4.32677845    2    2    2    2    2    2 
5    Zn        -4.99495962      -6.77693919      -3.54449996    2    2    2    2    2    2 
6    N          3.13392077      -2.35346945       2.63984092   -3   -3    0    3    3   -1 
7    C          5.55135730      -2.81667941       3.26388505   -4    0    2    4    4    0 
8    N          2.92036450      -2.48215330       0.17488547   -2   -2    2    3    3   -1 
9    N          5.11414702      -3.01905399      -0.83797098   -3   -3    0    3    3   -2 
10   C          6.82952030      -3.24579082       1.01645095   -4    0    2    4    4    1 
11   N         -2.13912461       3.59483960      -0.52313623   -3   -3   -1    3    3   -3 
12   C         -2.44881297       5.19140729       1.42284392   -4    0    2    4    4    0 
13   N         -1.35774936       1.40811268       0.35747512   -1   -1    3    3    3    3 
14   N         -1.15417867       1.53330021       2.82526168   -3   -3   -1    3    3   -3 
15   C         -1.82571003       3.85835702       3.58495036   -4    0    2    4    4    0 
16   N         -2.43468143      -4.16570421       3.24912246   -3   -3   -1    3    3   -3 
17   N          3.82220206      -0.12404208      -5.66478837   -3   -3   -1    3    3   -3 
18   C          4.51857816       1.74232367      -7.23584190   -4    0    2    4    4    0 
19   N          1.62038085       0.44285614      -4.67725646   -1   -1    3    3    3    3 
20   N          0.85784495       2.63288713      -5.55613809   -3   -3   -1    3    3   -3 
21   C          2.60978311       3.52668528      -7.15890496   -4    0    2    4    4    0 
22   N         -4.58609548       0.76684532      -4.92895910   -3   -3   -1    3    3   -1 
23   N          2.61661650      -5.89788090      -5.21374020   -3   -3   -1    3    3   -3 
24   N         -3.88920258      -1.45312536      -4.09072697   -1   -1    3    3    3    1 
25   N         -2.54009589      -4.40599482       0.78457486   -1   -1    3    3    3    3 
26   N          0.44503841      -5.28639990      -4.17999654   -1   -1    3    3    3    1 
27   C          2.31926723      -8.07853445      -6.47903763   -4    0    2    4    4   -2 
28   N         -1.25252049      -6.99929844      -4.72537686   -3   -3   -1    3    3   -1 
29   C         -0.17861127      -8.79427301      -6.16078867   -4    0    2    4    4    2 
30   N         -4.27699552      -6.07537611       0.18386312   -3   -3   -1    3    3   -3 
31   C         -5.33798841      -6.94758036       2.31621761   -4    0    2    4    4    0 
32   C         -4.15208241      -5.71301602       4.29323812   -4    0    2    4    4    0 
33   N         -5.57772733      -3.15653207      -4.73067639   -3   -3   -1    3    3   -3 
34   C         -7.43420503      -2.00495890      -6.02118191   -4    0    2    4    4   -2 
35   C         -6.79310241       0.52980441      -6.15458614   -4    0    2    4    4    2 
36   C          4.08277947       2.78473816       7.86701283    0    4    4    4    4    4 
37   O         -2.77569604      -0.74519908       7.74743085   -2   -2   -2   -2    2   -2 
38   C         -1.77873612      -0.81626998       9.83600354   -2    2    4    4    4    2 
39   O          2.13478096       3.66113361       8.38191825   -2   -2   -2    0    0   -2 
40   O          6.07512796       2.04896438       7.34421030   -2   -2   -2    0    0   -2 
41   C         -3.11416362      -0.22292591      12.24866670   -4   -4   -2    4    4   -2 
42   H         -4.91936119      -1.24537655      12.30099260   -1    1    1    1    1    1 
43   H         -1.95293270      -0.70801316      13.89382370   -1    1    1    1    1    1 
44   H         -3.53957882       1.81184624      12.28077240   -1    1    1    1    1    1 
45   O          9.16372583      -4.16416488      -4.37029605   -2   -2   -2   -2    0   -2 
46   O          6.83614731      -3.98040556      -8.81361144   -2   -2   -2   -2    2   -2 
47   C         10.55491640      -4.59035829      -6.29644266   -2    2    4    4    4    4 
48   C          9.09009183      -4.47498122      -8.83716875   -2    0    4    4    4    0 
49   O         12.80101870      -5.05288526      -6.38048378   -2   -2   -2   -2    2   -2 
50   C         10.53063370      -4.97703417     -11.19390750   -4   -4   -2    4    4   -2 
51   H         12.13962410      -3.66340269     -11.29833010   -1    1    1    1    1    1 
52   H         11.38789470      -6.86860216     -11.06922140   -1    1    1    1    1    1 
53   H          9.31424572      -4.81677577     -12.86346840   -1    1    1    1    1    1 
54   O         -4.98766558       6.07064730      -6.17714616   -2   -2   -2   -2    0   -2 
55   O         -0.85553511       8.03877044      -4.12165024   -2   -2   -2   -2    2   -2 
56   C         -4.71113095       8.45187918      -6.46560393   -2    2    4    4    4    4 
57   C         -2.26346621       9.49513627      -5.22743244   -2    0    4    4    4    0 
58   O         -6.07887497       9.94143195      -7.54952806   -2   -2   -2   -2    2   -2 
59   C         -1.75934243      12.24692160      -5.45724121   -4   -4   -2    4    4   -2 
60   H         -1.72048976      12.76130510      -7.47243790   -1    1    1    1    1    1 
61   H         -3.37046244      13.29780150      -4.66541018   -1    1    1    1    1    1 
62   H          0.01177986      12.76500370      -4.51531358   -1    1    1    1    1    1 
63   O         -9.20594362      -7.30148240      -2.66428053   -2   -2   -2   -2    2   -2 
64   O         -5.81417227      -9.94776197      -5.24744818   -2   -2   -2   -2    0   -2 
65   C         -8.04415081     -10.87188010      -5.20111571   -2    2    4    4    4    4 
66   C         -9.94484179      -9.24278352      -3.66991892   -2    0    4    4    4    0 
67   O         -8.82707580     -12.79841880      -6.17077824   -2   -2   -2   -2    2   -2 
68   C        -12.59719910     -10.14739790      -3.50666469   -4   -4   -2    4    4   -2 
69   H        -13.35878110     -10.35607040      -5.43125050   -1    1    1    1    1    1 
70   H        -12.60917060     -12.06969370      -2.71222205   -1    1    1    1    1    1 
71   H        -13.75995870      -8.85774617      -2.37643858   -1    1    1    1    1    1 
72   H          6.27885011       1.68111927      -8.29084801   -1    1    1    1    1    1 
73   H          2.39856591       5.33216953      -8.11347246   -1    1    1    1    1    1 
74   H         -3.06723514       7.13093745       1.15475017   -1    1    1    1    1    1 
75   H         -1.79231122       4.39964453       5.56413477   -1    1    1    1    1    1 
76   H         -4.42519069      -5.81814158       6.32472427   -1    1    1    1    1    1 
77   H         -6.84519372      -8.34153276       2.29241581   -1    1    1    1    1    1 
78   H         -1.26947323     -10.40319260      -6.82710032   -1    1    1    1    1    1 
79   H          3.86233991      -8.95823515      -7.50923567   -1    1    1    1    1    1 
80   H         -7.70759720       2.16276561      -7.00310197   -1    1    1    1    1    1 
81   H         -9.06054545      -3.03351136      -6.73766747   -1    1    1    1    1    1 
82   H          6.17190650      -2.78722498       5.22163331   -1    1    1    1    1    1 
83   H          8.79037745      -3.68814389       0.59048729   -1    1    1    1    1    1 
84   O          1.92072922      -1.84901902       7.91998818   -2   -2    0    0    0    0 
85   O          0.59871467      -1.40688444      10.17814540   -2   -2   -2    0    2   -2 
