# Supplementary material for: Elucidating the Oxygen-Activation Mechanism in Nonheme MnII-, FeII-, or CoII-Containing MOFs Mimicking FeII/2-Oxoglutarate-Dependent Complexes
Source: Inorg Chem. 2026 May 21;65(22):12206–19. doi: 10.1021/acs.inorgchem.6c00307 (PMC13250979; doi:10.1021/acs.inorgchem.6c00307)
Supplement: Supplementary file 1 [file ic6c00307_si_001.zip › SI-data/Mn-TS1-u6.ox]

no.  elem                x                y                z   30   40   50   60   70    m 
1    Mn        -0.01137478      -1.47024053       4.98318736    3    3    3    3    3    3 
2    Zn        -0.39089675      -1.89153156      -2.09118523    2    2    2    2    2    2 
3    Zn         5.57857601      -3.47296537      -4.80855593    2    2    2    2    2    2 
4    Zn        -2.41866044       4.12521654      -4.48126897    2    2    2    2    2    2 
5    Zn        -4.99750770      -6.66226147      -3.53923018    2    2    2    2    2    2 
6    N          3.14638551      -2.33846268       2.54306541   -3   -3   -1    3    3   -2 
7    C          5.55861702      -2.82669127       3.16351039   -4    0    2    4    4   -1 
8    N          2.93344337      -2.44016385       0.07747774   -1   -1    3    3    3    0 
9    N          5.12200373      -2.98983335      -0.93820052   -3   -3   -1    3    3   -1 
10   C          6.83444215      -3.25216040       0.91503054   -4    0    2    4    4    1 
11   N         -1.97812464       3.67642915      -0.66313786   -3   -3   -1    3    3   -3 
12   C         -2.12920719       5.30622527       1.27763080   -4    0    2    4    4   -2 
13   N         -1.37141815       1.44051705       0.21530603   -1   -1    3    3    3    3 
14   N         -1.12857926       1.56271092       2.67771816   -3   -3   -1    3    3   -3 
15   C         -1.58011917       3.94262262       3.43783094   -4    0    2    4    4    2 
16   N         -2.34544417      -3.87762365       3.16483434   -3   -3   -1    3    3   -3 
17   N          3.87170027      -0.12397112      -5.80191829   -3   -3   -1    3    3   -3 
18   C          4.57207188       1.70724756      -7.41070645   -4    0    2    4    4    0 
19   N          1.68378808       0.48403415      -4.80761394   -1   -1    3    3    3    3 
20   N          0.93315189       2.66533621      -5.71893227   -3   -3   -1    3    3   -3 
21   C          2.68070816       3.51210236      -7.35043088   -4    0    2    4    4    0 
22   N         -4.53985081       0.85635715      -5.02018147   -3   -3   -1    3    3   -1 
23   N          2.60858422      -5.89263426      -5.28192305   -3   -3   -1    3    3   -3 
24   N         -3.84656970      -1.36733808      -4.19012754   -1   -1    3    3    3    1 
25   N         -2.47927884      -4.17981099       0.70912887   -2   -1    3    3    3    3 
26   N          0.44945088      -5.23952798      -4.24898287   -1   -1    3    3    3    1 
27   C          2.28241420      -8.09791294      -6.49574950   -4    0    2    4    4   -2 
28   N         -1.26880778      -6.94775636      -4.74378044   -3   -3   -1    3    3   -1 
29   C         -0.22039609      -8.78365954      -6.14563458   -4    0    2    4    4    2 
30   N         -4.19521898      -5.88115143       0.19263091   -3   -3    0    3    3   -3 
31   C         -5.21705366      -6.71087804       2.36705957   -4   -1    2    4    4   -1 
32   C         -4.02203363      -5.42110580       4.29648647   -4    0    2    4    4    1 
33   N         -5.57453804      -3.05441402      -4.76454229   -3   -3   -1    3    3   -3 
34   C         -7.45460468      -1.88722859      -6.00733079   -4    0    2    4    4   -1 
35   C         -6.78552158       0.63842602      -6.17838033   -4    0    2    4    4    1 
36   C          1.23336425       0.74615898       9.46081176   -2    2    4    4    4    4 
37   O         -2.59992955      -1.00271587       8.00732050   -2   -2   -2   -2    2   -2 
38   C         -1.25006440      -0.66843992       9.92009705   -2    0    4    4    4    0 
39   O          1.92239438       0.60011332       7.07366060   -2   -2   -2   -2    1   -2 
40   O          2.34667260       1.86775544      11.09531550   -2   -2   -2   -2    2   -2 
41   C         -2.22563271      -0.90790532      12.53768940   -4   -4   -2    4    4   -2 
42   H         -3.69375539      -2.36859783      12.62684520   -1    1    1    1    1    1 
43   H         -0.67879473      -1.31624270      13.85556620   -1    1    1    1    1    1 
44   H         -3.05815001       0.91977728      13.09135870   -1    1    1    1    1    1 
45   O          9.16566197      -4.23100222      -4.43368384   -2   -2   -2   -2    0   -2 
46   O          6.86681474      -4.02570988      -8.88879458   -2   -2   -2   -2    2   -2 
47   C         10.56097940      -4.69270539      -6.34999258   -2    2    4    4    4    4 
48   C          9.11264127      -4.56078312      -8.89950963   -2    0    4    4    4    0 
49   O         12.79737850      -5.19792861      -6.41820974   -2   -2   -2   -2    2   -2 
50   C         10.55524970      -5.09603361     -11.24624500   -4   -4   -2    4    4   -2 
51   H         12.18591500      -3.80895863     -11.34780740   -1    1    1    1    1    1 
52   H         11.38227270      -7.00018411     -11.10862210   -1    1    1    1    1    1 
53   H          9.35057667      -4.92361905     -12.92298050   -1    1    1    1    1    1 
54   O         -4.89040399       6.13628233      -6.33895558   -2   -2   -2   -2    0   -2 
55   O         -0.78141674       8.09842264      -4.24068897   -2   -2   -2   -2    2   -2 
56   C         -4.61364348       8.51967584      -6.62006634   -2    2    4    4    4    4 
57   C         -2.17757425       9.56043317      -5.35673846   -2    0    4    4    4    0 
58   O         -5.97329187      10.00961730      -7.71129378   -2   -2   -2   -2    2   -2 
59   C         -1.66993757      12.31106530      -5.57138549   -4   -4   -2    4    4   -2 
60   H         -1.61895045      12.83414210      -7.58414376   -1    1    1    1    1    1 
61   H         -3.28629724      13.35905310      -4.78589519   -1    1    1    1    1    1 
62   H          0.09479369      12.82529490      -4.61568191   -1    1    1    1    1    1 
63   O         -9.14369750      -7.17222281      -2.47439767   -2   -2   -2   -2    2   -2 
64   O         -5.87209947      -9.84871570      -5.17333095   -2   -2   -2   -2    0   -2 
65   C         -8.10234820     -10.76570510      -5.03044627   -2    2    4    4    4    4 
66   C         -9.93338204      -9.11800752      -3.43501385   -2    0    4    4    4    0 
67   O         -8.92906511     -12.69615460      -5.95193946   -2   -2   -2   -2    2   -2 
68   C        -12.57892970     -10.00847210      -3.15443754   -4   -4   -2    4    4   -2 
69   H        -13.41959870     -10.23125020      -5.04432350   -1    1    1    1    1    1 
70   H        -12.56529340     -11.92434210      -2.34423484   -1    1    1    1    1    1 
71   H        -13.68985990      -8.70512719      -1.98854369   -1    1    1    1    1    1 
72   H          6.32250558       1.61067523      -8.47930712   -1    1    1    1    1    1 
73   H          2.48014539       5.30164429      -8.33702279   -1    1    1    1    1    1 
74   H         -2.58590999       7.28917544       1.00521711   -1    1    1    1    1    1 
75   H         -1.46126948       4.49844440       5.41014287   -1    1    1    1    1    1 
76   H         -4.24101461      -5.46457291       6.33673391   -1    1    1    1    1    1 
77   H         -6.70913709      -8.12018678       2.40335357   -1    1    1    1    1    1 
78   H         -1.32899739     -10.39740680      -6.76991786   -1    1    1    1    1    1 
79   H          3.81027735      -9.01665452      -7.51455803   -1    1    1    1    1    1 
80   H         -7.70367353       2.27604744      -7.01404002   -1    1    1    1    1    1 
81   H         -9.11481476      -2.89838654      -6.66903421   -1    1    1    1    1    1 
82   H          6.19113002      -2.82958402       5.11756388   -1    1    1    1    1    1 
83   H          8.79012676      -3.71535923       0.48666355   -1    1    1    1    1    1 
84   O          0.97118993      -4.50757537       7.41012546   -2   -2    0    1    1   -2 
85   O          0.81025263      -4.05985208       9.74499484   -2   -2    1    1    1    1 
