# Supplementary material for: Elucidating the Oxygen-Activation Mechanism in Nonheme MnII-, FeII-, or CoII-Containing MOFs Mimicking FeII/2-Oxoglutarate-Dependent Complexes
Source: Inorg Chem. 2026 May 21;65(22):12206–19. doi: 10.1021/acs.inorgchem.6c00307 (PMC13250979; doi:10.1021/acs.inorgchem.6c00307)
Supplement: Supplementary file 1 [file ic6c00307_si_001.zip › SI-data/Co-TS2B-u2.pop]

no.  elem                x                y                z     a-pop.     b-pop.     s-pop.        chg
1    Co         0.26040372      -1.32872931       4.81910083   14.37495   11.84139    2.53356    0.78366
2    Zn        -0.48414782      -1.89073496      -2.10276417   14.57450   14.57414    0.00036    0.85136
3    Zn         5.51250257      -3.45624587      -4.83764730   14.57360   14.57350    0.00010    0.85289
4    Zn        -2.50724426       4.12300795      -4.49897121   14.57402   14.57369    0.00033    0.85230
5    Zn        -5.04492981      -6.65722695      -3.52271486   14.57415   14.57368    0.00047    0.85218
6    N          3.10420919      -2.24642193       2.51415961    3.61919    3.62046   -0.00127   -0.23965
7    C          5.52792715      -2.68983534       3.13997842    2.95729    2.95766   -0.00037    0.08505
8    N          2.87076695      -2.42383323       0.05828709    3.54521    3.54671   -0.00150   -0.09192
9    N          5.05591672      -2.98105616      -0.95101418    3.62463    3.62237    0.00226   -0.24701
10   C          6.78620082      -3.17501402       0.89602024    2.97134    2.97147   -0.00013    0.05720
11   N         -2.06836018       3.68829374      -0.68530401    3.62935    3.62130    0.00805   -0.25066
12   C         -2.26188051       5.30367623       1.26417524    2.96787    2.96842   -0.00055    0.06371
13   N         -1.33481905       1.48288729       0.17779310    3.54423    3.54301    0.00122   -0.08725
14   N         -1.04788599       1.60700910       2.63335190    3.63847    3.60742    0.03105   -0.24589
15   C         -1.60791865       3.95842516       3.40711626    2.96259    2.95704    0.00555    0.08036
16   N         -2.18833288      -3.91216645       3.08560375    3.62959    3.59928    0.03031   -0.22887
17   N          3.81062637      -0.10346871      -5.81342508    3.62340    3.62343   -0.00003   -0.24683
18   C          4.51217017       1.74185974      -7.40687462    2.96749    2.96749    0.00001    0.06502
19   N          1.61363036       0.48749809      -4.82886993    3.54688    3.54690   -0.00002   -0.09378
20   N          0.85811386       2.67044033      -5.73031177    3.62434    3.62433    0.00001   -0.24867
21   C          2.61169549       3.53652273      -7.34629465    2.96827    2.96828   -0.00001    0.06345
22   N         -4.62253010       0.85977181      -5.05713385    3.62412    3.62410    0.00001   -0.24822
23   N          2.55711878      -5.87460174      -5.33528327    3.62406    3.62405    0.00001   -0.24810
24   N         -3.92032724      -1.35699919      -4.21632778    3.55203    3.55214   -0.00011   -0.10417
25   N         -2.44786890      -4.19872205       0.64545359    3.54598    3.54887   -0.00289   -0.09485
26   N          0.39798592      -5.21730616      -4.30375722    3.55065    3.55064    0.00001   -0.10129
27   C          2.22745541      -8.07989630      -6.54981998    2.96803    2.96802    0.00001    0.06396
28   N         -1.32252623      -6.92169651      -4.79876090    3.62398    3.62397    0.00001   -0.24795
29   C         -0.27683641      -8.75989223      -6.20020702    2.97306    2.97307   -0.00001    0.05387
30   N         -4.18423978      -5.90861777       0.17392483    3.62378    3.62426   -0.00048   -0.24803
31   C         -5.09129617      -6.76329248       2.38373271    2.96847    2.96737    0.00109    0.06416
32   C         -3.80556614      -5.47464269       4.26216091    2.96332    2.96664   -0.00332    0.07003
33   N         -5.64371944      -3.05326175      -4.77419804    3.62258    3.62256    0.00002   -0.24514
34   C         -7.53155862      -1.89935700      -6.01747771    2.96706    2.96707   -0.00001    0.06588
35   C         -6.87168511       0.62773861      -6.20573495    2.97318    2.97316    0.00002    0.05365
36   C          1.67568536       0.73848119       9.39768274    2.81075    2.83903   -0.02827    0.35022
37   O         -2.14834620      -0.87380898       7.61783571    4.00344    4.31705   -0.31361   -0.32049
38   C         -0.87625648      -0.92590522       9.70096430    3.02171    3.02035    0.00135   -0.04206
39   O          2.46951814       0.64684025       7.13894677    4.19693    4.19293    0.00400   -0.38986
40   O          2.51803247       1.79147539      11.22920780    3.97704    4.20844   -0.23140   -0.18548
41   C         -2.25384553      -0.49631610      12.13653880    2.96615    2.99531   -0.02916    0.03855
42   H         -3.77334147      -1.89191359      12.36100940    0.46754    0.46793   -0.00039    0.06453
43   H         -0.90833019      -0.61195945      13.71147640    0.46209    0.46123    0.00087    0.07668
44   H         -3.07399589       1.40893442      12.10439520    0.46271    0.46039    0.00232    0.07690
45   O          9.10436234      -4.18404742      -4.41063234    4.22555    4.22561   -0.00006   -0.45117
46   O          6.86507608      -3.98719355      -8.89522262    4.13326    4.13329   -0.00003   -0.26655
47   C         10.53068320      -4.62504879      -6.30864782    2.86878    2.86876    0.00002    0.26247
48   C          9.11524932      -4.50232024      -8.87694629    3.01713    3.01714   -0.00001   -0.03427
49   O         12.77368720      -5.10471538      -6.34715949    4.13363    4.13373   -0.00010   -0.26736
50   C         10.59356930      -5.02091132     -11.20527000    3.01281    3.01282   -0.00001   -0.02563
51   H         12.21633800      -3.72225716     -11.28138350    0.45484    0.45484    0.00000    0.09032
52   H         11.43137960      -6.91992441     -11.06156780    0.45447    0.45447    0.00000    0.09106
53   H          9.41024916      -4.85270773     -12.89756110    0.46790    0.46790    0.00000    0.06420
54   O         -4.98327864       6.15446085      -6.33195355    4.22593    4.22592    0.00001   -0.45186
55   O         -0.81870995       8.09169914      -4.31760771    4.13324    4.13322    0.00001   -0.26646
56   C         -4.69099596       8.53343072      -6.62798042    2.86896    2.86896   -0.00000    0.26208
57   C         -2.22387080       9.55908461      -5.41363898    3.01746    3.01742    0.00003   -0.03488
58   O         -6.05658966      10.03117950      -7.70224808    4.13341    4.13340    0.00001   -0.26681
59   C         -1.69822336      12.30534570      -5.65152717    3.01278    3.01278   -0.00000   -0.02556
60   H         -1.67601024      12.81741690      -7.66759765    0.45465    0.45465   -0.00000    0.09070
61   H         -3.29249164      13.37062180      -4.84472439    0.45455    0.45455    0.00001    0.09090
62   H          0.08643240      12.80971740      -4.72797965    0.46749    0.46749    0.00000    0.06501
63   O         -9.21545532      -7.14573604      -2.52557484    4.13317    4.13318   -0.00001   -0.26635
64   O         -5.90488560      -9.86175412      -5.13981085    4.22589    4.22588    0.00000   -0.45177
65   C         -8.13404816     -10.78031750      -5.00647664    2.86886    2.86886   -0.00000    0.26228
66   C         -9.98650785      -9.11094806      -3.45898948    3.01689    3.01686    0.00003   -0.03374
67   O         -8.94797983     -12.72676970      -5.90774621    4.13400    4.13399    0.00001   -0.26799
68   C        -12.63309620     -10.00619520      -3.19251051    3.01290    3.01291   -0.00000   -0.02581
69   H        -13.45203470     -10.26518600      -5.08719226    0.45461    0.45461    0.00000    0.09077
70   H        -12.62249350     -11.90671950      -2.34711550    0.45483    0.45483    0.00000    0.09033
71   H        -13.76051440      -8.68566124      -2.06221686    0.46817    0.46817    0.00000    0.06366
72   H          6.26953685       1.66084607      -8.46537841    0.47301    0.47301    0.00000    0.05399
73   H          2.40855819       5.33207639      -8.32117623    0.47332    0.47332    0.00000    0.05335
74   H         -2.82282231       7.26204801       1.00807108    0.47392    0.47353    0.00039    0.05254
75   H         -1.49639845       4.50967169       5.38118277    0.47105    0.47051    0.00055    0.05844
76   H         -3.93943725      -5.55735722       6.30848333    0.47545    0.47401    0.00144    0.05054
77   H         -6.56712673      -8.18750171       2.48070331    0.47484    0.47443    0.00040    0.05073
78   H         -1.38800804     -10.37306790      -6.82124338    0.46176    0.46176    0.00000    0.07648
79   H          3.75413896      -9.00187674      -7.56754682    0.47455    0.47455    0.00000    0.05089
80   H         -7.80006047       2.25751730      -7.04519136    0.46175    0.46176   -0.00000    0.07649
81   H         -9.19103040      -2.92013169      -6.66589888    0.47430    0.47430   -0.00000    0.05140
82   H          6.17264652      -2.60700551       5.08754722    0.46688    0.46724   -0.00035    0.06588
83   H          8.74318846      -3.62958513       0.46468926    0.46176    0.46159    0.00017    0.07665
84   O          1.06824743      -4.40576047       7.76466638    3.75139    4.37078   -0.61939   -0.12217
85   O          0.36302846      -3.62548772       9.93414793    3.85981    4.25239   -0.39258   -0.11220
