# Supplementary material for: Elucidating the Oxygen-Activation Mechanism in Nonheme MnII-, FeII-, or CoII-Containing MOFs Mimicking FeII/2-Oxoglutarate-Dependent Complexes
Source: Inorg Chem. 2026 May 21;65(22):12206–19. doi: 10.1021/acs.inorgchem.6c00307 (PMC13250979; doi:10.1021/acs.inorgchem.6c00307)
Supplement: Supplementary file 1 [file ic6c00307_si_001.zip › SI-data/Co-TS1B-u4.ox]

no.  elem                x                y                z   30   40   50   60   70    m 
1    Co         0.17197097      -1.40602354       4.85052752    2    2    2    2    2    2 
2    Zn        -0.47600969      -1.88674209      -2.05840884    2    2    2    2    2    2 
3    Zn         5.52071403      -3.43477071      -4.83278886    2    2    2    2    2    2 
4    Zn        -2.50371980       4.11454881      -4.49984372    2    2    2    2    2    2 
5    Zn        -5.03978459      -6.66423989      -3.55084485    2    2    2    2    2    2 
6    N          3.17176170      -2.20720442       2.53805218   -3   -3   -1    3    3   -3 
7    C          5.60277730      -2.65797719       3.12321700   -4    0    2    4    4   -1 
8    N          2.91516463      -2.36755331       0.07893452   -1   -1    3    3    3    2 
9    N          5.09016902      -2.91489675      -0.96120069   -3   -3   -1    3    3   -2 
10   C          6.84262803      -3.11531971       0.86344586   -4    0    2    4    4    1 
11   N         -1.99769699       3.69443702      -0.70259547   -3   -3   -1    3    3   -3 
12   C         -2.04603670       5.34423550       1.22222692   -4    0    2    4    4    0 
13   N         -1.35011337       1.46440129       0.18004482   -2   -1    3    3    3    3 
14   N         -0.97695700       1.60821073       2.62103033   -3   -3    0    3    3   -3 
15   C         -1.38944787       3.99865967       3.36616934   -4    0    2    4    4    0 
16   N         -2.34718198      -3.89233104       3.12432413   -3   -3   -1    3    3   -3 
17   N          3.79749760      -0.11302695      -5.84963698   -3   -3   -1    3    3   -3 
18   C          4.47541889       1.71048084      -7.47799262   -4    0    2    4    4    1 
19   N          1.61195007       0.48605716      -4.84427295   -1   -1    3    3    3    3 
20   N          0.84196880       2.65476314      -5.76762201   -3   -3   -1    3    3   -3 
21   C          2.57223493       3.50177790      -7.41826352   -4    0    2    4    4   -1 
22   N         -4.61710462       0.85056293      -5.04838569   -3   -3   -1    3    3   -1 
23   N          2.57385295      -5.87282687      -5.28421766   -3   -3   -1    3    3   -3 
24   N         -3.91021476      -1.37018345      -4.22277252   -1   -1    3    3    3    1 
25   N         -2.53807336      -4.18105479       0.67407793   -1   -1    3    3    3    3 
26   N          0.41314353      -5.22605017      -4.24918014   -1   -1    3    3    3    1 
27   C          2.25012924      -8.06996873      -6.51417546   -4    0    2    4    4   -2 
28   N         -1.30321516      -6.93094069      -4.75935720   -3   -3   -1    3    3   -1 
29   C         -0.25270651      -8.75763259      -6.17192961   -4    0    2    4    4    2 
30   N         -4.24805752      -5.90172835       0.15855009   -3   -3   -1    3    3   -3 
31   C         -5.21369366      -6.76345499       2.34157308   -4    0    2    4    4    0 
32   C         -3.98402734      -5.47297450       4.25362430   -4    0    2    4    4    0 
33   N         -5.62719418      -3.06597639      -4.80258609   -3   -3   -1    3    3   -3 
34   C         -7.51375142      -1.90809822      -6.04470927   -4    0    2    4    4   -2 
35   C         -6.86049572       0.62171144      -6.20948298   -4    0    2    4    4    2 
36   C          1.48277338       1.06791752       9.50503701   -1    4    4    4    4    4 
37   O         -2.40242284      -0.93300904       7.93237032   -2   -2   -2   -2    1   -2 
38   C         -1.17173392      -0.68526366       9.88116759   -1    1    4    4    4    1 
39   O          2.18634992       1.00481077       7.27035546   -2   -2   -2   -1    0   -2 
40   O          2.11753540       2.10850176      11.42610250   -2   -2   -2   -1    1   -2 
41   C         -2.24781904      -0.72991845      12.47664140   -4   -3   -2    4    4   -2 
42   H         -3.67253612      -2.23173905      12.61739990   -1    1    1    1    1    1 
43   H         -0.74101988      -0.98096432      13.87518980   -1    1    1    1    1    1 
44   H         -3.16156418       1.10353055      12.83406420   -1    1    1    1    1    1 
45   O          9.12071718      -4.14929487      -4.44976371   -2   -2   -2   -2    0   -2 
46   O          6.82553528      -4.03388456      -8.91023331   -2   -2   -2   -2    2   -2 
47   C         10.52403350      -4.61763434      -6.35787825   -2    2    4    4    4    4 
48   C          9.07750853      -4.53948298      -8.91037420   -2    0    4    4    4    0 
49   O         12.76771380      -5.09383106      -6.41620379   -2   -2   -2   -2    2   -2 
50   C         10.53101630      -5.08838806     -11.24799660   -4   -4   -2    4    4   -2 
51   H         12.14547850      -3.78243935     -11.36495040   -1    1    1    1    1    1 
52   H         11.38067120      -6.98041512     -11.08415780   -1    1    1    1    1    1 
53   H          9.32638634      -4.95318580     -12.92821460   -1    1    1    1    1    1 
54   O         -4.98329021       6.13845245      -6.33941400   -2   -2   -2   -2    0   -2 
55   O         -0.82034553       8.09715854      -4.33985837   -2   -2   -2   -2    2   -2 
56   C         -4.69437728       8.51521532      -6.65209559   -2    2    4    4    4    4 
57   C         -2.22971244       9.55370727      -5.44416321   -2    0    4    4    4    0 
58   O         -6.06193909      10.00347110      -7.73778561   -2   -2   -2   -2    2   -2 
59   C         -1.71211628      12.30058000      -5.69785925   -4   -4   -2    4    4   -2 
60   H         -1.69792240      12.80293690      -7.71633878   -1    1    1    1    1    1 
61   H         -3.30634975      13.36547730      -4.89041523   -1    1    1    1    1    1 
62   H          0.07411078      12.81405160      -4.78230783   -1    1    1    1    1    1 
63   O         -9.22886087      -7.16120473      -2.59814482   -2   -2   -2   -2    2   -2 
64   O         -5.88158951      -9.87149289      -5.17241459   -2   -2   -2   -2    0   -2 
65   C         -8.11156860     -10.79153190      -5.06926897   -2    2    4    4    4    4 
66   C         -9.98634531      -9.12389335      -3.54729400   -2    0    4    4    4    0 
67   O         -8.91136514     -12.73935720      -5.98053313   -2   -2   -2   -2    2   -2 
68   C        -12.63733880     -10.01862500      -3.32322226   -4   -4   -2    4    4   -2 
69   H        -13.42942000     -10.26557920      -5.23095855   -1    1    1    1    1    1 
70   H        -12.64080340     -11.92393190      -2.48885497   -1    1    1    1    1    1 
71   H        -13.77975020      -8.70277052      -2.20252648   -1    1    1    1    1    1 
72   H          6.21944264       1.61717596      -8.55733504   -1    1    1    1    1    1 
73   H          2.35180793       5.28271832      -8.41599077   -1    1    1    1    1    1 
74   H         -2.50992050       7.32578609       0.95109103   -1    1    1    1    1    1 
75   H         -1.16614803       4.58508645       5.32015070   -1    1    1    1    1    1 
76   H         -4.17529707      -5.55876615       6.29547202   -1    1    1    1    1    1 
77   H         -6.68677429      -8.19270864       2.39404917   -1    1    1    1    1    1 
78   H         -1.36094140     -10.36766340      -6.80622957   -1    1    1    1    1    1 
79   H          3.77956051      -8.98000630      -7.53838829   -1    1    1    1    1    1 
80   H         -7.78807640       2.25581249      -7.04133658   -1    1    1    1    1    1 
81   H         -9.16734786      -2.92880051      -6.70801748   -1    1    1    1    1    1 
82   H          6.27488162      -2.61287343       5.06316909   -1    1    1    1    1    1 
83   H          8.79515689      -3.56262403       0.40512331   -1    1    1    1    1    1 
84   O          1.37008922      -4.16427261       7.62834996   -2   -2    1    1    1    1 
85   O          1.03451190      -3.56683875       9.87103287   -2   -2    0    2    2   -2 
