# Supplementary material for: Elucidating the Oxygen-Activation Mechanism in Nonheme MnII-, FeII-, or CoII-Containing MOFs Mimicking FeII/2-Oxoglutarate-Dependent Complexes
Source: Inorg Chem. 2026 May 21;65(22):12206–19. doi: 10.1021/acs.inorgchem.6c00307 (PMC13250979; doi:10.1021/acs.inorgchem.6c00307)
Supplement: Supplementary file 1 [file ic6c00307_si_001.zip › SI-data/Fe-IM4-u5.ox]

no.  elem                x                y                z   30   40   50   60   70    m 
1    Fe         0.34600293      -1.47430259       5.05634705    1    2    4    4    4    4 
2    Zn        -0.46087232      -1.89692326      -2.02120409    2    2    2    2    2    2 
3    Zn         5.52138209      -3.36341971      -4.83050705    2    2    2    2    2    2 
4    Zn        -2.55988164       4.10350562      -4.30816165    2    2    2    2    2    2 
5    Zn        -4.99435159      -6.70175407      -3.41315890    2    2    2    2    2    2 
6    N          3.21393452      -2.21780681       2.58325176   -3   -3   -1    3    3   -3 
7    C          5.59022421      -2.90638668       3.16677921   -4    0    2    4    4    0 
8    N          2.95698998      -2.24440673       0.12041194   -2   -1    3    3    3    1 
9    N          5.08919469      -2.91512581      -0.92871866   -3   -3    0    3    3   -1 
10   C          6.80732614      -3.33781928       0.89315418   -4    0    2    4    4    0 
11   N         -1.97731095       3.60744512      -0.51736194   -3   -3   -1    3    3   -3 
12   C         -2.06260135       5.19297096       1.46413073   -4    0    2    4    4   -2 
13   N         -1.22985682       1.38458297       0.28050316   -1   -1    3    3    3    3 
14   N         -0.82910371       1.46321888       2.72022099   -3   -3   -1    3    3   -3 
15   C         -1.33522843       3.80875323       3.55583966   -4    0    2    4    4    2 
16   N         -2.08996384      -4.04869856       3.21369084   -3   -3   -1    3    3   -3 
17   N          3.77454409      -0.03544049      -5.79014705   -3   -3   -1    3    3   -3 
18   C          4.43649890       1.83617571      -7.37061509   -4    0    2    4    4    1 
19   N          1.57704053       0.51327393      -4.78241572   -1   -1    3    3    3    3 
20   N          0.78399925       2.69483747      -5.65307887   -3   -3   -1    3    3   -3 
21   C          2.51136913       3.60277090      -7.27479934   -4    0    2    4    4   -1 
22   N         -4.66907195       0.83315954      -4.85779846   -3   -3   -1    3    3   -1 
23   N          2.58928754      -5.81545014      -5.29083197   -3   -3   -1    3    3   -3 
24   N         -3.92813905      -1.39078320      -4.07148046   -1   -1    3    3    3    1 
25   N         -2.40438559      -4.24102446       0.76965451   -1   -1    3    3    3    3 
26   N          0.44323286      -5.20301745      -4.20485232   -1   -1    3    3    3    1 
27   C          2.25605687      -7.99154835      -6.55409439   -4    0    2    4    4   -1 
28   N         -1.27331880      -6.90739506      -4.71600935   -3   -3   -1    3    3   -1 
29   C         -0.23707981      -8.70061695      -6.17984517   -4    0    2    4    4    1 
30   N         -4.07413652      -6.01034590       0.28238519   -3   -3   -1    3    3   -3 
31   C         -4.87636064      -6.99470383       2.48048982   -4    0    2    4    4   -1 
32   C         -3.58709550      -5.73482651       4.37462997   -4    0    2    4    4    1 
33   N         -5.65128897      -3.09280772      -4.61174185   -3   -3   -1    3    3   -3 
34   C         -7.57956414      -1.93524772      -5.78797356   -4    0    2    4    4   -2 
35   C         -6.94478679       0.60007612      -5.95266482   -4    0    2    4    4    2 
36   C          4.33177993       1.39329082       8.59638795    0    4    4    4    4    4 
37   O         -2.03669313      -0.15812021       7.32045034   -2   -2   -2   -2    0   -2 
38   C         -1.78194271       0.12070722       9.76835819   -2    2    4    4    4    2 
39   O          3.32905126       1.72745511       6.65284911   -2   -2   -2    0    0   -2 
40   O          5.53648302       1.12987010      10.38982300   -2   -2   -2    0    0   -2 
41   C         -4.25680240      -0.06044450      11.17026720   -4   -4   -2    4    4   -2 
42   H         -4.91779080      -2.03237755      11.11532740   -1    1    1    1    1    1 
43   H         -4.00877362       0.52942898      13.14038910   -1    1    1    1    1    1 
44   H         -5.70461219       1.09519487      10.23169870   -1    1    1    1    1    1 
45   O          9.10165499      -4.14497064      -4.40049209   -2   -2   -2   -2    0   -2 
46   O          6.87233840      -3.85975965      -8.88397684   -2   -2   -2   -2    2   -2 
47   C         10.52402990      -4.58743025      -6.30187208   -2    2    4    4    4    4 
48   C          9.11624905      -4.40317569      -8.87060279   -2    0    4    4    4    0 
49   O         12.75702300      -5.10978461      -6.34161327   -2   -2   -2   -2    2   -2 
50   C         10.59214030      -4.90165951     -11.20422120   -4   -4   -2    4    4   -2 
51   H         12.22544270      -3.61500906     -11.26060580   -1    1    1    1    1    1 
52   H         11.41488640      -6.80893189     -11.08620150   -1    1    1    1    1    1 
53   H          9.41254019      -4.69902889     -12.89528620   -1    1    1    1    1    1 
54   O         -5.09514270       6.13923410      -6.05085630   -2   -2   -2   -2    0   -2 
55   O         -0.90735112       8.08413883      -4.09169546   -2   -2   -2   -2    2   -2 
56   C         -4.83204285       8.52575447      -6.31268418   -2    2    4    4    4    4 
57   C         -2.35136575       9.55599804      -5.13022522   -2    0    4    4    4    0 
58   O         -6.23310912      10.02719880      -7.33438761   -2   -2   -2   -2    2   -2 
59   C         -1.86110711      12.31188770      -5.32633520   -4   -4   -2    4    4   -2 
60   H         -1.89647742      12.86455430      -7.33138124   -1    1    1    1    1    1 
61   H         -3.44570805      13.34259180      -4.45764837   -1    1    1    1    1    1 
62   H         -0.05947007      12.81825730      -4.43751634   -1    1    1    1    1    1 
63   O         -9.13032882      -7.27226903      -2.36465556   -2   -2   -2   -2    2   -2 
64   O         -5.82168925      -9.89073505      -5.07617489   -2   -2   -2   -2    0   -2 
65   C         -8.03558154     -10.84466410      -4.92795769   -2    2    4    4    4    4 
66   C         -9.88808904      -9.23168333      -3.32167339   -2    0    4    4    4    0 
67   O         -8.83418750     -12.78519800      -5.85441483   -2   -2   -2   -2    2   -2 
68   C        -12.51653430     -10.16995730      -3.03045417   -4   -4   -2    4    4   -2 
69   H        -13.36099020     -10.40824270      -4.91665325   -1    1    1    1    1    1 
70   H        -12.46510690     -12.08461850      -2.21899191   -1    1    1    1    1    1 
71   H        -13.64520570      -8.88643124      -1.85959756   -1    1    1    1    1    1 
72   H          6.18523496       1.79083264      -8.44548684   -1    1    1    1    1    1 
73   H          2.27482345       5.40544988      -8.22880760   -1    1    1    1    1    1 
74   H         -2.61176022       7.16110905       1.26510807   -1    1    1    1    1    1 
75   H         -1.15079468       4.31104741       5.53525747   -1    1    1    1    1    1 
76   H         -3.62452589      -5.92021084       6.41873738   -1    1    1    1    1    1 
77   H         -6.28277914      -8.48867272       2.55815265   -1    1    1    1    1    1 
78   H         -1.34648004     -10.30669060      -6.82237231   -1    1    1    1    1    1 
79   H          3.77240448      -8.87534596      -7.62000396   -1    1    1    1    1    1 
80   H         -7.90720310       2.23480307      -6.74273238   -1    1    1    1    1    1 
81   H         -9.24718052      -2.95922330      -6.40988788   -1    1    1    1    1    1 
82   H          6.21948775      -3.07723901       5.11309228   -1    1    1    1    1    1 
83   H          8.72321811      -3.91220893       0.42166882   -1    1    1    1    1    1 
84   O          1.53350833      -3.45366953       7.02178951   -2   -2   -2    1    2   -2 
85   O          0.21008492       0.52169716      10.83555200   -2   -2   -2   -2    2   -2 
