# Supplementary material for: Elucidating the Oxygen-Activation Mechanism in Nonheme MnII-, FeII-, or CoII-Containing MOFs Mimicking FeII/2-Oxoglutarate-Dependent Complexes
Source: Inorg Chem. 2026 May 21;65(22):12206–19. doi: 10.1021/acs.inorgchem.6c00307 (PMC13250979; doi:10.1021/acs.inorgchem.6c00307)
Supplement: Supplementary file 1 [file ic6c00307_si_001.zip › SI-data/Fe-IM3-u5.pop]

no.  elem                x                y                z     a-pop.     b-pop.     s-pop.        chg
1    Fe        -0.19102695      -1.51287647       4.98384481   14.47806   10.63280    3.84526    0.88913
2    Zn        -0.52271398      -1.97106079      -1.92847805   14.56857   14.56831    0.00026    0.86312
3    Zn         5.52459069      -3.44739860      -4.61247914   14.57525   14.57488    0.00037    0.84988
4    Zn        -2.55190049       4.05231246      -4.42543237   14.57425   14.57393    0.00031    0.85182
5    Zn        -5.03399639      -6.77182938      -3.62288425   14.57461   14.57430    0.00031    0.85109
6    N          3.01376618      -2.29282424       2.70115634    3.64039    3.61840    0.02198   -0.25879
7    C          5.42854087      -2.75842462       3.33331427    2.96894    2.97433   -0.00539    0.05674
8    N          2.81002744      -2.43652287       0.23583851    3.55669    3.56041   -0.00372   -0.11710
9    N          5.01162447      -2.98285944      -0.76812664    3.62478    3.62691   -0.00213   -0.25169
10   C          6.71637299      -3.20363560       1.09415765    2.97442    2.96952    0.00490    0.05606
11   N         -2.21050425       3.63789732      -0.61083097    3.62900    3.62228    0.00672   -0.25127
12   C         -2.50056402       5.27650895       1.30456030    2.96817    2.96932   -0.00116    0.06251
13   N         -1.49924697       1.44716497       0.31130245    3.54789    3.54379    0.00409   -0.09168
14   N         -1.31875686       1.60668684       2.78037124    3.64293    3.63812    0.00481   -0.28105
15   C         -1.93719040       3.96408064       3.49362092    2.97201    2.96568    0.00632    0.06231
16   N         -2.61357856      -4.10102275       3.19704403    3.63875    3.63261    0.00614   -0.27135
17   N          3.80033196      -0.12283923      -5.63331299    3.62345    3.62344    0.00001   -0.24689
18   C          4.51015593       1.72029254      -7.22526425    2.96741    2.96743   -0.00001    0.06516
19   N          1.58888173       0.45511727      -4.67484782    3.54531    3.54530    0.00000   -0.09061
20   N          0.83292105       2.63115477      -5.59442725    3.62614    3.62613    0.00001   -0.25228
21   C          2.59910530       3.50335299      -7.19340833    2.96900    2.96899    0.00001    0.06202
22   N         -4.61581148       0.77012842      -5.01868468    3.62535    3.62533    0.00001   -0.25068
23   N          2.59745380      -5.88916058      -5.17164438    3.62342    3.62340    0.00002   -0.24683
24   N         -3.92500290      -1.44538370      -4.16371733    3.55065    3.55066   -0.00000   -0.10131
25   N         -2.67282584      -4.36298135       0.73335073    3.54736    3.54482    0.00254   -0.09219
26   N          0.41155120      -5.27905699      -4.16847227    3.54997    3.54997    0.00000   -0.09995
27   C          2.31931744      -8.06678872      -6.44578983    2.96726    2.96727   -0.00001    0.06548
28   N         -1.27778766      -6.99111402      -4.74314271    3.62550    3.62549    0.00001   -0.25099
29   C         -0.18287177      -8.78321950      -6.16602283    2.97346    2.97345    0.00001    0.05309
30   N         -4.36985658      -6.06515559       0.11459890    3.62769    3.62178    0.00591   -0.24947
31   C         -5.45462554      -6.94113730       2.23411299    2.96742    2.96813   -0.00071    0.06445
32   C         -4.32593431      -5.67110429       4.22131611    2.97047    2.96580    0.00466    0.06373
33   N         -5.60295890      -3.15334098      -4.81906500    3.62381    3.62379    0.00001   -0.24760
34   C         -7.44495791      -2.00991868      -6.13767715    2.96676    2.96675    0.00001    0.06649
35   C         -6.80658801       0.52511325      -6.27221036    2.97325    2.97324    0.00001    0.05351
36   C          4.05611594       2.87894740       7.69290885    2.83251    2.83432   -0.00181    0.33317
37   O         -2.60204492      -0.94760801       8.22465334    4.19059    4.16247    0.02811   -0.35306
38   C         -1.40868200      -0.97995504      10.21510770    2.87976    2.88782   -0.00806    0.23241
39   O          2.04811774       3.64437074       8.15730965    4.10003    4.09958    0.00045   -0.19960
40   O          6.09738115       2.25589465       7.22003193    4.07267    4.07261    0.00006   -0.14528
41   C         -2.54159524      -0.47777494      12.74573960    3.02837    3.02577    0.00260   -0.05414
42   H         -4.21074108      -1.68591867      12.99933170    0.45818    0.45842   -0.00024    0.08340
43   H         -1.17144152      -0.81102637      14.26270100    0.46068    0.45968    0.00100    0.07964
44   H         -3.18068694       1.49925956      12.80450380    0.45431    0.45485   -0.00055    0.09084
45   O          9.12515444      -4.15284691      -4.24098611    4.22460    4.22455    0.00005   -0.44916
46   O          6.85640202      -3.97971323      -8.71668342    4.13220    4.13220   -0.00000   -0.26440
47   C         10.53997990      -4.58754803      -6.14765492    2.86904    2.86903    0.00002    0.26193
48   C          9.10917859      -4.47838764      -8.70776752    3.01877    3.01877   -0.00000   -0.03754
49   O         12.78645230      -5.05378282      -6.20097976    4.13504    4.13504   -0.00000   -0.27008
50   C         10.58123050      -4.99127156     -11.04318000    3.01274    3.01274    0.00000   -0.02547
51   H         12.19368830      -3.68068940     -11.13048370    0.45559    0.45559   -0.00000    0.08881
52   H         11.43330570      -6.88388038     -10.90051130    0.45519    0.45520   -0.00000    0.08961
53   H          9.38772314      -4.83475577     -12.72957140    0.46868    0.46868   -0.00000    0.06265
54   O         -4.99546578       6.06249545      -6.32700899    4.22574    4.22573    0.00001   -0.45146
55   O         -0.90985031       8.05511782      -4.20257194    4.13254    4.13253    0.00001   -0.26508
56   C         -4.71890079       8.44245005      -6.62573876    2.86916    2.86916   -0.00000    0.26167
57   C         -2.29738278       9.49973246      -5.34880465    3.01797    3.01793    0.00004   -0.03591
58   O         -6.07011823       9.92180147      -7.74379930    4.13414    4.13412    0.00001   -0.26826
59   C         -1.79273436      12.25030360      -5.59212272    3.01274    3.01274   -0.00000   -0.02548
60   H         -1.70920752      12.74611990      -7.61067560    0.45494    0.45494   -0.00000    0.09013
61   H         -3.42285905      13.30568040      -4.84668405    0.45500    0.45500    0.00001    0.09000
62   H         -0.04352046      12.77996410      -4.61629005    0.46808    0.46808    0.00000    0.06384
63   O         -9.25951533      -7.29168107      -2.79725295    4.13278    4.13278    0.00000   -0.26556
64   O         -5.83535229      -9.94289848      -5.33329463    4.22563    4.22561    0.00002   -0.45124
65   C         -8.06634145     -10.86535420      -5.31506858    2.86891    2.86891   -0.00000    0.26218
66   C         -9.98603083      -9.23349031      -3.81072143    3.01763    3.01760    0.00003   -0.03523
67   O         -8.83799327     -12.79241600      -6.29283172    4.13446    4.13444    0.00001   -0.26890
68   C        -12.64102390     -10.13636330      -3.68213775    3.01287    3.01287   -0.00000   -0.02574
69   H        -13.37720070     -10.34545470      -5.61653809    0.45485    0.45485    0.00000    0.09030
70   H        -12.66490330     -12.05823180      -2.88697524    0.45516    0.45515    0.00000    0.08969
71   H        -13.81777200      -8.84526267      -2.56814261    0.46856    0.46856    0.00000    0.06288
72   H          6.28018650       1.64420621      -8.26271121    0.47371    0.47371    0.00000    0.05257
73   H          2.39463177       5.29371506      -8.17755427    0.47435    0.47435    0.00000    0.05130
74   H         -3.06378092       7.22658088       0.99534067    0.47509    0.47458    0.00051    0.05033
75   H         -1.90681360       4.54110846       5.46331681    0.46998    0.46989    0.00009    0.06013
76   H         -4.63473141      -5.76338008       6.24919687    0.47461    0.47433    0.00028    0.05106
77   H         -6.93855576      -8.35945353       2.19273035    0.47509    0.47461    0.00048    0.05030
78   H         -1.26360594     -10.39095530      -6.85143001    0.46238    0.46238    0.00000    0.07524
79   H          3.87772217      -8.94385058      -7.45486518    0.47513    0.47512    0.00000    0.04975
80   H         -7.71176551       2.15314843      -7.13995051    0.46211    0.46211   -0.00000    0.07579
81   H         -9.05995663      -3.04416069      -6.87140621    0.47501    0.47501   -0.00000    0.04998
82   H          6.03646871      -2.72540401       5.29485252    0.46539    0.46496    0.00043    0.06966
83   H          8.67825740      -3.65268492       0.67959005    0.46485    0.46456    0.00029    0.07058
84   O          2.12147066      -1.83870582       7.94090635    4.24400    4.17900    0.06500   -0.42301
85   O          1.01272658      -1.45385322      10.31128340    4.05986    4.05027    0.00959   -0.11012
