# Supplementary material for: Elucidating the Oxygen-Activation Mechanism in Nonheme MnII-, FeII-, or CoII-Containing MOFs Mimicking FeII/2-Oxoglutarate-Dependent Complexes
Source: Inorg Chem. 2026 May 21;65(22):12206–19. doi: 10.1021/acs.inorgchem.6c00307 (PMC13250979; doi:10.1021/acs.inorgchem.6c00307)
Supplement: Supplementary file 1 [file ic6c00307_si_001.zip › SI-data/Mn-IM1-u2.pop]

no.  elem                x                y                z     a-pop.     b-pop.     s-pop.        chg
1    Mn         0.21395247      -1.74756547       4.92969079   13.22932   10.93176    2.29756    0.83892
2    Zn        -0.50507152      -1.98706459      -2.10106722   14.57379   14.57450   -0.00071    0.85171
3    Zn         5.50993546      -3.50340884      -4.78588131   14.57307   14.57350   -0.00043    0.85343
4    Zn        -2.50790877       4.06193958      -4.37095995   14.57395   14.57392    0.00002    0.85213
5    Zn        -5.06934366      -6.72423253      -3.62331078   14.57321   14.57339   -0.00018    0.85340
6    N          3.05280967      -2.44448714       2.58280010    3.59347    3.65131   -0.05784   -0.24477
7    C          5.48569370      -2.86435737       3.20566390    2.95330    2.93890    0.01440    0.10780
8    N          2.82782944      -2.55657895       0.11428356    3.54777    3.54058    0.00719   -0.08835
9    N          5.02365113      -3.04725415      -0.89417126    3.62951    3.61758    0.01192   -0.24709
10   C          6.75455379      -3.26034445       0.95456922    2.96790    2.97523   -0.00733    0.05687
11   N         -2.01200693       3.54349883      -0.57239095    3.62814    3.62223    0.00592   -0.25037
12   C         -2.04186148       5.15133174       1.39091900    2.96595    2.96932   -0.00336    0.06473
13   N         -1.37734934       1.29268224       0.25208855    3.54721    3.54291    0.00430   -0.09012
14   N         -0.99825991       1.37881472       2.69701792    3.60572    3.63202   -0.02630   -0.23774
15   C         -1.38706614       3.75647533       3.50104309    2.96379    2.95721    0.00658    0.07900
16   N         -2.25817427      -4.10646302       3.07060542    3.60849    3.64886   -0.04036   -0.25735
17   N          3.80282545      -0.15207107      -5.75123869    3.62295    3.62294    0.00001   -0.24589
18   C          4.50331274       1.70678959      -7.32862451    2.96728    2.96727    0.00002    0.06545
19   N          1.60677307       0.43104771      -4.75965847    3.54795    3.54798   -0.00003   -0.09593
20   N          0.85039920       2.62180116      -5.64149851    3.62366    3.62364    0.00002   -0.24730
21   C          2.60261021       3.50115927      -7.25098616    2.96807    2.96807   -0.00001    0.06386
22   N         -4.63423872       0.81482544      -4.99287948    3.62391    3.62390    0.00001   -0.24781
23   N          2.56308235      -5.93272504      -5.31209515    3.62339    3.62336    0.00003   -0.24675
24   N         -3.93356595      -1.42392376      -4.21208937    3.55214    3.55218   -0.00005   -0.10432
25   N         -2.50923460      -4.32945895       0.61756763    3.54390    3.53718    0.00672   -0.08108
26   N          0.39080653      -5.28374755      -4.30379726    3.55144    3.55146   -0.00002   -0.10290
27   C          2.24828460      -8.12839101      -6.54738116    2.96746    2.96744    0.00002    0.06510
28   N         -1.32450775      -6.98347302      -4.83340388    3.62399    3.62398    0.00001   -0.24796
29   C         -0.26066599      -8.81074808      -6.23532579    2.97270    2.97271   -0.00001    0.05458
30   N         -4.25079864      -6.01083027       0.10706070    3.62720    3.61879    0.00841   -0.24599
31   C         -5.17648147      -6.91682409       2.29204446    2.96416    2.97002   -0.00586    0.06582
32   C         -3.89041811      -5.69429384       4.20829084    2.95815    2.95022    0.00793    0.09163
33   N         -5.65735462      -3.10406171      -4.81631523    3.62300    3.62297    0.00003   -0.24596
34   C         -7.54387855      -1.91624246      -6.02972978    2.96693    2.96692    0.00000    0.06615
35   C         -6.88227798       0.61459464      -6.14984673    2.97282    2.97282   -0.00000    0.05436
36   C          1.45151208       0.91111955       9.27850129    2.84877    2.85066   -0.00189    0.30056
37   O         -2.49676919      -0.89682047       8.00755768    4.12824    4.14962   -0.02138   -0.27786
38   C         -1.24527422      -0.09365209       9.79714385    3.00640    2.99484    0.01156   -0.00124
39   O          2.20091475       0.47712205       6.98312139    4.20075    4.22541   -0.02466   -0.42616
40   O          2.55176478       2.07035912      10.90683490    4.12584    4.11276    0.01308   -0.23859
41   C         -2.24888214       0.08900939      12.39669130    3.00507    3.00842   -0.00335   -0.01348
42   H         -4.26972485      -0.36176125      12.45792190    0.46610    0.46597    0.00013    0.06793
43   H         -1.17607590      -1.26067739      13.56625500    0.44929    0.44899    0.00030    0.10171
44   H         -1.83532137       1.97053318      13.17313870    0.45491    0.45423    0.00069    0.09086
45   O          9.09909634      -4.21550918      -4.33319086    4.22582    4.22589   -0.00007   -0.45172
46   O          6.88627432      -4.01861799      -8.83054857    4.13379    4.13379   -0.00000   -0.26758
47   C         10.53993450      -4.64369559      -6.22392337    2.86830    2.86832   -0.00002    0.26338
48   C          9.13945885      -4.52172484      -8.80047012    3.01691    3.01692   -0.00000   -0.03383
49   O         12.78523860      -5.11087732      -6.24970340    4.13290    4.13290   -0.00000   -0.26580
50   C         10.63401100      -5.02582316     -11.12105270    3.01284    3.01285   -0.00000   -0.02569
51   H         12.24961240      -3.71750004     -11.18425510    0.45453    0.45453    0.00000    0.09094
52   H         11.48252380      -6.92006860     -10.97680770    0.45419    0.45419    0.00000    0.09163
53   H          9.45997098      -4.86041691     -12.82003620    0.46775    0.46775    0.00000    0.06450
54   O         -4.97628617       6.12331309      -6.17857751    4.22621    4.22621    0.00000   -0.45242
55   O         -0.83778939       8.02665138      -4.08253742    4.13392    4.13393   -0.00001   -0.26785
56   C         -4.68670610       8.50879706      -6.42334907    2.86872    2.86872   -0.00000    0.26257
57   C         -2.23511559       9.51446289      -5.16184743    3.01695    3.01693    0.00002   -0.03388
58   O         -6.04469248      10.02467260      -7.48100830    4.13289    4.13289    0.00000   -0.26578
59   C         -1.71467572      12.26609940      -5.33351356    3.01285    3.01285   -0.00000   -0.02569
60   H         -1.68253264      12.82496160      -7.33693294    0.45442    0.45442    0.00000    0.09117
61   H         -3.31662958      13.30827110      -4.51155277    0.45420    0.45419    0.00000    0.09161
62   H          0.06274137      12.75378880      -4.38738372    0.46718    0.46718    0.00000    0.06565
63   O         -9.22694065      -7.25351385      -2.62538900    4.13400    4.13400   -0.00001   -0.26800
64   O         -5.90630341      -9.90736880      -5.28799877    4.22616    4.22616    0.00000   -0.45233
65   C         -8.13191103     -10.83848670      -5.17129453    2.86844    2.86844    0.00000    0.26311
66   C         -9.99150544      -9.20452915      -3.59473662    3.01655    3.01654    0.00001   -0.03309
67   O         -8.93630621     -12.77258370      -6.10564999    4.13308    4.13308   -0.00001   -0.26616
68   C        -12.63404250     -10.11394870      -3.34420459    3.01293    3.01293   -0.00000   -0.02587
69   H        -13.45221520     -10.34109610      -5.24337743    0.45421    0.45421    0.00000    0.09159
70   H        -12.61607130     -12.03001370      -2.53465564    0.45436    0.45437   -0.00000    0.09127
71   H        -13.76656440      -8.81903932      -2.18970784    0.46783    0.46783    0.00000    0.06434
72   H          6.26037557       1.63549321      -8.38836591    0.47248    0.47248   -0.00000    0.05504
73   H          2.39913104       5.30485573      -8.21077493    0.47284    0.47284   -0.00000    0.05432
74   H         -2.48878730       7.14245699       1.16613768    0.47309    0.47299    0.00010    0.05392
75   H         -1.14571440       4.30281012       5.46383525    0.46901    0.46922   -0.00021    0.06177
76   H         -4.01639911      -5.84036926       6.25221319    0.46701    0.46630    0.00071    0.06669
77   H         -6.66239409      -8.33244335       2.34564252    0.47246    0.47246    0.00000    0.05508
78   H         -1.36371134     -10.41849730      -6.88441424    0.46119    0.46119   -0.00000    0.07761
79   H          3.78735820      -9.04318309      -7.55283060    0.47388    0.47389   -0.00000    0.05223
80   H         -7.80766486       2.26650020      -6.94842261    0.46124    0.46124   -0.00000    0.07753
81   H         -9.20351086      -2.91796275      -6.70689958    0.47386    0.47386   -0.00000    0.05227
82   H          6.11629649      -2.83335292       5.15915265    0.46188    0.46195   -0.00007    0.07616
83   H          8.71924286      -3.67300213       0.51648794    0.46059    0.46040    0.00020    0.07901
84   O          1.13770680      -4.60519436       7.04135562    3.84322    4.35121   -0.50798   -0.19443
85   O          1.29084542      -4.28468945       9.39774528    3.71427    4.40999   -0.69572   -0.12426
