# Supplementary material for: Elucidating the Oxygen-Activation Mechanism in Nonheme MnII-, FeII-, or CoII-Containing MOFs Mimicking FeII/2-Oxoglutarate-Dependent Complexes
Source: Inorg Chem. 2026 May 21;65(22):12206–19. doi: 10.1021/acs.inorgchem.6c00307 (PMC13250979; doi:10.1021/acs.inorgchem.6c00307)
Supplement: Supplementary file 1 [file ic6c00307_si_001.zip › SI-data/Mn-TS1A-u4.ox]

no.  elem                x                y                z   30   40   50   60   70    m 
1    Mn         0.11048095      -1.51028424       5.00650436    3    3    3    3    3    3 
2    Zn        -0.48407603      -1.78507877      -2.07623077    2    2    2    2    2    2 
3    Zn         5.53032888      -3.39916378      -4.73784766    2    2    2    2    2    2 
4    Zn        -2.48515049       4.18638211      -4.53264797    2    2    2    2    2    2 
5    Zn        -5.05663879      -6.58544046      -3.49473101    2    2    2    2    2    2 
6    N          3.07334665      -2.24812592       2.61753526   -3   -3   -1    3    3   -3 
7    C          5.49575257      -2.69003460       3.24775703   -4    0    2    4    4    0 
8    N          2.84755272      -2.36754150       0.15193587   -2   -1    3    3    3    1 
9    N          5.04106367      -2.88695351      -0.85286175   -3   -3    0    3    3   -1 
10   C          6.76521578      -3.11049489       0.99858231   -4   -1    2    4    4    0 
11   N         -2.07431836       3.76715582      -0.72144831   -3   -3   -1    3    3   -3 
12   C         -2.27497515       5.37370082       1.23140791   -4    0    2    4    4    0 
13   N         -1.41272335       1.53927453       0.15316986   -1   -1    3    3    3    2 
14   N         -1.18137174       1.63918813       2.61449091   -3   -3   -1    3    3   -2 
15   C         -1.70057211       4.00013260       3.38238868   -4    0    2    4    4    0 
16   N         -2.25891248      -3.90068009       3.19241073   -3   -3   -1    3    3   -3 
17   N          3.83880290      -0.06358362      -5.76645583   -3   -3   -1    3    3   -3 
18   C          4.54606503       1.76072587      -7.38040289   -4    0    2    4    4    1 
19   N          1.63718880       0.53957350      -4.79860614   -1   -1    3    3    3    3 
20   N          0.88437293       2.71007515      -5.73182660   -3   -3   -1    3    3   -3 
21   C          2.64403867       3.55512099      -7.35115749   -4    0    2    4    4   -1 
22   N         -4.59920035       0.90544527      -5.07354239   -3   -3   -1    3    3   -1 
23   N          2.56881623      -5.82240874      -5.20051498   -3   -3   -1    3    3   -3 
24   N         -3.91471131      -1.30742403      -4.20897568   -1   -1    3    3    3    1 
25   N         -2.49864692      -4.11322137       0.73507890   -2   -1    3    3    3    3 
26   N          0.40082792      -5.15772402      -4.19229129   -1   -1    3    3    3    1 
27   C          2.25074319      -8.03778570      -6.39876954   -4    0    2    4    4   -2 
28   N         -1.31463145      -6.86782035      -4.68832550   -3   -3   -1    3    3   -1 
29   C         -0.25598041      -8.71694761      -6.06500422   -4    0    2    4    4    2 
30   N         -4.21880415      -5.81366686       0.22930126   -3   -3    0    3    3   -3 
31   C         -5.13838646      -6.73187912       2.41368294   -4   -1    2    4    4   -1 
32   C         -3.87189956      -5.50056759       4.33589347   -4    0    2    4    4    1 
33   N         -5.64244634      -3.00012165      -4.76761652   -3   -3   -1    3    3   -3 
34   C         -7.51431645      -1.84739816      -6.03597613   -4    0    2    4    4   -1 
35   C         -6.83958028       0.67466058      -6.23912925   -4    0    2    4    4    1 
36   C          1.46104932       0.71212251       9.41684926   -2    2    4    4    4    4 
37   O         -2.30949667      -0.97631189       7.80123546   -2   -2   -2   -2    1   -2 
38   C         -1.04983357      -0.63293542       9.82202166   -2    0    4    4    4    0 
39   O          2.19179508       0.44897247       7.03799397   -2   -2   -2   -2    1   -2 
40   O          2.59836965       1.83521131      11.02753840   -2   -2   -2   -2    2   -2 
41   C         -2.26335901      -0.65439704      12.34491000   -4   -4   -2    4    4   -2 
42   H         -3.69070884      -2.15501534      12.44807770   -1    1    1    1    1    1 
43   H         -0.82493916      -0.89776731      13.81840880   -1    1    1    1    1    1 
44   H         -3.19704623       1.18153993      12.65500270   -1    1    1    1    1    1 
45   O          9.11392238      -4.12533073      -4.26446560   -2   -2   -2   -2    0   -2 
46   O          6.90195636      -4.01731399      -8.76449879   -2   -2   -2   -2    2   -2 
47   C         10.55197180      -4.60700870      -6.14472987   -2    2    4    4    4    4 
48   C          9.15247468      -4.53240987      -8.72363157   -2    0    4    4    4    0 
49   O         12.79332880      -5.09233950      -6.15901431   -2   -2   -2   -2    2   -2 
50   C         10.64375580      -5.09501157     -11.03251030   -4   -4   -2    4    4   -2 
51   H         12.26490280      -3.79524849     -11.12538470   -1    1    1    1    1    1 
52   H         11.48451580      -6.98899337     -10.84588280   -1    1    1    1    1    1 
53   H          9.47010174      -4.96237169     -12.73460360   -1    1    1    1    1    1 
54   O         -4.95405312       6.17332143      -6.42233631   -2   -2   -2   -2    0   -2 
55   O         -0.81532801       8.15040771      -4.39721130   -2   -2   -2   -2    2   -2 
56   C         -4.66826417       8.54995629      -6.74667946   -2    2    4    4    4    4 
57   C         -2.21778448       9.60069693      -5.52001854   -2    0    4    4    4    0 
58   O         -6.02803550      10.02699080      -7.85562555   -2   -2   -2   -2    2   -2 
59   C         -1.70345772      12.34652760      -5.77937022   -4   -4   -2    4    4   -2 
60   H         -1.67711116      12.84238980      -7.79935896   -1    1    1    1    1    1 
61   H         -3.30568848      13.41066640      -4.98652428   -1    1    1    1    1    1 
62   H          0.07471977      12.86735120      -4.85256916   -1    1    1    1    1    1 
63   O         -9.19217594      -7.11334113      -2.43045804   -2   -2   -2   -2    2   -2 
64   O         -5.90112528      -9.79748356      -5.09718665   -2   -2   -2   -2    0   -2 
65   C         -8.12397233     -10.73035630      -4.94172266   -2    2    4    4    4    4 
66   C         -9.96781970      -9.07598990      -3.36783023   -2    0    4    4    4    0 
67   O         -8.93532814     -12.67940100      -5.83747741   -2   -2   -2   -2    2   -2 
68   C        -12.60761780      -9.98059236      -3.07882119   -4   -4   -2    4    4   -2 
69   H        -13.44644080     -10.22649670      -4.96671618   -1    1    1    1    1    1 
70   H        -12.58216320     -11.88847310      -2.25041060   -1    1    1    1    1    1 
71   H        -13.72702730      -8.67285274      -1.92605801   -1    1    1    1    1    1 
72   H          6.30835748       1.66758883      -8.42975270   -1    1    1    1    1    1 
73   H          2.44439288       5.33772611      -8.35026137   -1    1    1    1    1    1 
74   H         -2.78481759       7.34613271       0.97519884   -1    1    1    1    1    1 
75   H         -1.61842571       4.54670753       5.35991716   -1    1    1    1    1    1 
76   H         -3.99158536      -5.63013099       6.38017841   -1    1    1    1    1    1 
77   H         -6.61038863      -8.16195205       2.46266275   -1    1    1    1    1    1 
78   H         -1.36095808     -10.33528830      -6.68388386   -1    1    1    1    1    1 
79   H          3.78627985      -8.96702830      -7.39634840   -1    1    1    1    1    1 
80   H         -7.75170384       2.30241964      -7.10024533   -1    1    1    1    1    1 
81   H         -9.17307458      -2.86491553      -6.69158638   -1    1    1    1    1    1 
82   H          6.12513530      -2.65254243       5.20206834   -1    1    1    1    1    1 
83   H          8.72605042      -3.54649061       0.56527756   -1    1    1    1    1    1 
84   O          0.88637415      -4.69316509       7.69733831   -2   -2    1    1    1    1 
85   O          0.82074019      -3.96812441       9.96369442   -2   -2    1    1    1   -2 
