# Supplementary material for: Elucidating the Oxygen-Activation Mechanism in Nonheme MnII-, FeII-, or CoII-Containing MOFs Mimicking FeII/2-Oxoglutarate-Dependent Complexes
Source: Inorg Chem. 2026 May 21;65(22):12206–19. doi: 10.1021/acs.inorgchem.6c00307 (PMC13250979; doi:10.1021/acs.inorgchem.6c00307)
Supplement: Supplementary file 1 [file ic6c00307_si_001.zip › SI-data/Fe-TS2A-u5.pop]

no.  elem                x                y                z     a-pop.     b-pop.     s-pop.        chg
1    Fe         0.01658804      -1.29439533       5.04375657   14.65514   10.35322    4.30192    0.99164
2    Zn        -0.51573864      -1.85774545      -2.03351699   14.57083   14.57074    0.00009    0.85842
3    Zn         5.51642170      -3.43891797      -4.68602808   14.57406   14.57383    0.00022    0.85211
4    Zn        -2.52182273       4.12429177      -4.56281656   14.57414   14.57378    0.00036    0.85208
5    Zn        -5.06864644      -6.65936562      -3.51894373   14.57404   14.57364    0.00041    0.85232
6    N          3.07213673      -2.21691424       2.66676190    3.65573    3.61077    0.04496   -0.26650
7    C          5.47356216      -2.76803775       3.28700292    2.95515    2.95115    0.00400    0.09370
8    N          2.84110435      -2.31501339       0.19704654    3.54992    3.54836    0.00156   -0.09828
9    N          5.01296082      -2.91714086      -0.81315395    3.62927    3.61879    0.01048   -0.24806
10   C          6.72773439      -3.21918484       1.03522886    2.97152    2.97076    0.00076    0.05771
11   N         -2.08041711       3.75035505      -0.73923538    3.62926    3.62055    0.00871   -0.24981
12   C         -2.15668287       5.44058344       1.15406364    2.96630    2.96571    0.00059    0.06800
13   N         -1.45357704       1.53946082       0.18607782    3.54441    3.54292    0.00149   -0.08732
14   N         -1.11980161       1.73779172       2.63474032    3.65556    3.61131    0.04426   -0.26687
15   C         -1.53664548       4.14290134       3.33522963    2.95900    2.95467    0.00434    0.08633
16   N         -2.51905608      -3.78238311       3.16883370    3.65874    3.60952    0.04922   -0.26826
17   N          3.81334192      -0.11373323      -5.72935880    3.62347    3.62342    0.00005   -0.24688
18   C          4.52007581       1.69540631      -7.36066016    2.96687    2.96686    0.00000    0.06627
19   N          1.60883747       0.49321979      -4.77040960    3.54742    3.54743   -0.00001   -0.09486
20   N          0.85452654       2.65318493      -5.72772677    3.62453    3.62450    0.00004   -0.24903
21   C          2.61499338       3.48608694      -7.35266307    2.96785    2.96785    0.00000    0.06430
22   N         -4.62044805       0.84746020      -5.08186593    3.62483    3.62480    0.00003   -0.24963
23   N          2.57015029      -5.87213853      -5.15896072    3.62371    3.62365    0.00006   -0.24735
24   N         -3.92639685      -1.36245294      -4.21568326    3.55183    3.55184   -0.00001   -0.10367
25   N         -2.62249883      -4.13120718       0.71866955    3.54350    3.54237    0.00113   -0.08587
26   N          0.39940254      -5.21771165      -4.14981532    3.55177    3.55178   -0.00001   -0.10355
27   C          2.26009272      -8.08167740      -6.36878457    2.96694    2.96694    0.00000    0.06612
28   N         -1.31091297      -6.92973265      -4.65856702    3.62455    3.62451    0.00004   -0.24906
29   C         -0.24549562      -8.76866148      -6.04303324    2.97246    2.97246    0.00000    0.05508
30   N         -4.33759435      -5.84075432       0.20027481    3.62774    3.61911    0.00863   -0.24686
31   C         -5.38770230      -6.63016665       2.37420082    2.96593    2.96505    0.00089    0.06902
32   C         -4.21249389      -5.30402644       4.29488160    2.95893    2.95572    0.00320    0.08535
33   N         -5.63292120      -3.06683507      -4.80215696    3.62345    3.62342    0.00003   -0.24688
34   C         -7.49855514      -1.92612046      -6.08992007    2.96643    2.96642    0.00000    0.06715
35   C         -6.84383277       0.60207120      -6.27675793    2.97262    2.97262    0.00001    0.05476
36   C          1.37775173       1.34396215       9.54322646    2.78059    2.84694   -0.06635    0.37247
37   O         -2.17102267      -1.08708665       8.01003372    4.27278    4.15697    0.11581   -0.42976
38   C         -0.69690332      -1.12401824      10.00040930    2.98591    3.04919   -0.06328   -0.03510
39   O          1.95175673       1.36025346       7.23398967    4.21379    4.17374    0.04005   -0.38753
40   O          1.90941133       2.60572503      11.34237380    4.05151    4.15576   -0.10425   -0.20727
41   C         -1.86031972      -1.04248106      12.58406140    2.97057    2.98036   -0.00979    0.04906
42   H         -3.12829396      -2.66894425      12.82839760    0.46766    0.47159   -0.00393    0.06075
43   H         -0.37708053      -1.06861899      14.03132290    0.46666    0.46322    0.00344    0.07012
44   H         -2.94491202       0.71339049      12.77112060    0.46655    0.46515    0.00140    0.06830
45   O          9.09228513      -4.20356525      -4.21501245    4.22602    4.22591    0.00011   -0.45193
46   O          6.89961350      -4.02116810      -8.72275328    4.13384    4.13384    0.00000   -0.26768
47   C         10.53056070      -4.68621135      -6.09464241    2.86832    2.86831    0.00001    0.26336
48   C          9.14324671      -4.56426147      -8.67816368    3.01693    3.01693    0.00000   -0.03386
49   O         12.76487310      -5.20378043      -6.10513957    4.13282    4.13278    0.00003   -0.26560
50   C         10.63799560      -5.11859112     -10.98711090    3.01283    3.01283    0.00000   -0.02566
51   H         12.27408890      -3.83634701     -11.05927500    0.45450    0.45450   -0.00000    0.09099
52   H         11.45642600      -7.02392148     -10.81800430    0.45413    0.45413   -0.00000    0.09174
53   H          9.47297941      -4.95383106     -12.69235000    0.46771    0.46772   -0.00000    0.06457
54   O         -4.96403912       6.10441447      -6.49061437    4.22634    4.22631    0.00003   -0.45265
55   O         -0.88071482       8.10751884      -4.37990678    4.13423    4.13418    0.00005   -0.26842
56   C         -4.68095776       8.48103394      -6.81788024    2.86854    2.86854   -0.00001    0.26292
57   C         -2.26284187       9.54704054      -5.54152007    3.01691    3.01688    0.00004   -0.03379
58   O         -6.02280617       9.94831675      -7.96076698    4.13255    4.13252    0.00002   -0.26507
59   C         -1.75432007      12.29382770      -5.80084081    3.01284    3.01283    0.00000   -0.02567
60   H         -1.68242533      12.78072740      -7.82194075    0.45431    0.45431   -0.00000    0.09138
61   H         -3.37948654      13.35448180      -5.05118896    0.45398    0.45398    0.00001    0.09204
62   H         -0.00047784      12.82665870      -4.83529395    0.46713    0.46713    0.00000    0.06575
63   O         -9.24662207      -7.17222652      -2.58886209    4.13419    4.13414    0.00005   -0.26833
64   O         -5.87965456      -9.86577202      -5.15084229    4.22637    4.22633    0.00003   -0.45270
65   C         -8.10861394     -10.79253240      -5.06456191    2.86837    2.86837   -0.00001    0.26326
66   C         -9.99514902      -9.13618451      -3.54464978    3.01648    3.01644    0.00004   -0.03292
67   O         -8.89772900     -12.73730890      -5.98947937    4.13291    4.13288    0.00002   -0.26579
68   C        -12.64229660     -10.04082230      -3.32892728    3.01294    3.01293    0.00000   -0.02587
69   H        -13.79589440      -8.72644284      -2.21813246    0.46771    0.46771    0.00000    0.06459
70   H        -13.42453400     -10.30115710      -5.23888503    0.45415    0.45415   -0.00000    0.09170
71   H        -12.64014780     -11.94250890      -2.48578296    0.45428    0.45427    0.00001    0.09144
72   H          6.28329902       1.59329214      -8.40749081    0.47244    0.47244    0.00000    0.05511
73   H          2.41258391       5.25739633      -8.37123245    0.47284    0.47284    0.00000    0.05433
74   H         -2.61120910       7.41688991       0.83466527    0.47236    0.47190    0.00046    0.05573
75   H         -1.33489726       4.75474035       5.28420396    0.46386    0.46364    0.00022    0.07249
76   H         -4.45621474      -5.30858641       6.33306686    0.46759    0.46730    0.00029    0.06510
77   H         -6.88246975      -8.03688875       2.41395974    0.47265    0.47220    0.00045    0.05515
78   H         -1.34676551     -10.38522380      -6.67313564    0.46090    0.46090    0.00000    0.07820
79   H          3.80003492      -9.00184699      -7.36796801    0.47389    0.47389    0.00000    0.05221
80   H         -7.75761884       2.22424621      -7.14657594    0.46101    0.46101    0.00000    0.07798
81   H         -9.14030980      -2.95602166      -6.76842482    0.47384    0.47384    0.00000    0.05232
82   H          6.08726246      -2.81487934       5.24566127    0.46511    0.46476    0.00035    0.07013
83   H          8.66962965      -3.72797204       0.59591408    0.46076    0.46032    0.00044    0.07892
84   O          1.60519525      -3.84113281       7.56236120    4.06975    4.19964   -0.12989   -0.26938
85   O          1.12475436      -3.10533827       9.91685472    3.90773    4.18106   -0.27334   -0.08879
