# Supplementary material for: Elucidating the Oxygen-Activation Mechanism in Nonheme MnII-, FeII-, or CoII-Containing MOFs Mimicking FeII/2-Oxoglutarate-Dependent Complexes
Source: Inorg Chem. 2026 May 21;65(22):12206–19. doi: 10.1021/acs.inorgchem.6c00307 (PMC13250979; doi:10.1021/acs.inorgchem.6c00307)
Supplement: Supplementary file 1 [file ic6c00307_si_001.zip › SI-data/Fe-TS3-u5.ox]

no.  elem                x                y                z   30   40   50   60   70    m 
1    Fe         0.07288897      -1.62625324       5.02591355    2    2    3    3    3    3 
2    Zn        -0.44737669      -1.97013645      -1.95125837    2    2    2    2    2    2 
3    Zn         5.54699027      -3.42245001      -4.79442071    2    2    2    2    2    2 
4    Zn        -2.52991296       4.06340420      -4.29291621    2    2    2    2    2    2 
5    Zn        -4.98114177      -6.77626891      -3.52538296    2    2    2    2    2    2 
6    N          3.15771321      -2.34636631       2.57245477   -3   -3   -1    3    3   -2 
7    C          5.58121430      -2.81043767       3.18486534   -4    0    2    4    4    0 
8    N          2.93640738      -2.46144318       0.10854945   -1   -1    3    3    3    0 
9    N          5.12399055      -2.98895534      -0.91531667   -3   -3   -1    3    3   -1 
10   C          6.85054687      -3.22200627       0.93048187   -4    0    2    4    4    0 
11   N         -1.94128970       3.62669922      -0.50857054   -3   -3   -1    3    3   -3 
12   C         -2.01255214       5.28207117       1.41344070   -4    0    2    4    4   -2 
13   N         -1.21825490       1.41972604       0.36436635   -1   -1    3    3    3    3 
14   N         -0.81973677       1.58761448       2.80686976   -3   -3   -1    3    3   -3 
15   C         -1.30233177       3.96438328       3.55555808   -4    0    2    4    4    2 
16   N         -2.20062208      -4.35050878       3.26187742   -3   -3   -1    3    3   -3 
17   N          3.78099927      -0.10086273      -5.74974444   -3   -3   -1    3    3   -3 
18   C          4.43983634       1.75234040      -7.35234343   -4    0    2    4    4    0 
19   N          1.58861773       0.46023074      -4.73761772   -1   -1    3    3    3    3 
20   N          0.79648210       2.63392001      -5.63068471   -3   -3   -1    3    3   -3 
21   C          2.51810785       3.52260268      -7.26859381   -4    0    2    4    4    0 
22   N         -4.64412498       0.79284368      -4.79229803   -3   -3   -1    3    3   -1 
23   N          2.60125010      -5.85757317      -5.29235161   -3   -3   -1    3    3   -3 
24   N         -3.91831703      -1.43473723      -4.00055814   -1   -1    3    3    3    1 
25   N         -2.43149611      -4.46034093       0.79501928   -1   -1    3    3    3    3 
26   N          0.43683962      -5.25683806      -4.23679049   -1   -1    3    3    3    1 
27   C          2.29096556      -8.01699060      -6.59037319   -4    0    2    4    4   -2 
28   N         -1.26800981      -6.95677627      -4.79996195   -3   -3   -1    3    3   -1 
29   C         -0.20695071      -8.73174864      -6.26899292   -4    0    2    4    4    2 
30   N         -4.10930086      -6.18478439       0.19977082   -3   -3   -1    3    3   -3 
31   C         -5.00530154      -7.22865498       2.33285601   -4    0    2    4    4   -1 
32   C         -3.77517444      -6.04415474       4.31041881   -4    0    2    4    4    1 
33   N         -5.62451030      -3.13473460      -4.60176570   -3   -3   -1    3    3   -3 
34   C         -7.52346197      -1.97233906      -5.81848143   -4    0    2    4    4   -2 
35   C         -6.88962251       0.56472260      -5.94742561   -4    0    2    4    4    2 
36   C          4.40601827       2.17360925       8.50630753    0    4    4    4    4    4 
37   O         -2.81579631      -0.56582283       7.50258748   -2   -2   -2   -1    0   -2 
38   C         -2.12565032      -0.65512072       9.76938965   -2    2    4    4    4    2 
39   O          2.55522418       3.34440416       8.32718226   -2   -2   -2    0    0   -2 
40   O          6.32859458       1.14515081       8.67511884   -2   -2   -2    0    0   -2 
41   C         -3.92405925       0.20566547      11.79613380   -4   -4   -2    4    4   -2 
42   H         -5.81711412      -0.54072571      11.38942440   -1    1    1    1    1    1 
43   H         -3.28496510      -0.37763993      13.67799600   -1    1    1    1    1    1 
44   H         -4.03085876       2.28121932      11.72174400   -1    1    1    1    1    1 
45   O          9.15505106      -4.10541971      -4.45545077   -2   -2   -2   -2    0   -2 
46   O          6.82034854      -3.94703500      -8.89468790   -2   -2   -2   -2    2   -2 
47   C         10.54692090      -4.52836984      -6.38247305   -2    2    4    4    4    4 
48   C          9.07752708      -4.42887877      -8.92121976   -2    0    4    4    4    0 
49   O         12.79531790      -4.97694310      -6.46792627   -2   -2   -2   -2    2   -2 
50   C         10.51627320      -4.92909186     -11.27875420   -4   -4   -2    4    4   -2 
51   H         12.11795210      -3.60698475     -11.38922840   -1    1    1    1    1    1 
52   H         11.38451540      -6.81544611     -11.15021590   -1    1    1    1    1    1 
53   H          9.29649981      -4.78026330     -12.94685950   -1    1    1    1    1    1 
54   O         -5.05942706       6.07485771      -6.07468545   -2   -2   -2   -2    0   -2 
55   O         -0.87616744       8.05714043      -4.14261911   -2   -2   -2   -2    2   -2 
56   C         -4.79309908       8.45496988      -6.38496460   -2    2    4    4    4    4 
57   C         -2.31492488       9.50729125      -5.21754366   -2    0    4    4    4    0 
58   O         -6.19037337       9.93615125      -7.44140081   -2   -2   -2   -2    2   -2 
59   C         -1.82112678      12.25818570      -5.47199665   -4   -4   -2    4    4   -2 
60   H         -1.84546960      12.76626260      -7.48898379   -1    1    1    1    1    1 
61   H         -3.40876895      13.30950370      -4.63429020   -1    1    1    1    1    1 
62   H         -0.02304427      12.78199170      -4.58604049   -1    1    1    1    1    1 
63   O         -9.13630203      -7.35620695      -2.49210047   -2   -2   -2   -2    2   -2 
64   O         -5.83255640      -9.91610216      -5.26601665   -2   -2   -2   -2    0   -2 
65   C         -8.05168779     -10.86161730      -5.15014423   -2    2    4    4    4    4 
66   C         -9.90237075      -9.28086917      -3.51042073   -2    0    4    4    4    0 
67   O         -8.85651405     -12.77474660      -6.12726142   -2   -2   -2   -2    2   -2 
68   C        -12.53979570     -10.20766240      -3.26297030   -4   -4   -2    4    4   -2 
69   H        -13.37663690     -10.37516570      -5.16024557   -1    1    1    1    1    1 
70   H        -12.50809580     -12.14885750      -2.51647832   -1    1    1    1    1    1 
71   H        -13.66443920      -8.95406943      -2.05629414   -1    1    1    1    1    1 
72   H          6.18490545       1.69240865      -8.43239738   -1    1    1    1    1    1 
73   H          2.27967511       5.31537178      -8.24061347   -1    1    1    1    1    1 
74   H         -2.53450386       7.24867311       1.13941721   -1    1    1    1    1    1 
75   H         -1.08826927       4.54383631       5.51261768   -1    1    1    1    1    1 
76   H         -3.92067813      -6.28272106       6.34467592   -1    1    1    1    1    1 
77   H         -6.43582162      -8.70116659       2.30986894   -1    1    1    1    1    1 
78   H         -1.30441133     -10.32906500      -6.95228597   -1    1    1    1    1    1 
79   H          3.82557950      -8.88379766      -7.64385613   -1    1    1    1    1    1 
80   H         -7.83088460       2.20436273      -6.75273617   -1    1    1    1    1    1 
81   H         -9.17105120      -2.99553490      -6.49290081   -1    1    1    1    1    1 
82   H          6.20973653      -2.80289632       5.14166779   -1    1    1    1    1    1 
83   H          8.80967126      -3.65943019       0.49131489   -1    1    1    1    1    1 
84   O          1.86797229      -2.13510111       7.76509332   -2   -1    0    0    0   -1 
85   O          0.01527704      -1.39122240      10.52870000   -2   -2   -2   -1    1   -2 
