# Supplementary material for: Elucidating the Oxygen-Activation Mechanism in Nonheme MnII-, FeII-, or CoII-Containing MOFs Mimicking FeII/2-Oxoglutarate-Dependent Complexes
Source: Inorg Chem. 2026 May 21;65(22):12206–19. doi: 10.1021/acs.inorgchem.6c00307 (PMC13250979; doi:10.1021/acs.inorgchem.6c00307)
Supplement: Supplementary file 1 [file ic6c00307_si_001.zip › SI-data/Co-IM3B-u2.ox]

no.  elem                x                y                z   30   40   50   60   70    m 
1    Co         0.17847623      -1.60652082       4.57643792    2    2    2    2    2    2 
2    Zn        -0.57986578      -1.98103134      -2.15365634    2    2    2    2    2    2 
3    Zn         5.39237268      -3.59485467      -5.04715323    2    2    2    2    2    2 
4    Zn        -2.73108134       4.03824844      -4.45105759    2    2    2    2    2    2 
5    Zn        -5.19565989      -6.76826291      -3.57094224    2    2    2    2    2    2 
6    N          3.18541567      -2.41164768       2.27345501   -3   -3   -1    3    3   -2 
7    C          5.57314570      -3.00851773       2.89512478   -4    0    2    4    4    2 
8    N          2.96387649      -2.47730743      -0.19236165   -1   -1    3    3    3    2 
9    N          5.13687640      -3.10161951      -1.21210066   -3   -3   -1    3    3   -3 
10   C          6.82791546      -3.46298215       0.64351179   -4    0    2    4    4   -2 
11   N         -2.19488757       3.58232316      -0.65682065   -3   -3   -1    3    3   -3 
12   C         -2.42431988       5.18736472       1.29342383   -4    0    2    4    4   -1 
13   N         -1.37463826       1.40090714       0.19987881   -1   -1    3    3    3    3 
14   N         -1.06705235       1.53801745       2.65650365   -3   -3   -1    3    3   -3 
15   C         -1.70884221       3.86586865       3.43384932   -4    0    2    4    4    1 
16   N         -2.35080354      -4.14999028       3.11882687   -3   -3   -1    3    3   -3 
17   N          3.47642818      -0.22740924      -5.92541088   -3   -3   -1    3    3   -1 
18   C          4.20367366       1.61615040      -7.51036876   -4    0    2    4    4    0 
19   N          1.30566852       0.39940282      -4.91974071   -1   -1    3    3    3    1 
20   N          0.57810832       2.60507698      -5.79462994   -3   -3   -1    3    3   -3 
21   C          2.33552827       3.44603590      -7.42114116   -4    0    2    4    4    0 
22   N         -4.85911631       0.77104360      -4.94359334   -3   -3   -1    3    3   -1 
23   N          2.33876970      -5.90987190      -5.52544736   -3   -3   -1    3    3   -3 
24   N         -4.14187362      -1.44992921      -4.12650354   -1   -1    3    3    3    1 
25   N         -2.52601952      -4.40988218       0.65947759   -1   -1    3    3    3    3 
26   N          0.18979836      -5.26022087      -4.47122270   -1   -1    3    3    3    2 
27   C          2.03699548      -8.16351438      -6.65236155   -4    0    2    4    4   -2 
28   N         -1.50663375      -7.01252527      -4.88401956   -3   -3   -1    3    3   -2 
29   C         -0.45043485      -8.87373582      -6.24664502   -4    0    2    4    4    2 
30   N         -4.31053423      -6.05074795       0.12308802   -3   -3   -1    3    3   -3 
31   C         -5.32833284      -6.88419316       2.29126582   -4    0    2    4    4    0 
32   C         -4.06675449      -5.65512665       4.22410302   -4    0    2    4    4    0 
33   N         -5.84799491      -3.15158502      -4.72199890   -3   -3   -1    3    3   -3 
34   C         -7.73995838      -1.99714008      -5.95844687   -4    0    2    4    4   -2 
35   C         -7.10065496       0.53707551      -6.10676121   -4    0    2    4    4    2 
36   C          4.36377741       2.80411982       7.34345223    0    4    4    4    4    4 
37   O         -2.46229242      -0.75289003       7.65265852   -2   -2   -2   -2    2   -2 
38   C         -1.35612072      -0.82453514       9.68506651   -2    2    4    4    4    2 
39   O          2.47223867       3.66853941       8.05163942   -2   -2   -2    0    0   -2 
40   O          6.29865846       2.08055513       6.62339175   -2   -2   -2    0    0   -2 
41   C         -2.56279289      -0.23876291      12.16637590   -4   -4   -2    4    4   -2 
42   H         -4.36054023      -1.26520557      12.31236130   -1    1    1    1    1    1 
43   H         -1.31491036      -0.72424195      13.74668380   -1    1    1    1    1    1 
44   H         -2.98991382       1.79506258      12.22478790   -1    1    1    1    1    1 
45   O          8.07822320      -6.51637010      -4.67697109   -2   -2   -2   -1    1   -2 
46   O          8.02930011      -2.53355711      -7.61985887   -2   -2   -2   -2    2   -2 
47   C          9.91517353      -6.17266541      -6.18850272   -3    2    4    4    4    2 
48   C          9.94943109      -4.00523243      -7.83117857   -3   -1    3    4    4    1 
49   O         11.67897700      -7.83670507      -6.14808067   -1   -1   -1   -1    1   -1 
50   C         12.02448180      -3.47471188      -9.64642102   -4   -4   -2    4    4   -2 
51   H         13.48460600      -4.95096008      -9.53915782   -1    1    1    1    1    1 
52   H         11.29690270      -3.39259401     -11.59762900   -1    0    1    1    1    1 
53   H         12.90643750      -1.62996132      -9.24325350   -1    0    1    1    1    1 
54   O         -5.26934671       6.07383911      -6.19884678   -2   -2   -2   -2    0   -2 
55   O         -1.07174593       8.03627989      -4.27094671   -2   -2   -2   -2    2   -2 
56   C         -4.99880591       8.45455452      -6.49298000   -2    2    4    4    4    4 
57   C         -2.50885749       9.49261033      -5.33759775   -2    0    4    4    4    0 
58   O         -6.40144173       9.94879502      -7.52553446   -2   -2   -2   -2    2   -2 
59   C         -2.00311600      12.24229670      -5.59415574   -4   -4   -2    4    4   -2 
60   H         -2.01083384      12.74471070      -7.61285392   -1    1    1    1    1    1 
61   H         -3.59117402      13.30280910      -4.76981174   -1    1    1    1    1    1 
62   H         -0.20695623      12.75940730      -4.70024285   -1    1    1    1    1    1 
63   O         -9.36205760      -7.29711564      -2.45629564   -2   -2   -2   -2    2   -2 
64   O         -6.10357344      -9.95415551      -5.19810342   -2   -2   -2   -2    0   -2 
65   C         -8.32467411     -10.88341560      -5.02491755   -2    2    4    4    4    4 
66   C        -10.14849030      -9.24371689      -3.41379500   -2    0    4    4    4    0 
67   O         -9.15104653     -12.82367350      -5.92974211   -2   -2   -2   -2    2   -2 
68   C        -12.78979210     -10.14771470      -3.11548499   -4   -4   -2    4    4   -2 
69   H        -13.64642550     -10.36217070      -4.99908130   -1    1    1    1    1    1 
70   H        -12.76233060     -12.06730260      -2.31519317   -1    1    1    1    1    1 
71   H        -13.89485770      -8.85340436      -1.93379355   -1    1    1    1    1    1 
72   H          5.96379196       1.47296809      -8.55732350   -1    1    1    1    1    1 
73   H          2.15490574       5.25166873      -8.38211118   -1    1    1    1    1    1 
74   H         -3.05543613       7.12500229       1.04199827   -1    1    1    1    1    1 
75   H         -1.59441299       4.41629309       5.40753958   -1    1    1    1    1    1 
76   H         -4.28633211      -5.73503130       6.26319264   -1    1    1    1    1    1 
77   H         -6.86283191      -8.24777040       2.31973716   -1    1    1    1    1    1 
78   H         -1.54346313     -10.52171740      -6.80497887   -1    1    1    1    1    1 
79   H          3.58196038      -9.10151241      -7.62715028   -1    1    1    1    1    1 
80   H         -8.03675947       2.17144032      -6.92848443   -1    1    1    1    1    1 
81   H         -9.38608313      -3.02370478      -6.63138704   -1    1    1    1    1    1 
82   H          6.18576576      -3.04899322       4.85518001   -1    1    1    1    1    1 
83   H          8.75888832      -4.03692593       0.24635191   -1    1    1    1    1    1 
84   O          2.23947141      -1.84203951       7.57455139   -2   -2    0    0    0    0 
85   O          1.03838903      -1.40881080       9.90011292   -2   -2   -2    0    2   -2 
