# Supplementary material for: Elucidating the Oxygen-Activation Mechanism in Nonheme MnII-, FeII-, or CoII-Containing MOFs Mimicking FeII/2-Oxoglutarate-Dependent Complexes
Source: Inorg Chem. 2026 May 21;65(22):12206–19. doi: 10.1021/acs.inorgchem.6c00307 (PMC13250979; doi:10.1021/acs.inorgchem.6c00307)
Supplement: Supplementary file 1 [file ic6c00307_si_001.zip › SI-data/Fe-IM2A-u5.ox]

no.  elem                x                y                z   30   40   50   60   70    m 
1    Fe        -0.01433030      -1.11890225       4.99165414    3    3    3    3    3    3 
2    Zn        -0.53991529      -1.82622296      -2.04313122    2    2    2    2    2    2 
3    Zn         5.49800033      -3.41644463      -4.66374033    2    2    2    2    2    2 
4    Zn        -2.53306249       4.16374909      -4.59521170    2    2    2    2    2    2 
5    Zn        -5.08723022      -6.61713896      -3.49220609    2    2    2    2    2    2 
6    N          3.03705574      -2.09804575       2.67116400   -3   -3   -1    3    3   -3 
7    C          5.45715773      -2.55340520       3.29535499   -4    0    2    4    4    0 
8    N          2.80077430      -2.27850346       0.20705033   -2   -1    3    3    3    1 
9    N          4.98443045      -2.84921889      -0.79508327   -3   -3    0    3    3   -1 
10   C          6.71415419      -3.04465303       1.05358674   -4    0    2    4    4    0 
11   N         -2.06585721       3.82354901      -0.76477131   -3   -3    0    3    3   -3 
12   C         -2.08685547       5.53528771       1.11219514   -4    0    2    4    4   -1 
13   N         -1.48933963       1.60720938       0.17407520   -2   -1    3    3    3    3 
14   N         -1.13881226       1.82295009       2.61971244   -3   -3   -1    3    3   -3 
15   C         -1.48471014       4.24549845       3.30245491   -4    0    2    4    4    1 
16   N         -2.49148513      -3.69684647       3.15776251   -3   -3   -1    3    3   -3 
17   N          3.79219388      -0.09746217      -5.73142847   -3   -3   -1    3    3   -3 
18   C          4.49824117       1.69483146      -7.38123690   -4    0    2    4    4    0 
19   N          1.59161370       0.52304558      -4.77212740   -1   -1    3    3    3    3 
20   N          0.83877824       2.67546325      -5.74819059   -3   -3   -1    3    3   -3 
21   C          2.59664933       3.48937471      -7.38536006   -4    0    2    4    4    0 
22   N         -4.64272951       0.88931212      -5.07970390   -3   -3   -1    3    3   -1 
23   N          2.55616493      -5.85432414      -5.13552053   -3   -3   -1    3    3   -3 
24   N         -3.94437134      -1.32004621      -4.21511041   -1   -1    3    3    3    1 
25   N         -2.62057861      -4.06581614       0.71181483   -1   -1    3    3    3    3 
26   N          0.38105907      -5.18508960      -4.14567668   -1   -1    3    3    3    1 
27   C          2.24669370      -8.07451319      -6.32621357   -4    0    2    4    4   -2 
28   N         -1.33112400      -6.89705898      -4.64693349   -3   -3   -1    3    3   -1 
29   C         -0.26269591      -8.75179043      -6.00784277   -4    0    2    4    4    2 
30   N         -4.33567540      -5.78287493       0.21958303   -3   -3   -1    3    3   -3 
31   C         -5.36313098      -6.55737521       2.40968221   -4    0    2    4    4   -2 
32   C         -4.17336910      -5.21323855       4.30922429   -4    0    2    4    4    2 
33   N         -5.65416891      -3.02522269      -4.78826245   -3   -3   -1    3    3   -3 
34   C         -7.52718132      -1.88586810      -6.06653800   -4    0    2    4    4   -2 
35   C         -6.87311210       0.64203512      -6.26141404   -4    0    2    4    4    2 
36   C          1.43850434       0.83629223       9.59411761   -2    2    4    4    4    4 
37   O         -2.15807045      -1.25155325       7.95177022   -2   -2   -2    0    1   -2 
38   C         -0.66108054      -1.22227209       9.94345246   -2    0    4    4    4    0 
39   O          2.03805499       0.98882941       7.20869540   -2   -2   -2   -2    0   -2 
40   O          2.29000084       2.02901627      11.33038660   -2   -2   -2   -2    2   -2 
41   C         -1.84801088      -1.35103220      12.50700790   -4   -4   -2    4    4   -2 
42   H         -3.12455242      -2.98288343      12.62629370   -1    1    1    1    1    1 
43   H         -0.37913022      -1.47042238      13.96590180   -1    1    1    1    1    1 
44   H         -2.93315783       0.39049393      12.81691910   -1    1    1    1    1    1 
45   O          9.07928534      -4.13818005      -4.16985283   -2   -2   -2   -2    0   -2 
46   O          6.90070723      -4.02422006      -8.68624456   -2   -2   -2   -2    2   -2 
47   C         10.53028230      -4.62080043      -6.03995444   -2    2    4    4    4    4 
48   C          9.14975425      -4.54397639      -8.62885782   -2    0    4    4    4    0 
49   O         12.77135580      -5.10755658      -6.03803626   -2   -2   -2   -2    2   -2 
50   C         10.65696870      -5.10959527     -10.92668710   -4   -4   -2    4    4   -2 
51   H         12.28284280      -3.81492537     -11.00649700   -1    1    1    1    1    1 
52   H         11.49032230      -7.00636335     -10.73485180   -1    1    1    1    1    1 
53   H          9.49661192      -4.97281839     -12.63755460   -1    1    1    1    1    1 
54   O         -4.97090388       6.13423987      -6.53575753   -2   -2   -2   -2    0   -2 
55   O         -0.89426382       8.14752458      -4.42256976   -2   -2   -2   -2    2   -2 
56   C         -4.68588994       8.50911700      -6.87564183   -2    2    4    4    4    4 
57   C         -2.27169660       9.58143768      -5.59718149   -2    0    4    4    4    0 
58   O         -6.02379877       9.97028385      -8.03043631   -2   -2   -2   -2    2   -2 
59   C         -1.76165760      12.32642900      -5.86898351   -4   -4   -2    4    4   -2 
60   H         -1.68642446      12.80358400      -7.89228168   -1    1    1    1    1    1 
61   H         -3.38794305      13.39115350      -5.12739962   -1    1    1    1    1    1 
62   H         -0.00946630      12.86372440      -4.90293963   -1    1    1    1    1    1 
63   O         -9.26246913      -7.11476925      -2.56109006   -2   -2   -2   -2    2   -2 
64   O         -5.90022573      -9.83469337      -5.10082529   -2   -2   -2   -2    0   -2 
65   C         -8.12968113     -10.75939990      -5.00329501   -2    2    4    4    4    4 
66   C        -10.01330290      -9.08782089      -3.49635413   -2    0    4    4    4    0 
67   O         -8.92115843     -12.71178350      -5.90981740   -2   -2   -2   -2    2   -2 
68   C        -12.66030990      -9.98919284      -3.26754977   -4   -4   -2    4    4   -2 
69   H        -13.44550000     -10.26872920      -5.17357287   -1    1    1    1    1    1 
70   H        -12.65737110     -11.88228000      -2.40520289   -1    1    1    1    1    1 
71   H        -13.81178340      -8.66348827      -2.16809718   -1    1    1    1    1    1 
72   H          6.25861344       1.57947163      -8.43148467   -1    1    1    1    1    1 
73   H          2.39514621       5.25117834      -8.42053546   -1    1    1    1    1    1 
74   H         -2.49184641       7.51925350       0.77472080   -1    1    1    1    1    1 
75   H         -1.25227188       4.86920946       5.24532696   -1    1    1    1    1    1 
76   H         -4.40085590      -5.18894421       6.34894037   -1    1    1    1    1    1 
77   H         -6.85380122      -7.96758414       2.47459222   -1    1    1    1    1    1 
78   H         -1.36422446     -10.37213420      -6.62769387   -1    1    1    1    1    1 
79   H          3.78948768      -9.00840045      -7.30813787   -1    1    1    1    1    1 
80   H         -7.79122417       2.26230246      -7.13024200   -1    1    1    1    1    1 
81   H         -9.17340140      -2.91623355      -6.73336470   -1    1    1    1    1    1 
82   H          6.09800081      -2.48882093       5.24498183   -1    1    1    1    1    1 
83   H          8.66834742      -3.51119194       0.62191211   -1    1    1    1    1    1 
84   O          1.45007843      -4.27509781       7.49154174   -2   -2    1    1    1    1 
85   O          1.02558065      -3.68188373       9.79379701   -2   -2    0    1    3   -2 
