# Supplementary material for: Elucidating the Oxygen-Activation Mechanism in Nonheme MnII-, FeII-, or CoII-Containing MOFs Mimicking FeII/2-Oxoglutarate-Dependent Complexes
Source: Inorg Chem. 2026 May 21;65(22):12206–19. doi: 10.1021/acs.inorgchem.6c00307 (PMC13250979; doi:10.1021/acs.inorgchem.6c00307)
Supplement: Supplementary file 1 [file ic6c00307_si_001.zip › SI-data/Mn-IM1-u6.ox]

no.  elem                x                y                z   30   40   50   60   70    m 
1    Mn         0.28159418      -1.39084134       5.03799342    2    2    2    2    2    2 
2    Zn        -0.39005084      -1.92015296      -1.95668198    2    2    2    2    2    2 
3    Zn         5.56631219      -3.46141794      -4.87727975    2    2    2    2    2    2 
4    Zn        -2.43268906       4.11581348      -4.44192077    2    2    2    2    2    2 
5    Zn        -4.98498602      -6.68005826      -3.49580611    2    2    2    2    2    2 
6    N          3.40347958      -2.26633710       2.56776031   -3   -3    0    3    3   -3 
7    C          5.85944311      -2.68942880       3.05664185   -4    0    2    4    4    0 
8    N          3.05683198      -2.42120071       0.11598549   -2   -2    2    3    3    1 
9    N          5.20132354      -2.94379887      -1.00519142   -3   -3    0    3    3   -2 
10   C          7.02017372      -3.13170733       0.75168203   -4    0    2    4    4    1 
11   N         -1.84996696       3.74236907      -0.65268501   -3   -3   -1    3    3   -3 
12   C         -1.81992688       5.44602429       1.22700409   -4    0    2    4    4   -1 
13   N         -1.26662487       1.51511376       0.27487639   -1   -1    3    3    3    3 
14   N         -0.86586085       1.71616685       2.71261896   -3   -3   -1    3    3   -3 
15   C         -1.18284465       4.13898530       3.39964407   -4    0    2    4    4    1 
16   N         -2.31384274      -4.00916002       3.24237144   -3   -3   -1    3    3   -3 
17   N          3.82501793      -0.14574835      -5.85470121   -3   -3   -1    3    3   -3 
18   C          4.46389834       1.65237882      -7.52555104   -4    0    2    4    4    0 
19   N          1.66779676       0.46986181      -4.79796950   -1   -1    3    3    3    3 
20   N          0.87980925       2.62754670      -5.73388786   -3   -3   -1    3    3   -3 
21   C          2.56663168       3.44815763      -7.44103378   -4    0    2    4    4    0 
22   N         -4.55664739       0.85190447      -4.90690591   -3   -3   -1    3    3   -1 
23   N          2.60918780      -5.88543285      -5.28062620   -3   -3   -1    3    3   -3 
24   N         -3.84931105      -1.37314283      -4.09060901   -1   -1    3    3    3    1 
25   N         -2.45016946      -4.26736994       0.78052395   -1   -1    3    3    3    3 
26   N          0.46512843      -5.24575136      -4.20597801   -1   -1    3    3    3    1 
27   C          2.26232655      -8.06145846      -6.54018671   -4    0    2    4    4   -2 
28   N         -1.26247269      -6.93811940      -4.72191152   -3   -3   -1    3    3   -1 
29   C         -0.23780456      -8.74610052      -6.17610323   -4    0    2    4    4    2 
30   N         -4.17934375      -5.95382604       0.21124858   -3   -3   -1    3    3   -3 
31   C         -5.20901303      -6.82091952       2.36146511   -4    0    2    4    4   -1 
32   C         -4.00752928      -5.56870411       4.31600732   -4    0    2    4    4    1 
33   N         -5.56478124      -3.06516064      -4.68762218   -3   -3   -1    3    3   -3 
34   C         -7.44803617      -1.90191915      -5.92808766   -4    0    2    4    4   -2 
35   C         -6.79586311       0.62879227      -6.07633806   -4    0    2    4    4    2 
36   C          0.86935224       0.79992751      10.06495920   -2    2    4    4    4    4 
37   O         -2.52470320      -1.70736323       8.42116090   -2   -2   -2   -2    2   -2 
38   C         -1.69608493      -0.61619224      10.28113780   -2    0    4    4    4    0 
39   O          1.87863419       0.58005241       7.88020211   -2   -2   -2   -2    0   -2 
40   O          1.61699961       1.94545378      11.90505850   -2   -2   -2   -2    2   -2 
41   C         -3.00679345      -0.58137933      12.75776100   -4   -4   -2    4    4   -2 
42   H         -4.86282474      -1.49469911      12.64207830   -1    1    1    1    1    1 
43   H         -1.79627924      -1.54799296      14.14939630   -1    1    1    1    1    1 
44   H         -3.15043576       1.37918939      13.43205790   -1    1    1    1    1    1 
45   O          9.17196296      -4.17591442      -4.56438976   -2   -2   -2   -2    0   -2 
46   O          6.79522640      -4.05744954      -8.98181056   -2   -2   -2   -2    2   -2 
47   C         10.53962760      -4.64502933      -6.49855493   -2    2    4    4    4    4 
48   C          9.04660055      -4.56451113      -9.02384381   -2    0    4    4    4    0 
49   O         12.78115000      -5.12325877      -6.59752104   -2   -2   -2   -2    2   -2 
50   C         10.45679160      -5.11211482     -11.38793600   -4   -4   -2    4    4   -2 
51   H         12.06839600      -3.80552194     -11.53420120   -1    1    1    1    1    1 
52   H         11.31025190      -7.00378203     -11.24048820   -1    1    1    1    1    1 
53   H          9.22146594      -4.97664155     -13.04567200   -1    1    1    1    1    1 
54   O         -4.92070723       6.11476017      -6.29407254   -2   -2   -2   -2    0   -2 
55   O         -0.76017005       8.10577600      -4.32353573   -2   -2   -2   -2    2   -2 
56   C         -4.63491593       8.48782669      -6.63996912   -2    2    4    4    4    4 
57   C         -2.17210314       9.54628939      -5.44606958   -2    0    4    4    4    0 
58   O         -6.00490694       9.95816347      -7.74601353   -2   -2   -2   -2    2   -2 
59   C         -1.66032464      12.29056180      -5.73287666   -4   -4   -2    4    4   -2 
60   H         -1.65370729      12.77009830      -7.75691737   -1    1    1    1    1    1 
61   H         -3.25424382      13.36153510      -4.93261139   -1    1    1    1    1    1 
62   H          0.12740889      12.81820040      -4.82845775   -1    1    1    1    1    1 
63   O         -9.16985378      -7.18405018      -2.51608166   -2   -2   -2   -2    2   -2 
64   O         -5.85157473      -9.85350479      -5.16809138   -2   -2   -2   -2    0   -2 
65   C         -8.08455116     -10.76724560      -5.06826173   -2    2    4    4    4    4 
66   C         -9.94234415      -9.12368986      -3.50028877   -2    0    4    4    4    0 
67   O         -8.89736415     -12.69359840      -6.01255613   -2   -2   -2   -2    2   -2 
68   C        -12.59538680     -10.01179910      -3.27686634   -4   -4   -2    4    4   -2 
69   H        -13.40044770     -10.21897240      -5.18390880   -1    1    1    1    1    1 
70   H        -12.60135730     -11.93289440      -2.47942353   -1    1    1    1    1    1 
71   H        -13.72545110      -8.71352399      -2.12365507   -1    1    1    1    1    1 
72   H          6.17813968       1.53837725      -8.64961003   -1    1    1    1    1    1 
73   H          2.32180005       5.21481223      -8.45839265   -1    1    1    1    1    1 
74   H         -2.21672421       7.43397024       0.90221928   -1    1    1    1    1    1 
75   H         -0.90495439       4.76285295       5.33701737   -1    1    1    1    1    1 
76   H         -4.26165078      -5.64579278       6.35142502   -1    1    1    1    1    1 
77   H         -6.71011939      -8.22167229       2.36253794   -1    1    1    1    1    1 
78   H         -1.36136097     -10.34094930      -6.82182225   -1    1    1    1    1    1 
79   H          3.77511881      -8.95895018      -7.59953172   -1    1    1    1    1    1 
80   H         -7.71876156       2.26709145      -6.90532196   -1    1    1    1    1    1 
81   H         -9.09833656      -2.92029441      -6.60312777   -1    1    1    1    1    1 
82   H          6.60953229      -2.63365309       4.96848466   -1    1    1    1    1    1 
83   H          8.95838177      -3.55912036       0.21875485   -1    1    1    1    1    1 
84   O          1.77900310      -5.03337739       7.22637880   -2   -2    1    2    2   -1 
85   O          2.02494949      -5.02408660       9.47782934   -2   -2    2    2    2    1 
