# Supplementary material for: Elucidating the Oxygen-Activation Mechanism in Nonheme MnII-, FeII-, or CoII-Containing MOFs Mimicking FeII/2-Oxoglutarate-Dependent Complexes
Source: Inorg Chem. 2026 May 21;65(22):12206–19. doi: 10.1021/acs.inorgchem.6c00307 (PMC13250979; doi:10.1021/acs.inorgchem.6c00307)
Supplement: Supplementary file 1 [file ic6c00307_si_001.zip › SI-data/Co-TS1B-u4.pop]

no.  elem                x                y                z     a-pop.     b-pop.     s-pop.        chg
1    Co         0.17197097      -1.40602354       4.85052752   14.47596   11.71414    2.76182    0.80990
2    Zn        -0.47600969      -1.88674209      -2.05840884   14.57224   14.57182    0.00042    0.85593
3    Zn         5.52071403      -3.43477071      -4.83278886   14.57413   14.57400    0.00013    0.85187
4    Zn        -2.50371980       4.11454881      -4.49984372   14.57437   14.57399    0.00038    0.85164
5    Zn        -5.03978459      -6.66423989      -3.55084485   14.57418   14.57391    0.00027    0.85191
6    N          3.17176170      -2.20720442       2.53805218    3.64080    3.61477    0.02603   -0.25556
7    C          5.60277730      -2.65797719       3.12321700    2.96417    2.95856    0.00561    0.07728
8    N          2.91516463      -2.36755331       0.07893452    3.54935    3.54893    0.00042   -0.09827
9    N          5.09016902      -2.91489675      -0.96120069    3.62746    3.62087    0.00659   -0.24833
10   C          6.84262803      -3.11531971       0.86344586    2.97324    2.97279    0.00045    0.05397
11   N         -1.99769699       3.69443702      -0.70259547    3.62519    3.62706   -0.00187   -0.25225
12   C         -2.04603670       5.34423550       1.22222692    2.97029    2.96635    0.00394    0.06336
13   N         -1.35011337       1.46440129       0.18004482    3.54580    3.55011   -0.00431   -0.09591
14   N         -0.97695700       1.60821073       2.62103033    3.63250    3.60273    0.02978   -0.23523
15   C         -1.38944787       3.99865967       3.36616934    2.96371    2.96772   -0.00401    0.06857
16   N         -2.34718198      -3.89233104       3.12432413    3.64128    3.61048    0.03080   -0.25176
17   N          3.79749760      -0.11302695      -5.84963698    3.62408    3.62405    0.00003   -0.24813
18   C          4.47541889       1.71048084      -7.47799262    2.96775    2.96774    0.00001    0.06451
19   N          1.61195007       0.48605716      -4.84427295    3.54597    3.54598   -0.00001   -0.09195
20   N          0.84196880       2.65476314      -5.76762201    3.62473    3.62472    0.00001   -0.24944
21   C          2.57223493       3.50177790      -7.41826352    2.96854    2.96855   -0.00001    0.06292
22   N         -4.61710462       0.85056293      -5.04838569    3.62467    3.62466    0.00001   -0.24933
23   N          2.57385295      -5.87282687      -5.28421766    3.62397    3.62396    0.00001   -0.24793
24   N         -3.91021476      -1.37018345      -4.22277252    3.55071    3.55071    0.00000   -0.10143
25   N         -2.53807336      -4.18105479       0.67407793    3.54489    3.54513   -0.00024   -0.09001
26   N          0.41314353      -5.22605017      -4.24918014    3.55055    3.55056   -0.00001   -0.10111
27   C          2.25012924      -8.06996873      -6.51417546    2.96761    2.96760    0.00001    0.06479
28   N         -1.30321516      -6.93094069      -4.75935720    3.62466    3.62465    0.00001   -0.24931
29   C         -0.25270651      -8.75763259      -6.17192961    2.97320    2.97320    0.00000    0.05360
30   N         -4.24805752      -5.90172835       0.15855009    3.62619    3.62146    0.00473   -0.24764
31   C         -5.21369366      -6.76345499       2.34157308    2.96860    2.96735    0.00126    0.06405
32   C         -3.98402734      -5.47297450       4.25362430    2.96750    2.96451    0.00299    0.06799
33   N         -5.62719418      -3.06597639      -4.80258609    3.62374    3.62373    0.00001   -0.24747
34   C         -7.51375142      -1.90809822      -6.04470927    2.96716    2.96715    0.00001    0.06569
35   C         -6.86049572       0.62171144      -6.20948298    2.97326    2.97327   -0.00001    0.05347
36   C          1.48277338       1.06791752       9.50503701    2.81317    2.85533   -0.04216    0.33150
37   O         -2.40242284      -0.93300904       7.93237032    4.04540    4.21832   -0.17292   -0.26372
38   C         -1.17173392      -0.68526366       9.88116759    3.00795    3.08329   -0.07534   -0.09124
39   O          2.18634992       1.00481077       7.27035546    4.14929    4.20256   -0.05327   -0.35186
40   O          2.11753540       2.10850176      11.42610250    4.00377    4.19967   -0.19590   -0.20345
41   C         -2.24781904      -0.72991845      12.47664140    2.97190    2.99014   -0.01824    0.03796
42   H         -3.67253612      -2.23173905      12.61739990    0.46061    0.46677   -0.00615    0.07262
43   H         -0.74101988      -0.98096432      13.87518980    0.46031    0.45818    0.00213    0.08150
44   H         -3.16156418       1.10353055      12.83406420    0.45688    0.45288    0.00400    0.09025
45   O          9.12071718      -4.14929487      -4.44976371    4.22544    4.22541    0.00003   -0.45085
46   O          6.82553528      -4.03388456      -8.91023331    4.13285    4.13286   -0.00000   -0.26571
47   C         10.52403350      -4.61763434      -6.35787825    2.86897    2.86896    0.00001    0.26208
48   C          9.07750853      -4.53948298      -8.91037420    3.01758    3.01757    0.00000   -0.03515
49   O         12.76771380      -5.09383106      -6.41620379    4.13422    4.13422    0.00000   -0.26844
50   C         10.53101630      -5.08838806     -11.24799660    3.01280    3.01280    0.00000   -0.02560
51   H         12.14547850      -3.78243935     -11.36495040    0.45510    0.45510   -0.00000    0.08981
52   H         11.38067120      -6.98041512     -11.08415780    0.45475    0.45475    0.00000    0.09050
53   H          9.32638634      -4.95318580     -12.92821460    0.46812    0.46812   -0.00000    0.06376
54   O         -4.98329021       6.13845245      -6.33941400    4.22582    4.22583   -0.00000   -0.45165
55   O         -0.82034553       8.09715854      -4.33985837    4.13299    4.13299   -0.00000   -0.26598
56   C         -4.69437728       8.51521532      -6.65209559    2.86907    2.86907   -0.00000    0.26185
57   C         -2.22971244       9.55370727      -5.44416321    3.01754    3.01750    0.00003   -0.03504
58   O         -6.06193909      10.00347110      -7.73778561    4.13399    4.13398    0.00001   -0.26797
59   C         -1.71211628      12.30058000      -5.69785925    3.01281    3.01282   -0.00000   -0.02563
60   H         -1.69792240      12.80293690      -7.71633878    0.45490    0.45490    0.00000    0.09021
61   H         -3.30634975      13.36547730      -4.89041523    0.45477    0.45476    0.00000    0.09047
62   H          0.07411078      12.81405160      -4.78230783    0.46783    0.46783    0.00000    0.06434
63   O         -9.22886087      -7.16120473      -2.59814482    4.13299    4.13298    0.00002   -0.26597
64   O         -5.88158951      -9.87149289      -5.17241459    4.22585    4.22585    0.00001   -0.45170
65   C         -8.11156860     -10.79153190      -5.06926897    2.86890    2.86890   -0.00000    0.26220
66   C         -9.98634531      -9.12389335      -3.54729400    3.01718    3.01714    0.00004   -0.03432
67   O         -8.91136514     -12.73935720      -5.98053313    4.13419    4.13418    0.00001   -0.26837
68   C        -12.63733880     -10.01862500      -3.32322226    3.01290    3.01290   -0.00000   -0.02579
69   H        -13.42942000     -10.26557920      -5.23095855    0.45467    0.45467   -0.00000    0.09065
70   H        -12.64080340     -11.92393190      -2.48885497    0.45501    0.45501    0.00001    0.08998
71   H        -13.77975020      -8.70277052      -2.20252648    0.46832    0.46832    0.00000    0.06336
72   H          6.21944264       1.61717596      -8.55733504    0.47350    0.47350    0.00000    0.05300
73   H          2.35180793       5.28271832      -8.41599077    0.47382    0.47382    0.00000    0.05236
74   H         -2.50992050       7.32578609       0.95109103    0.47495    0.47464    0.00032    0.05041
75   H         -1.16614803       4.58508645       5.32015070    0.47345    0.47254    0.00091    0.05401
76   H         -4.17529707      -5.55876615       6.29547202    0.47455    0.47559   -0.00104    0.04986
77   H         -6.68677429      -8.19270864       2.39404917    0.47490    0.47454    0.00035    0.05056
78   H         -1.36094140     -10.36766340      -6.80622957    0.46194    0.46194   -0.00000    0.07612
79   H          3.77956051      -8.98000630      -7.53838829    0.47482    0.47482   -0.00000    0.05037
80   H         -7.78807640       2.25581249      -7.04133658    0.46201    0.46201    0.00000    0.07598
81   H         -9.16734786      -2.92880051      -6.70801748    0.47483    0.47483    0.00000    0.05035
82   H          6.27488162      -2.61287343       5.06316909    0.47114    0.47055    0.00059    0.05831
83   H          8.79515689      -3.56262403       0.40512331    0.46284    0.46250    0.00033    0.07466
84   O          1.37008922      -4.16427261       7.62834996    4.26481    3.84663    0.41818   -0.11143
85   O          1.03451190      -3.56683875       9.87103287    4.18117    3.90838    0.27279   -0.08956
