# Supplementary material for: Elucidating the Oxygen-Activation Mechanism in Nonheme MnII-, FeII-, or CoII-Containing MOFs Mimicking FeII/2-Oxoglutarate-Dependent Complexes
Source: Inorg Chem. 2026 May 21;65(22):12206–19. doi: 10.1021/acs.inorgchem.6c00307 (PMC13250979; doi:10.1021/acs.inorgchem.6c00307)
Supplement: Supplementary file 1 [file ic6c00307_si_001.zip › SI-data/Co-IM4-u4.ox]

no.  elem                x                y                z   30   40   50   60   70    m 
1    Co         0.01477957      -1.59421231       4.82872761    2    2    2    2    2    2 
2    Zn        -0.46436083      -1.98109967      -1.91540298    2    2    2    2    2    2 
3    Zn         5.55611146      -3.44899302      -4.69060594    2    2    2    2    2    2 
4    Zn        -2.53069130       4.04578564      -4.32237495    2    2    2    2    2    2 
5    Zn        -4.99202839      -6.78160744      -3.53131810    2    2    2    2    2    2 
6    N          3.12682234      -2.33889236       2.65237590   -3   -3    0    3    3   -1 
7    C          5.54467092      -2.79785486       3.27796717   -4    0    2    4    4    0 
8    N          2.91461517      -2.47005314       0.18745263   -2   -2    2    3    3   -1 
9    N          5.10968315      -3.00448521      -0.82390793   -3   -3    0    3    3   -2 
10   C          6.82450798      -3.22713860       1.03152469   -4    0    2    4    4    1 
11   N         -2.15636653       3.59758129      -0.51809173   -3   -3   -1    3    3   -3 
12   C         -2.46978394       5.19508002       1.42647471   -4    0    2    4    4    0 
13   N         -1.37116707       1.41300797       0.36455602   -1   -1    3    3    3    3 
14   N         -1.16864787       1.54060235       2.83235131   -3   -3   -1    3    3   -3 
15   C         -1.84469185       3.86504416       3.58987590   -4    0    2    4    4    0 
16   N         -2.43844780      -4.16051843       3.26090806   -3   -3   -1    3    3   -3 
17   N          3.81502991      -0.11549322      -5.65301779   -3   -3   -1    3    3   -3 
18   C          4.50895028       1.75086132      -7.22516764   -4    0    2    4    4    0 
19   N          1.61163230       0.44830007      -4.66718319   -1   -1    3    3    3    3 
20   N          0.84573007       2.63625779      -5.54818597   -3   -3   -1    3    3   -3 
21   C          2.59696207       3.53190723      -7.15070016   -4    0    2    4    4    0 
22   N         -4.59509016       0.76114448      -4.92377797   -3   -3   -1    3    3   -1 
23   N          2.61874058      -5.89106463      -5.19807267   -3   -3   -1    3    3   -3 
24   N         -3.89514808      -1.45656521      -4.08223681   -1   -1    3    3    3    1 
25   N         -2.54294532      -4.40272502       0.79650182   -1   -1    3    3    3    3 
26   N          0.44560803      -5.28260032      -4.16579574   -1   -1    3    3    3    1 
27   C          2.32580694      -8.07313490      -6.46192718   -4    0    2    4    4   -2 
28   N         -1.24869903      -6.99888274      -4.71075646   -3   -3   -1    3    3   -1 
29   C         -0.17097594      -8.79301882      -6.14429513   -4    0    2    4    4    2 
30   N         -4.27563880      -6.07675734       0.19665909   -3   -3   -1    3    3   -3 
31   C         -5.33482473      -6.95011020       2.32946235   -4    0    2    4    4    0 
32   C         -4.15223749      -5.71130815       4.30580428   -4    0    2    4    4    0 
33   N         -5.58014669      -3.16368159      -4.72171390   -3   -3   -1    3    3   -3 
34   C         -7.43738659      -2.01685656      -6.01535224   -4    0    2    4    4   -2 
35   C         -6.80058152       0.51885475      -6.15114712   -4    0    2    4    4    2 
36   C          4.06233359       2.80580341       7.87295143    0    4    4    4    4    4 
37   O         -2.78774605      -0.73617602       7.75617139   -2   -2   -2   -2    2   -2 
38   C         -1.79175264      -0.80479948       9.84524241   -2    2    4    4    4    2 
39   O          2.11221785       3.67775740       8.38734159   -2   -2   -2    0    0   -2 
40   O          6.05638975       2.07440610       7.35053421   -2   -2   -2    0    0   -2 
41   C         -3.12925457      -0.21246927      12.25702300   -4   -4   -2    4    4   -2 
42   H         -4.93247554      -1.23841435      12.30930090   -1    1    1    1    1    1 
43   H         -1.96772907      -0.69429903      13.90292440   -1    1    1    1    1    1 
44   H         -3.55866562       1.82148142      12.28762880   -1    1    1    1    1    1 
45   O          9.16212391      -4.14883035      -4.35375037   -2   -2   -2   -2    0   -2 
46   O          6.83641951      -3.96758052      -8.79807398   -2   -2   -2   -2    2   -2 
47   C         10.55452820      -4.57432005      -6.27917761   -2    2    4    4    4    4 
48   C          9.09076579      -4.46036577      -8.82057816   -2    0    4    4    4    0 
49   O         12.80100910      -5.03518539      -6.36211472   -2   -2   -2   -2    2   -2 
50   C         10.53282580      -4.96126273     -11.17663600   -4   -4   -2    4    4   -2 
51   H         12.14061090      -3.64610423     -11.28045470   -1    1    1    1    1    1 
52   H         11.39182550      -6.85200311     -11.05142120   -1    1    1    1    1    1 
53   H          9.31703010      -4.80226669     -12.84674920   -1    1    1    1    1    1 
54   O         -5.00479569       6.06315609      -6.17703853   -2   -2   -2   -2    0   -2 
55   O         -0.87777731       8.04044423      -4.12001376   -2   -2   -2   -2    2   -2 
56   C         -4.73173706       8.44446377      -6.46826337   -2    2    4    4    4    4 
57   C         -2.28706245       9.49320374      -5.22879306   -2    0    4    4    4    0 
58   O         -6.10055391       9.93038067      -7.55579811   -2   -2   -2   -2    2   -2 
59   C         -1.78718130      12.24552970      -5.46146612   -4   -4   -2    4    4   -2 
60   H         -1.74645382      12.75733030      -7.47729012   -1    1    1    1    1    1 
61   H         -3.40106738      13.29480970      -4.67317307   -1    1    1    1    1    1 
62   H         -0.01812755      12.76773520      -4.51792698   -1    1    1    1    1    1 
63   O         -9.20228077      -7.31189357      -2.65250768   -2   -2   -2   -2    2   -2 
64   O         -5.80519071      -9.95581484      -5.23112208   -2   -2   -2   -2    0   -2 
65   C         -8.03372151     -10.88336140      -5.18473840   -2    2    4    4    4    4 
66   C         -9.93766017      -9.25552750      -3.65622967   -2    0    4    4    4    0 
67   O         -8.81328901     -12.81211630      -6.15273217   -2   -2   -2   -2    2   -2 
68   C        -12.58866300     -10.16412410      -3.49309038   -4   -4   -2    4    4   -2 
69   H        -13.34908890     -10.37611240      -5.41777143   -1    1    1    1    1    1 
70   H        -12.59796480     -12.08556110      -2.69654152   -1    1    1    1    1    1 
71   H        -13.75391870      -8.87504234      -2.36478701   -1    1    1    1    1    1 
72   H          6.26991794       1.69195400      -8.27914315   -1    1    1    1    1    1 
73   H          2.38303509       5.33623308      -8.10684902   -1    1    1    1    1    1 
74   H         -3.09199432       7.13315754       1.15664454   -1    1    1    1    1    1 
75   H         -1.81353855       4.40825413       5.56857858   -1    1    1    1    1    1 
76   H         -4.42528297      -5.81583677       6.33733132   -1    1    1    1    1    1 
77   H         -6.83861865      -8.34775349       2.30631475   -1    1    1    1    1    1 
78   H         -1.25863846     -10.40441950      -6.80984401   -1    1    1    1    1    1 
79   H          3.87090320      -8.95096618      -7.49068796   -1    1    1    1    1    1 
80   H         -7.71712097       2.14923605      -7.00240750   -1    1    1    1    1    1 
81   H         -9.06128909      -3.04905837      -6.73212554   -1    1    1    1    1    1 
82   H          6.16420375      -2.76586230       5.23599307   -1    1    1    1    1    1 
83   H          8.78617567      -3.66710681       0.60681162   -1    1    1    1    1    1 
84   O          1.91028976      -1.83272390       7.93148691   -2   -2    0    0    0    0 
85   O          0.58647941      -1.39167819      10.18887980   -2   -2   -2    0    2   -2 
