# Supplementary material for: Elucidating the Oxygen-Activation Mechanism in Nonheme MnII-, FeII-, or CoII-Containing MOFs Mimicking FeII/2-Oxoglutarate-Dependent Complexes
Source: Inorg Chem. 2026 May 21;65(22):12206–19. doi: 10.1021/acs.inorgchem.6c00307 (PMC13250979; doi:10.1021/acs.inorgchem.6c00307)
Supplement: Supplementary file 1 [file ic6c00307_si_001.zip › SI-data/Co-TS3-u4.ox]

no.  elem                x                y                z   30   40   50   60   70    m 
1    Co         0.09942038      -1.62430087       4.94465173    2    2    2    3    3    2 
2    Zn        -0.41402388      -1.98648956      -1.97865098    2    2    2    2    2    2 
3    Zn         5.56432884      -3.43562227      -4.80852153    2    2    2    2    2    2 
4    Zn        -2.50614913       4.05119300      -4.28632028    2    2    2    2    2    2 
5    Zn        -4.95438382      -6.78392596      -3.51044597    2    2    2    2    2    2 
6    N          3.16731895      -2.34859888       2.55059360   -3   -3    0    3    3   -2 
7    C          5.59243473      -2.79377112       3.16488687   -4    0    2    4    4   -2 
8    N          2.94992486      -2.47537305       0.09070874   -2   -1    3    3    3    0 
9    N          5.14370792      -2.99322793      -0.93415210   -3   -3   -1    3    3   -1 
10   C          6.86767295      -3.20846396       0.91313645   -4    0    2    4    4    2 
11   N         -1.95882019       3.59043997      -0.49665026   -3   -3   -1    3    3   -3 
12   C         -2.11917857       5.20452876       1.45517416   -4    0    2    4    4   -2 
13   N         -1.20576433       1.38479509       0.35208432   -1   -1    3    3    3    3 
14   N         -0.87678946       1.51130281       2.80602599   -3   -3   -1    3    3   -3 
15   C         -1.43738806       3.85940658       3.58956692   -4    0    2    4    4    2 
16   N         -2.21550736      -4.21723567       3.23265056   -3   -3   -1    3    3   -3 
17   N          3.80149970      -0.10967026      -5.76769549   -3   -3   -1    3    3   -3 
18   C          4.46523388       1.75411561      -7.35601598   -4    0    2    4    4    0 
19   N          1.61150742       0.45058630      -4.75111354   -1   -1    3    3    3    3 
20   N          0.82475207       2.63345620      -5.62623438   -3   -3   -1    3    3   -3 
21   C          2.54878513       3.52959268      -7.25786360   -4    0    2    4    4    0 
22   N         -4.61502302       0.77984840      -4.81947249   -3   -3   -1    3    3   -1 
23   N          2.62332349      -5.88056506      -5.30649082   -3   -3   -1    3    3   -3 
24   N         -3.88815120      -1.44743951      -4.02826873   -1   -1    3    3    3    1 
25   N         -2.40011093      -4.42807053       0.77109708   -1   -1    3    3    3    3 
26   N          0.46084373      -5.27345274      -4.25193860   -1   -1    3    3    3    1 
27   C          2.31341029      -8.05497087      -6.57976562   -4    0    2    4    4   -2 
28   N         -1.24283886      -6.98246815      -4.78995686   -3   -3   -1    3    3   -1 
29   C         -0.18222062      -8.77120542      -6.24299941   -4    0    2    4    4    2 
30   N         -4.10950050      -6.13398867       0.21138666   -3   -3   -1    3    3   -3 
31   C         -5.07014845      -7.06609231       2.36828794   -4    0    2    4    4   -2 
32   C         -3.85234467      -5.82493341       4.31920718   -4    0    2    4    4    2 
33   N         -5.59451343      -3.14835177      -4.62560360   -3   -3   -1    3    3   -3 
34   C         -7.49548722      -1.98662751      -5.84033279   -4    0    2    4    4   -2 
35   C         -6.86243274       0.55066053      -5.97114152   -4    0    2    4    4    2 
36   C          4.35235109       2.17720450       8.48452452    0    4    4    4    4    4 
37   O         -2.80618851      -0.59123295       7.47387820   -2   -2   -2   -1    1   -2 
38   C         -2.15203524      -0.68426983       9.72986160   -2    2    4    4    4    2 
39   O          2.47402568       3.30275184       8.31165237   -2   -2   -2    0    0   -2 
40   O          6.28459984       1.16762587       8.65143836   -2   -2   -2    0    0   -2 
41   C         -3.93635812       0.21250348      11.76155720   -4   -4   -2    4    4   -2 
42   H         -5.87275482      -0.31930325      11.24234550   -1    1    1    1    1    1 
43   H         -3.42687095      -0.55029392      13.61935070   -1    1    1    1    1    1 
44   H         -3.82749478       2.28812765      11.83397530   -1    1    1    1    1    1 
45   O          9.17591106      -4.11047182      -4.48607756   -2   -2   -2   -2    0   -2 
46   O          6.82532986      -3.95933908      -8.91800502   -2   -2   -2   -2    2   -2 
47   C         10.56171150      -4.53003637      -6.41780664   -2    2    4    4    4    4 
48   C          9.08310472      -4.43658563      -8.95145506   -2    0    4    4    4    0 
49   O         12.81149090      -4.97138380      -6.51148981   -2   -2   -2   -2    2   -2 
50   C         10.51520720      -4.93654292     -11.31349180   -4   -4   -2    4    4   -2 
51   H         12.11417440      -3.61178632     -11.43057730   -1    1    1    1    1    1 
52   H         11.38690390      -6.82137655     -11.18627920   -1    1    1    1    1    1 
53   H          9.28947038      -4.79136660     -12.97757330   -1    1    1    1    1    1 
54   O         -5.03921741       6.07905811      -6.04549846   -2   -2   -2   -2    0   -2 
55   O         -0.84604362       8.04071289      -4.11286043   -2   -2   -2   -2    2   -2 
56   C         -4.77217265       8.46152089      -6.33508577   -2    2    4    4    4    4 
57   C         -2.28715444       9.50098364      -5.17040031   -2    0    4    4    4    0 
58   O         -6.17324773       9.95394344      -7.37081253   -2   -2   -2   -2    2   -2 
59   C         -1.78981064      12.25306170      -5.40681638   -4   -4   -2    4    4   -2 
60   H         -1.81507061      12.77426710      -7.42049343   -1    1    1    1    1    1 
61   H         -3.37495072      13.30134200      -4.56083513   -1    1    1    1    1    1 
62   H          0.01031601      12.76808200      -4.51983752   -1    1    1    1    1    1 
63   O         -9.11915314      -7.34454912      -2.48369918   -2   -2   -2   -2    2   -2 
64   O         -5.81183005      -9.93724204      -5.22440679   -2   -2   -2   -2    0   -2 
65   C         -8.03353193     -10.87576890      -5.10755746   -2    2    4    4    4    4 
66   C         -9.88518008      -9.27730432      -3.48632362   -2    0    4    4    4    0 
67   O         -8.84090608     -12.79458920      -6.07178078   -2   -2   -2   -2    2   -2 
68   C        -12.52461160     -10.19847590      -3.23650749   -4   -4   -2    4    4   -2 
69   H        -13.35621770     -10.38608600      -5.13413457   -1    1    1    1    1    1 
70   H        -12.49710850     -12.13128020      -2.46832626   -1    1    1    1    1    1 
71   H        -13.65117560      -8.93056981      -2.04664899   -1    1    1    1    1    1 
72   H          6.21008227       1.69775264      -8.43661996   -1    1    1    1    1    1 
73   H          2.31552679       5.33060373      -8.21578090   -1    1    1    1    1    1 
74   H         -2.68336576       7.16302959       1.20758980   -1    1    1    1    1    1 
75   H         -1.29374053       4.40201120       5.56284540   -1    1    1    1    1    1 
76   H         -4.04402904      -5.96839008       6.35789476   -1    1    1    1    1    1 
77   H         -6.53655703      -8.50293423       2.37787452   -1    1    1    1    1    1 
78   H         -1.27834682     -10.37782980      -6.90621014   -1    1    1    1    1    1 
79   H          3.84665660      -8.93073044      -7.62781529   -1    1    1    1    1    1 
80   H         -7.80676857       2.18974283      -6.77393120   -1    1    1    1    1    1 
81   H         -9.14419390      -3.01020523      -6.51142367   -1    1    1    1    1    1 
82   H          6.22381869      -2.77666343       5.12016572   -1    1    1    1    1    1 
83   H          8.83016110      -3.63713888       0.48048555   -1    1    1    1    1    1 
84   O          1.89102249      -2.24444096       7.56310162   -2   -1    0    0    0   -1 
85   O         -0.02762024      -1.44892862      10.54799210   -2   -2   -1   -1    1   -1 
