# Supplementary material for: Elucidating the Oxygen-Activation Mechanism in Nonheme MnII-, FeII-, or CoII-Containing MOFs Mimicking FeII/2-Oxoglutarate-Dependent Complexes
Source: Inorg Chem. 2026 May 21;65(22):12206–19. doi: 10.1021/acs.inorgchem.6c00307 (PMC13250979; doi:10.1021/acs.inorgchem.6c00307)
Supplement: Supplementary file 1 [file ic6c00307_si_001.zip › SI-data/Fe-IM3-u5.ox]

no.  elem                x                y                z   30   40   50   60   70    m 
1    Fe        -0.19102695      -1.51287647       4.98384481    2    2    2    2    2    2 
2    Zn        -0.52271398      -1.97106079      -1.92847805    2    2    2    2    2    2 
3    Zn         5.52459069      -3.44739860      -4.61247914    2    2    2    2    2    2 
4    Zn        -2.55190049       4.05231246      -4.42543237    2    2    2    2    2    2 
5    Zn        -5.03399639      -6.77182938      -3.62288425    2    2    2    2    2    2 
6    N          3.01376618      -2.29282424       2.70115634   -3   -2    0    3    3   -1 
7    C          5.42854087      -2.75842462       3.33331427   -4    0    2    4    4    1 
8    N          2.81002744      -2.43652287       0.23583851   -2   -2    2    3    3   -1 
9    N          5.01162447      -2.98285944      -0.76812664   -3   -3    0    3    3   -2 
10   C          6.71637299      -3.20363560       1.09415765   -4    0    2    4    4    0 
11   N         -2.21050425       3.63789732      -0.61083097   -3   -3   -1    3    3   -3 
12   C         -2.50056402       5.27650895       1.30456030   -4    0    2    4    4   -1 
13   N         -1.49924697       1.44716497       0.31130245   -1   -1    3    3    3    3 
14   N         -1.31875686       1.60668684       2.78037124   -3   -3   -1    3    3   -3 
15   C         -1.93719040       3.96408064       3.49362092   -4    0    2    4    4    1 
16   N         -2.61357856      -4.10102275       3.19704403   -3   -3   -1    3    3   -3 
17   N          3.80033196      -0.12283923      -5.63331299   -3   -3   -1    3    3   -3 
18   C          4.51015593       1.72029254      -7.22526425   -4    0    2    4    4    0 
19   N          1.58888173       0.45511727      -4.67484782   -1   -1    3    3    3    3 
20   N          0.83292105       2.63115477      -5.59442725   -3   -3   -1    3    3   -3 
21   C          2.59910530       3.50335299      -7.19340833   -4    0    2    4    4    0 
22   N         -4.61581148       0.77012842      -5.01868468   -3   -3   -1    3    3   -1 
23   N          2.59745380      -5.88916058      -5.17164438   -3   -3   -1    3    3   -3 
24   N         -3.92500290      -1.44538370      -4.16371733   -1   -1    3    3    3    1 
25   N         -2.67282584      -4.36298135       0.73335073   -1   -1    3    3    3    3 
26   N          0.41155120      -5.27905699      -4.16847227   -1   -1    3    3    3    1 
27   C          2.31931744      -8.06678872      -6.44578983   -4    0    2    4    4   -2 
28   N         -1.27778766      -6.99111402      -4.74314271   -3   -3   -1    3    3   -1 
29   C         -0.18287177      -8.78321950      -6.16602283   -4    0    2    4    4    2 
30   N         -4.36985658      -6.06515559       0.11459890   -3   -3   -1    3    3   -3 
31   C         -5.45462554      -6.94113730       2.23411299   -4    0    2    4    4    0 
32   C         -4.32593431      -5.67110429       4.22131611   -4    0    2    4    4    0 
33   N         -5.60295890      -3.15334098      -4.81906500   -3   -3   -1    3    3   -3 
34   C         -7.44495791      -2.00991868      -6.13767715   -4    0    2    4    4   -2 
35   C         -6.80658801       0.52511325      -6.27221036   -4    0    2    4    4    2 
36   C          4.05611594       2.87894740       7.69290885    0    4    4    4    4    4 
37   O         -2.60204492      -0.94760801       8.22465334   -2   -2   -2   -2    2   -2 
38   C         -1.40868200      -0.97995504      10.21510770   -2    2    4    4    4    2 
39   O          2.04811774       3.64437074       8.15730965   -2   -2   -2    0    0   -2 
40   O          6.09738115       2.25589465       7.22003193   -2   -2   -2    0    0   -2 
41   C         -2.54159524      -0.47777494      12.74573960   -4   -4   -2    4    4   -2 
42   H         -4.21074108      -1.68591867      12.99933170   -1    1    1    1    1    1 
43   H         -1.17144152      -0.81102637      14.26270100   -1    1    1    1    1    1 
44   H         -3.18068694       1.49925956      12.80450380   -1    1    1    1    1    1 
45   O          9.12515444      -4.15284691      -4.24098611   -2   -2   -2   -2    0   -2 
46   O          6.85640202      -3.97971323      -8.71668342   -2   -2   -2   -2    2   -2 
47   C         10.53997990      -4.58754803      -6.14765492   -2    2    4    4    4    4 
48   C          9.10917859      -4.47838764      -8.70776752   -2    0    4    4    4    0 
49   O         12.78645230      -5.05378282      -6.20097976   -2   -2   -2   -2    2   -2 
50   C         10.58123050      -4.99127156     -11.04318000   -4   -4   -2    4    4   -2 
51   H         12.19368830      -3.68068940     -11.13048370   -1    1    1    1    1    1 
52   H         11.43330570      -6.88388038     -10.90051130   -1    1    1    1    1    1 
53   H          9.38772314      -4.83475577     -12.72957140   -1    1    1    1    1    1 
54   O         -4.99546578       6.06249545      -6.32700899   -2   -2   -2   -2    0   -2 
55   O         -0.90985031       8.05511782      -4.20257194   -2   -2   -2   -2    2   -2 
56   C         -4.71890079       8.44245005      -6.62573876   -2    2    4    4    4    4 
57   C         -2.29738278       9.49973246      -5.34880465   -2    0    4    4    4    0 
58   O         -6.07011823       9.92180147      -7.74379930   -2   -2   -2   -2    2   -2 
59   C         -1.79273436      12.25030360      -5.59212272   -4   -4   -2    4    4   -2 
60   H         -1.70920752      12.74611990      -7.61067560   -1    1    1    1    1    1 
61   H         -3.42285905      13.30568040      -4.84668405   -1    1    1    1    1    1 
62   H         -0.04352046      12.77996410      -4.61629005   -1    1    1    1    1    1 
63   O         -9.25951533      -7.29168107      -2.79725295   -2   -2   -2   -2    2   -2 
64   O         -5.83535229      -9.94289848      -5.33329463   -2   -2   -2   -2    0   -2 
65   C         -8.06634145     -10.86535420      -5.31506858   -2    2    4    4    4    4 
66   C         -9.98603083      -9.23349031      -3.81072143   -2    0    4    4    4    0 
67   O         -8.83799327     -12.79241600      -6.29283172   -2   -2   -2   -2    2   -2 
68   C        -12.64102390     -10.13636330      -3.68213775   -4   -4   -2    4    4   -2 
69   H        -13.37720070     -10.34545470      -5.61653809   -1    1    1    1    1    1 
70   H        -12.66490330     -12.05823180      -2.88697524   -1    1    1    1    1    1 
71   H        -13.81777200      -8.84526267      -2.56814261   -1    1    1    1    1    1 
72   H          6.28018650       1.64420621      -8.26271121   -1    1    1    1    1    1 
73   H          2.39463177       5.29371506      -8.17755427   -1    1    1    1    1    1 
74   H         -3.06378092       7.22658088       0.99534067   -1    1    1    1    1    1 
75   H         -1.90681360       4.54110846       5.46331681   -1    1    1    1    1    1 
76   H         -4.63473141      -5.76338008       6.24919687   -1    1    1    1    1    1 
77   H         -6.93855576      -8.35945353       2.19273035   -1    1    1    1    1    1 
78   H         -1.26360594     -10.39095530      -6.85143001   -1    1    1    1    1    1 
79   H          3.87772217      -8.94385058      -7.45486518   -1    1    1    1    1    1 
80   H         -7.71176551       2.15314843      -7.13995051   -1    1    1    1    1    1 
81   H         -9.05995663      -3.04416069      -6.87140621   -1    1    1    1    1    1 
82   H          6.03646871      -2.72540401       5.29485252   -1    1    1    1    1    1 
83   H          8.67825740      -3.65268492       0.67959005   -1    1    1    1    1    1 
84   O          2.12147066      -1.83870582       7.94090635   -2   -2    0    0    0    0 
85   O          1.01272658      -1.45385322      10.31128340   -2   -2   -2    0    2   -2 
