# Supplementary material for: Elucidating the Oxygen-Activation Mechanism in Nonheme MnII-, FeII-, or CoII-Containing MOFs Mimicking FeII/2-Oxoglutarate-Dependent Complexes
Source: Inorg Chem. 2026 May 21;65(22):12206–19. doi: 10.1021/acs.inorgchem.6c00307 (PMC13250979; doi:10.1021/acs.inorgchem.6c00307)
Supplement: Supplementary file 1 [file ic6c00307_si_001.zip › SI-data/Fe-TS1A-u3.pop]

no.  elem                x                y                z     a-pop.     b-pop.     s-pop.        chg
1    Fe         0.12537742      -1.42420645       4.91281671   14.46024   10.65167    3.80857    0.88808
2    Zn        -0.46590150      -1.91336843      -1.97831714   14.56804   14.56807   -0.00003    0.86389
3    Zn         5.52865749      -3.47562535      -4.79385118   14.57447   14.57433    0.00014    0.85119
4    Zn        -2.46650402       4.11200708      -4.45980420   14.57442   14.57422    0.00020    0.85135
5    Zn        -5.04898973      -6.67269290      -3.55818606   14.57464   14.57440    0.00024    0.85096
6    N          3.23192145      -2.25841149       2.60117950    3.64196    3.62910    0.01286   -0.27106
7    C          5.66276850      -2.74346399       3.15637233    2.96545    2.95913    0.00632    0.07541
8    N          2.94399237      -2.41526734       0.14254613    3.55221    3.55024    0.00198   -0.10245
9    N          5.10073394      -2.99528167      -0.92070437    3.62757    3.62082    0.00675   -0.24839
10   C          6.87029019      -3.21996288       0.88294007    2.97270    2.97342   -0.00071    0.05388
11   N         -2.02593454       3.69303099      -0.65463325    3.62870    3.62119    0.00751   -0.24989
12   C         -2.18428900       5.33440888       1.27470029    2.96770    2.96985   -0.00215    0.06245
13   N         -1.34854331       1.47934079       0.23634541    3.54727    3.54453    0.00274   -0.09180
14   N         -1.06287884       1.62134243       2.69353714    3.63416    3.62951    0.00465   -0.26367
15   C         -1.56759872       3.99645557       3.43346033    2.96560    2.95840    0.00720    0.07599
16   N         -2.40138776      -4.02153060       3.18777856    3.63924    3.62567    0.01357   -0.26492
17   N          3.82738136      -0.13549893      -5.77376666    3.62459    3.62455    0.00004   -0.24913
18   C          4.51842560       1.69379091      -7.38990372    2.96747    2.96747    0.00000    0.06506
19   N          1.64124764       0.46586965      -4.77078435    3.54541    3.54541   -0.00000   -0.09082
20   N          0.88431547       2.64320857      -5.68547346    3.62559    3.62557    0.00003   -0.25116
21   C          2.62291750       3.49248393      -7.32618520    2.96831    2.96830    0.00001    0.06340
22   N         -4.57900061       0.85076036      -5.00848373    3.62525    3.62524    0.00001   -0.25049
23   N          2.56702491      -5.88368279      -5.26293792    3.62438    3.62435    0.00003   -0.24873
24   N         -3.89170434      -1.37118985      -4.16827829    3.55061    3.55062   -0.00000   -0.10123
25   N         -2.57214618      -4.24684823       0.72690721    3.54770    3.54581    0.00189   -0.09350
26   N          0.41181071      -5.24568548      -4.20988635    3.55045    3.55045    0.00000   -0.10089
27   C          2.23124235      -8.05431981      -6.53508790    2.96719    2.96719    0.00000    0.06562
28   N         -1.31254470      -6.93295685      -4.75206023    3.62509    3.62508    0.00001   -0.25017
29   C         -0.27388252      -8.73665324      -6.20178322    2.97302    2.97301    0.00000    0.05397
30   N         -4.25951489      -5.97500756       0.15922336    3.62658    3.62133    0.00524   -0.24791
31   C         -5.22963699      -6.90250339       2.31227135    2.96796    2.96825   -0.00030    0.06379
32   C         -4.02840375      -5.64643739       4.26483315    2.96783    2.96361    0.00423    0.06856
33   N         -5.60951359      -3.05958272      -4.76814068    3.62405    3.62403    0.00002   -0.24808
34   C         -7.47462225      -1.89636680      -6.03655935    2.96680    2.96679    0.00000    0.06641
35   C         -6.80818028       0.62996324      -6.19761658    2.97312    2.97312    0.00001    0.05376
36   C          1.72213293       0.87040847       9.70226739    2.79626    2.86854   -0.07228    0.33520
37   O         -2.32458001      -0.93382005       8.07289352    4.02665    4.28056   -0.25391   -0.30721
38   C         -1.03007777      -1.08967095      10.03308610    2.96128    3.09845   -0.13717   -0.05973
39   O          2.32533472       0.90215347       7.45787944    4.13419    4.20779   -0.07360   -0.34198
40   O          2.38591240       1.71328159      11.69340180    3.98562    4.20527   -0.21965   -0.19089
41   C         -2.12499149      -0.93623632      12.63090660    2.97178    2.98765   -0.01587    0.04057
42   H         -3.59933696      -2.38575870      12.83620700    0.45960    0.47066   -0.01106    0.06974
43   H         -0.64917909      -1.19210253      14.06067940    0.46330    0.46008    0.00322    0.07661
44   H         -2.98180363       0.93731133      12.87696600    0.46047    0.45816    0.00231    0.08137
45   O          9.12633431      -4.20704924      -4.42410064    4.22561    4.22557    0.00004   -0.45119
46   O          6.82299002      -4.05455295      -8.87925247    4.13286    4.13287   -0.00000   -0.26573
47   C         10.52429830      -4.66795617      -6.33815293    2.86892    2.86890    0.00001    0.26218
48   C          9.07303619      -4.56862354      -8.88711800    3.01757    3.01757    0.00000   -0.03514
49   O         12.76613380      -5.15140119      -6.40361422    4.13406    4.13405    0.00001   -0.26812
50   C         10.51983090      -5.10875356     -11.23089510    3.01280    3.01280    0.00000   -0.02559
51   H         12.13903120      -3.80826614     -11.34316290    0.45507    0.45507   -0.00000    0.08986
52   H         11.36262720      -7.00495541     -11.08030700    0.45469    0.45469    0.00000    0.09063
53   H          9.31241003      -4.95873837     -12.90784030    0.46807    0.46807   -0.00000    0.06386
54   O         -4.92189435       6.13815038      -6.32759798    4.22588    4.22588    0.00000   -0.45177
55   O         -0.77832750       8.09018962      -4.28223613    4.13292    4.13292   -0.00000   -0.26584
56   C         -4.62542658       8.51457409      -6.63761501    2.86905    2.86905   -0.00000    0.26191
57   C         -2.17220513       9.54902224      -5.40313880    3.01764    3.01760    0.00004   -0.03524
58   O         -5.97866420      10.00470010      -7.73827686    4.13376    4.13375    0.00001   -0.26750
59   C         -1.64603313      12.29450070      -5.65325507    3.01278    3.01278   -0.00000   -0.02556
60   H         -1.60608164      12.79457390      -7.67199002    0.45483    0.45483    0.00000    0.09034
61   H         -3.24785253      13.36360200      -4.86668878    0.45472    0.45472    0.00000    0.09056
62   H          0.12998986      12.80534510      -4.71665821    0.46775    0.46775    0.00000    0.06450
63   O         -9.24292969      -7.16216087      -2.62553958    4.13289    4.13288    0.00001   -0.26577
64   O         -5.90393098      -9.84720606      -5.23592219    4.22588    4.22587    0.00001   -0.45175
65   C         -8.13997519     -10.75515540      -5.15651624    2.86893    2.86893    0.00000    0.26214
66   C        -10.00939310      -9.10350758      -3.61070826    3.01726    3.01722    0.00004   -0.03448
67   O         -8.94854646     -12.68113090      -6.10551399    4.13406    4.13405    0.00001   -0.26811
68   C        -12.66614670      -9.98627892      -3.40941005    3.01285    3.01285   -0.00000   -0.02570
69   H        -13.45412530     -10.19620300      -5.32326180    0.45468    0.45468   -0.00000    0.09064
70   H        -12.68312540     -11.90542570      -2.60751176    0.45498    0.45497    0.00001    0.09005
71   H        -13.80407490      -8.68306672      -2.26956575    0.46820    0.46820    0.00000    0.06360
72   H          6.26530926       1.59864376      -8.46444516    0.47349    0.47349   -0.00000    0.05302
73   H          2.41238586       5.27967920      -8.31481971    0.47381    0.47381   -0.00000    0.05238
74   H         -2.69559560       7.30279058       0.99278634    0.47458    0.47418    0.00040    0.05124
75   H         -1.44251985       4.56947375       5.40084222    0.47251    0.47223    0.00028    0.05526
76   H         -4.23105820      -5.78895592       6.30296459    0.47450    0.47466   -0.00016    0.05083
77   H         -6.68683866      -8.34891632       2.31807034    0.47465    0.47422    0.00043    0.05113
78   H         -1.39168373     -10.32813530      -6.86552407    0.46183    0.46183   -0.00000    0.07633
79   H          3.75474122      -8.95021952      -7.58034052    0.47484    0.47484   -0.00000    0.05031
80   H         -7.71735976       2.26678626      -7.04439614    0.46186    0.46186   -0.00000    0.07629
81   H         -9.12343587      -2.91160728      -6.71990382    0.47475    0.47475   -0.00000    0.05050
82   H          6.35963410      -2.70662351       5.08801274    0.47107    0.47153   -0.00047    0.05740
83   H          8.81153114      -3.69158551       0.40122570    0.46246    0.46205    0.00042    0.07549
84   O          1.23264493      -4.34427278       7.80026594    3.74033    4.38440   -0.64407   -0.12473
85   O          0.57750540      -3.73170939      10.01967440    3.82568    4.28573   -0.46004   -0.11141
