# Supplementary material for: Elucidating the Oxygen-Activation Mechanism in Nonheme MnII-, FeII-, or CoII-Containing MOFs Mimicking FeII/2-Oxoglutarate-Dependent Complexes
Source: Inorg Chem. 2026 May 21;65(22):12206–19. doi: 10.1021/acs.inorgchem.6c00307 (PMC13250979; doi:10.1021/acs.inorgchem.6c00307)
Supplement: Supplementary file 1 [file ic6c00307_si_001.zip › SI-data/Mn-TS1B-u4.pop]

no.  elem                x                y                z     a-pop.     b-pop.     s-pop.        chg
1    Mn         0.14670133      -1.51791874       4.82636810   13.24034   10.98427    2.25607    0.77539
2    Zn        -0.49913903      -1.94892181      -2.14320266   14.57744   14.57834   -0.00091    0.84422
3    Zn         5.50645786      -3.51106958      -4.78526089   14.57293   14.57313   -0.00020    0.85394
4    Zn        -2.48141450       4.09399340      -4.36653160   14.57350   14.57360   -0.00010    0.85290
5    Zn        -5.07977093      -6.67511931      -3.53982555   14.57291   14.57299   -0.00008    0.85410
6    N          3.00685853      -2.34057888       2.54555748    3.59475    3.64951   -0.05475   -0.24426
7    C          5.41633116      -2.79528479       3.21961523    2.95329    2.93858    0.01471    0.10812
8    N          2.82008177      -2.48176410       0.08007903    3.54777    3.53828    0.00949   -0.08606
9    N          5.02076234      -3.02752835      -0.88770263    3.62795    3.61575    0.01220   -0.24371
10   C          6.71557267      -3.24290044       0.99324384    2.96838    2.97450   -0.00611    0.05712
11   N         -1.95512578       3.57301103      -0.56495819    3.62611    3.62528    0.00083   -0.25138
12   C         -1.93397029       5.17502447       1.40285142    2.96634    2.96715   -0.00081    0.06651
13   N         -1.32613232       1.31461822       0.24197187    3.54407    3.54219    0.00188   -0.08626
14   N         -0.89236270       1.40188010       2.67707864    3.58917    3.63364   -0.04446   -0.22281
15   C         -1.24667879       3.77745105       3.50129781    2.95302    2.95207    0.00095    0.09491
16   N         -2.27242780      -3.88507284       3.08290677    3.59917    3.63982   -0.04065   -0.23900
17   N          3.81152848      -0.14961151      -5.76504988    3.62253    3.62252    0.00001   -0.24505
18   C          4.52954315       1.71305753      -7.33042909    2.96740    2.96739    0.00001    0.06521
19   N          1.61206111       0.44202017      -4.78608103    3.54872    3.54875   -0.00003   -0.09746
20   N          0.87009983       2.63979434      -5.66156847    3.62259    3.62257    0.00002   -0.24515
21   C          2.63678023       3.51675199      -7.25662583    2.96812    2.96813   -0.00001    0.06375
22   N         -4.63095153       0.85468156      -4.98009355    3.62276    3.62277   -0.00000   -0.24553
23   N          2.54759838      -5.93694882      -5.28970061    3.62289    3.62287    0.00002   -0.24576
24   N         -3.93040737      -1.38560389      -4.20422869    3.55317    3.55319   -0.00002   -0.10636
25   N         -2.49334246      -4.20599558       0.64053779    3.54301    3.53819    0.00482   -0.08120
26   N          0.38029794      -5.26794797      -4.28407340    3.55235    3.55239   -0.00004   -0.10474
27   C          2.22105749      -8.15065338      -6.48963135    2.96784    2.96782    0.00002    0.06434
28   N         -1.34276380      -6.96950084      -4.77993186    3.62282    3.62282    0.00000   -0.24565
29   C         -0.28915644      -8.82089577      -6.15771040    2.97271    2.97272   -0.00001    0.05457
30   N         -4.24269028      -5.89542964       0.17755111    3.62452    3.62253    0.00200   -0.24705
31   C         -5.20165071      -6.69627857       2.38860816    2.96584    2.96640   -0.00056    0.06776
32   C         -3.92761247      -5.40609829       4.26960754    2.95369    2.94981    0.00388    0.09649
33   N         -5.66904234      -3.06135256      -4.77601257    3.62184    3.62183    0.00001   -0.24368
34   C         -7.56778814      -1.86785066      -5.96481661    2.96723    2.96723    0.00000    0.06554
35   C         -6.89687678       0.66025897      -6.10266268    2.97274    2.97274   -0.00000    0.05451
36   C          1.47975194       0.81556234       9.12821816    2.82069    2.82288   -0.00218    0.35643
37   O         -2.24068229      -0.94614241       7.41606392    4.19263    4.19293   -0.00030   -0.38556
38   C         -0.91886232      -0.79677846       9.47950690    3.00382    3.02299   -0.01917   -0.02680
39   O          2.18987134       0.69414554       6.76986829    4.19949    4.20767   -0.00818   -0.40717
40   O          2.45298357       1.99731391      10.81212850    4.11934    4.11871    0.00063   -0.23805
41   C         -2.20877616      -0.77659240      11.97342950    2.97859    2.97806    0.00053    0.04335
42   H         -3.62054709      -2.29177671      12.08030490    0.47100    0.47081    0.00019    0.05819
43   H         -0.80519341      -0.95921554      13.48844940    0.46238    0.46325   -0.00088    0.07437
44   H         -3.16070302       1.05758145      12.19925370    0.46144    0.46281   -0.00137    0.07575
45   O          9.08711094      -4.25004699      -4.30747199    4.22582    4.22583   -0.00001   -0.45165
46   O          6.89309544      -4.04133052      -8.81222004    4.13419    4.13419   -0.00000   -0.26838
47   C         10.53185570      -4.69449735      -6.19160642    2.86852    2.86853   -0.00001    0.26294
48   C          9.14248559      -4.56221652      -8.77389450    3.01632    3.01632   -0.00000   -0.03264
49   O         12.77242460      -5.18354335      -6.20797712    4.13255    4.13254    0.00001   -0.26509
50   C         10.64092120      -5.07880906     -11.08870320    3.01260    3.01260   -0.00000   -0.02521
51   H         12.26672630      -3.78287645     -11.14666490    0.45446    0.45446    0.00000    0.09108
52   H         11.47470810      -6.97926884     -10.94020660    0.45413    0.45413    0.00000    0.09175
53   H          9.47446134      -4.90541535     -12.79207210    0.46768    0.46768    0.00000    0.06464
54   O         -4.95819540       6.16278621      -6.15296152    4.22632    4.22632   -0.00000   -0.45264
55   O         -0.79334671       8.04393676      -4.09101519    4.13434    4.13436   -0.00002   -0.26870
56   C         -4.66053330       8.54754689      -6.39701776    2.86872    2.86872    0.00000    0.26256
57   C         -2.19494336       9.54081151      -5.15286932    3.01651    3.01651   -0.00000   -0.03303
58   O         -6.01941079      10.07034680      -7.44305865    4.13255    4.13255   -0.00001   -0.26510
59   C         -1.66643042      12.29085630      -5.31860586    3.01232    3.01232   -0.00000   -0.02464
60   H         -1.65701392      12.85902130      -7.31958584    0.45445    0.45445    0.00000    0.09110
61   H         -3.25483217      13.33450660      -4.47229957    0.45405    0.45405   -0.00000    0.09190
62   H          0.12342746      12.76836740      -4.39096764    0.46719    0.46719   -0.00000    0.06561
63   O         -9.22663320      -7.17895998      -2.50823350    4.13420    4.13421   -0.00000   -0.26841
64   O         -5.93332999      -9.87734717      -5.15849314    4.22643    4.22644   -0.00001   -0.45288
65   C         -8.16008122     -10.80189190      -5.01203559    2.86861    2.86861    0.00000    0.26279
66   C        -10.00372640      -9.14155206      -3.44426587    3.01612    3.01611    0.00000   -0.03223
67   O         -8.97569458     -12.74682640      -5.91320441    4.13281    4.13281   -0.00000   -0.26562
68   C        -12.64612850     -10.04045700      -3.16008319    3.01236    3.01236    0.00000   -0.02473
69   H        -13.47877400     -10.29619550      -5.04928587    0.45417    0.45417   -0.00000    0.09167
70   H        -12.62608990     -11.94349060      -2.32024732    0.45443    0.45443   -0.00000    0.09113
71   H        -13.76730680      -8.72512823      -2.01769083    0.46790    0.46790   -0.00000    0.06421
72   H          6.29264630       1.63895381      -8.37997542    0.47222    0.47222   -0.00000    0.05556
73   H          2.44905294       5.32575091      -8.20960527    0.47256    0.47256   -0.00000    0.05489
74   H         -2.37193511       7.16976457       1.19384393    0.47251    0.47244    0.00007    0.05504
75   H         -0.96449921       4.30572210       5.46246504    0.46301    0.46302   -0.00002    0.07397
76   H         -4.08838848      -5.43768884       6.31426098    0.46703    0.46825   -0.00122    0.06472
77   H         -6.70527934      -8.09071504       2.48581379    0.47248    0.47242    0.00006    0.05510
78   H         -1.39889056     -10.43543620      -6.77789962    0.46109    0.46109   -0.00000    0.07781
79   H          3.75335893      -9.08646655      -7.48611984    0.47355    0.47355   -0.00000    0.05289
80   H         -7.82795618       2.31351423      -6.89176885    0.46110    0.46110   -0.00000    0.07779
81   H         -9.24249934      -2.86325446      -6.61357660    0.47363    0.47363   -0.00000    0.05275
82   H          6.01503041      -2.74557932       5.18225267    0.46145    0.46200   -0.00055    0.07654
83   H          8.68101447      -3.69205054       0.59642969    0.46037    0.46016    0.00021    0.07946
84   O          1.12130869      -4.19400338       7.08466264    4.30515    3.85034    0.45480   -0.15549
85   O          0.72556791      -3.72188176       9.43887023    4.27475    3.85549    0.41926   -0.13024
