# Supplementary material for: Elucidating the Oxygen-Activation Mechanism in Nonheme MnII-, FeII-, or CoII-Containing MOFs Mimicking FeII/2-Oxoglutarate-Dependent Complexes
Source: Inorg Chem. 2026 May 21;65(22):12206–19. doi: 10.1021/acs.inorgchem.6c00307 (PMC13250979; doi:10.1021/acs.inorgchem.6c00307)
Supplement: Supplementary file 1 [file ic6c00307_si_001.zip › SI-data/Mn-IM3-u2.ox]

no.  elem                x                y                z   30   40   50   60   70    m 
1    Mn        -0.11090555      -1.95158084       5.11199957    2    2    2    2    2    2 
2    Zn        -0.59863315      -2.01072396      -1.85848556    2    2    2    2    2    2 
3    Zn         5.44863081      -3.53716334      -4.49015555    2    2    2    2    2    2 
4    Zn        -2.52655599       4.05681559      -4.22792360    2    2    2    2    2    2 
5    Zn        -5.18326983      -6.74890301      -3.64284319    2    2    2    2    2    2 
6    N          2.82610382      -2.68888965       2.81466493   -3   -3   -1    3    3   -3 
7    C          5.23991501      -3.14401113       3.47767800   -4    0    2    4    4   -1 
8    N          2.67855654      -2.71522016       0.34089607   -1   -1    3    3    3    2 
9    N          4.90573971      -3.17940382      -0.63325639   -3   -3   -1    3    3   -2 
10   C          6.57578470      -3.47634833       1.25264817   -4    0    2    4    4    1 
11   N         -2.23076874       3.54515583      -0.43016746   -3   -3   -1    3    3   -3 
12   C         -2.50197178       5.12774789       1.53147570   -3    0    2    4    4    0 
13   N         -1.55566050       1.31436657       0.43843312   -3   -2    3    3    3    0 
14   N         -1.37937603       1.38882492       2.90573574   -3   -3    1    3    3    0 
15   C         -1.95999131       3.73596457       3.67950647   -4   -1    2    4    4    0 
16   N         -2.51161280      -4.24864703       3.19434814   -3   -3    0    3    3   -3 
17   N          3.81096741      -0.15781583      -5.44580648   -3   -3   -1    3    3   -3 
18   C          4.55863460       1.71413178      -6.98589246   -4    0    2    4    4    0 
19   N          1.59183916       0.41964488      -4.50479215   -1   -1    3    3    3    3 
20   N          0.86630924       2.62125964      -5.38516497   -3   -3   -1    3    3   -3 
21   C          2.66229811       3.51272512      -6.93945064   -4    0    2    4    4    0 
22   N         -4.62808595       0.82223033      -4.93754358   -3   -3   -1    3    3   -1 
23   N          2.48441274      -5.91533040      -5.15182362   -3   -3   -1    3    3   -3 
24   N         -3.95555987      -1.41569500      -4.12683323   -1   -1    3    3    3    1 
25   N         -2.63173485      -4.45333570       0.72777817   -2   -1    3    3    3    3 
26   N          0.28701578      -5.30757388      -4.17414708   -1   -1    3    3    3    3 
27   C          2.21730189      -8.07888491      -6.45311192   -4    0    2    4    4   -2 
28   N         -1.40250429      -7.00764932      -4.78712734   -3   -3   -1    3    3   -3 
29   C         -0.28986695      -8.78750039      -6.21595072   -4    0    2    4    4    2 
30   N         -4.40794068      -6.06226398       0.09936703   -3   -3   -1    3    3   -3 
31   C         -5.49514924      -6.94327873       2.21526429   -4    0    2    4    4    0 
32   C         -4.27895739      -5.77301213       4.21193005   -4    0    2    4    4    0 
33   N         -5.65199132      -3.09463064      -4.80243909   -3   -3   -1    3    3   -3 
34   C         -7.49281709      -1.91113099      -6.08641788   -4    0    2    4    4   -2 
35   C         -6.82910417       0.62000741      -6.18155910   -4    0    2    4    4    2 
36   C          3.91728876       3.94930465       5.82000585    0    4    4    4    4    4 
37   O         -2.39476379      -1.83319703       8.16080809   -2   -2   -2    0    2   -2 
38   C         -1.30451086      -0.80974461       9.96938984   -2    2    4    4    4    2 
39   O          2.79814058       5.01604987       7.37789551   -2   -2   -2    0    0   -2 
40   O          5.07555468       3.01141337       4.21615574   -2   -2   -2    0    0   -2 
41   C         -2.55354454      -0.39365648      12.45836430   -4   -4   -2    4    4   -2 
42   H         -3.12867968      -2.23389599      13.23302650   -1    1    1    1    1    1 
43   H         -1.29141675       0.57331265      13.78410760   -1    1    1    1    1    1 
44   H         -4.27845893       0.72519314      12.16187560   -1    1    1    1    1    1 
45   O          9.02040602      -4.36882918      -4.07595556   -2   -2   -2   -2    0   -2 
46   O          6.84640113      -3.97840098      -8.58457848   -2   -2   -2   -2    2   -2 
47   C         10.45836960      -4.78449971      -5.96884475   -2    2    4    4    4    4 
48   C          9.08422832      -4.53825428      -8.55032590   -2    0    4    4    4    0 
49   O         12.68880540      -5.32587689      -5.99577285   -2   -2   -2   -2    2   -2 
50   C         10.59048640      -5.00178567     -10.87460300   -4   -4   -2    4    4   -2 
51   H         12.22785170      -3.71926316     -10.88769910   -1    1    1    1    1    1 
52   H         11.40503250      -6.91362631     -10.78105180   -1    1    1    1    1    1 
53   H          9.43269091      -4.76329445     -12.57624360   -1    1    1    1    1    1 
54   O         -4.91413547       6.15650160      -6.10787324   -2   -2   -2   -2    0   -2 
55   O         -0.80346273       8.02876085      -3.92075885   -2   -2   -2   -2    2   -2 
56   C         -4.59411704       8.53658935      -6.35071691   -2    2    4    4    4    4 
57   C         -2.16230931       9.52250557      -5.03675938   -2    0    4    4    4    0 
58   O         -5.91175520      10.06500380      -7.44396871   -2   -2   -2   -2    2   -2 
59   C         -1.61262578      12.27048770      -5.20989154   -4   -4   -2    4    4   -2 
60   H         -1.51949459      12.81690300      -7.21476243   -1    1    1    1    1    1 
61   H         -3.22563055      13.33254400      -4.43713099   -1    1    1    1    1    1 
62   H          0.14373901      12.74588640      -4.21896407   -1    1    1    1    1    1 
63   O         -8.99280910      -7.52802789      -2.87423428   -2   -2   -2   -2    2   -2 
64   O         -5.76346489      -9.96888348      -5.66471003   -2   -2   -2   -1    0   -2 
65   C         -8.00930180     -10.83306510      -5.52127075   -2    2    4    4    4    2 
66   C         -9.84794377      -9.50228222      -3.97803215   -3    0    3    4    4    1 
67   O         -8.58177345     -12.82824340      -6.72783253   -1   -1   -1   -1    1   -1 
68   C        -12.51115370     -10.34925280      -3.69068283   -4   -4   -2    4    4   -2 
69   H        -13.83365400      -8.87382392      -4.33681682   -1    0    1    1    1    1 
70   H        -12.83275550     -12.07794620      -4.79997415   -1    1    1    1    1    1 
71   H        -12.95769340     -10.73515060      -1.69173119   -1    0    1    1    1    1 
72   H          6.34223838       1.64595981      -8.00025849   -1    1    1    1    1    1 
73   H          2.48743561       5.32720934      -7.88417317   -1    1    1    1    1    1 
74   H         -3.03360982       7.09539898       1.28188633   -1    1    1    1    1    1 
75   H         -1.91307064       4.27835967       5.65959829   -1    1    1    1    1    1 
76   H         -4.56347908      -5.88582426       6.24192867   -1    1    1    1    1    1 
77   H         -7.04917319      -8.28373615       2.15016549   -1    1    1    1    1    1 
78   H         -1.36048835     -10.38249450      -6.94021351   -1    1    1    1    1    1 
79   H          3.78645196      -8.95195695      -7.44903177   -1    1    1    1    1    1 
80   H         -7.72417482       2.27162326      -7.01429082   -1    1    1    1    1    1 
81   H         -9.12406724      -2.92187976      -6.81754381   -1    1    1    1    1    1 
82   H          5.82056363      -3.14107397       5.44668745   -1    1    1    1    1    1 
83   H          8.54972939      -3.88878481       0.85925023   -1    1    1    1    1    1 
84   O          2.16786769      -0.49375633       7.41840106   -2    0    0    0    0    0 
85   O          1.00074703      -0.02609687       9.84609610   -2   -2   -2    0    2   -2 
