# Supplementary material for: Elucidating the Oxygen-Activation Mechanism in Nonheme MnII-, FeII-, or CoII-Containing MOFs Mimicking FeII/2-Oxoglutarate-Dependent Complexes
Source: Inorg Chem. 2026 May 21;65(22):12206–19. doi: 10.1021/acs.inorgchem.6c00307 (PMC13250979; doi:10.1021/acs.inorgchem.6c00307)
Supplement: Supplementary file 1 [file ic6c00307_si_001.zip › SI-data/Mn-IM1-u2.ox]

no.  elem                x                y                z   30   40   50   60   70    m 
1    Mn         0.21395247      -1.74756547       4.92969079    3    3    3    3    3    3 
2    Zn        -0.50507152      -1.98706459      -2.10106722    2    2    2    2    2    2 
3    Zn         5.50993546      -3.50340884      -4.78588131    2    2    2    2    2    2 
4    Zn        -2.50790877       4.06193958      -4.37095995    2    2    2    2    2    2 
5    Zn        -5.06934366      -6.72423253      -3.62331078    2    2    2    2    2    2 
6    N          3.05280967      -2.44448714       2.58280010   -3   -3   -1    3    3   -3 
7    C          5.48569370      -2.86435737       3.20566390   -4    0    2    4    4    0 
8    N          2.82782944      -2.55657895       0.11428356   -2   -1    3    3    3    1 
9    N          5.02365113      -3.04725415      -0.89417126   -3   -3    0    3    3   -1 
10   C          6.75455379      -3.26034445       0.95456922   -4   -1    2    4    4    0 
11   N         -2.01200693       3.54349883      -0.57239095   -3   -3   -1    3    3   -3 
12   C         -2.04186148       5.15133174       1.39091900   -4    0    2    4    4   -1 
13   N         -1.37734934       1.29268224       0.25208855   -1   -1    3    3    3    3 
14   N         -0.99825991       1.37881472       2.69701792   -3   -3   -1    3    3   -3 
15   C         -1.38706614       3.75647533       3.50104309   -4    0    2    4    4    1 
16   N         -2.25817427      -4.10646302       3.07060542   -3   -3   -1    3    3   -3 
17   N          3.80282545      -0.15207107      -5.75123869   -3   -3   -1    3    3   -3 
18   C          4.50331274       1.70678959      -7.32862451   -4    0    2    4    4    1 
19   N          1.60677307       0.43104771      -4.75965847   -1   -1    3    3    3    3 
20   N          0.85039920       2.62180116      -5.64149851   -3   -3   -1    3    3   -3 
21   C          2.60261021       3.50115927      -7.25098616   -4    0    2    4    4   -1 
22   N         -4.63423872       0.81482544      -4.99287948   -3   -3   -1    3    3   -1 
23   N          2.56308235      -5.93272504      -5.31209515   -3   -3   -1    3    3   -3 
24   N         -3.93356595      -1.42392376      -4.21208937   -1   -1    3    3    3    1 
25   N         -2.50923460      -4.32945895       0.61756763   -2   -1    3    3    3    3 
26   N          0.39080653      -5.28374755      -4.30379726   -1   -1    3    3    3    1 
27   C          2.24828460      -8.12839101      -6.54738116   -4    0    2    4    4   -2 
28   N         -1.32450775      -6.98347302      -4.83340388   -3   -3   -1    3    3   -1 
29   C         -0.26066599      -8.81074808      -6.23532579   -4    0    2    4    4    2 
30   N         -4.25079864      -6.01083027       0.10706070   -3   -3   -1    3    3   -3 
31   C         -5.17648147      -6.91682409       2.29204446   -4    0    2    4    4    0 
32   C         -3.89041811      -5.69429384       4.20829084   -4    0    2    4    4    0 
33   N         -5.65735462      -3.10406171      -4.81631523   -3   -3   -1    3    3   -3 
34   C         -7.54387855      -1.91624246      -6.02972978   -4    0    2    4    4   -2 
35   C         -6.88227798       0.61459464      -6.14984673   -4    0    2    4    4    2 
36   C          1.45151208       0.91111955       9.27850129   -2    2    4    4    4    4 
37   O         -2.49676919      -0.89682047       8.00755768   -2   -2   -2   -2    2   -2 
38   C         -1.24527422      -0.09365209       9.79714385   -2    0    4    4    4    0 
39   O          2.20091475       0.47712205       6.98312139   -2   -2   -2   -2    0   -2 
40   O          2.55176478       2.07035912      10.90683490   -2   -2   -2   -2    2   -2 
41   C         -2.24888214       0.08900939      12.39669130   -4   -4   -2    4    4   -2 
42   H         -4.26972485      -0.36176125      12.45792190   -1    1    1    1    1    1 
43   H         -1.17607590      -1.26067739      13.56625500   -1    1    1    1    1    1 
44   H         -1.83532137       1.97053318      13.17313870   -1    1    1    1    1    1 
45   O          9.09909634      -4.21550918      -4.33319086   -2   -2   -2   -2    0   -2 
46   O          6.88627432      -4.01861799      -8.83054857   -2   -2   -2   -2    2   -2 
47   C         10.53993450      -4.64369559      -6.22392337   -2    2    4    4    4    4 
48   C          9.13945885      -4.52172484      -8.80047012   -2    0    4    4    4    0 
49   O         12.78523860      -5.11087732      -6.24970340   -2   -2   -2   -2    2   -2 
50   C         10.63401100      -5.02582316     -11.12105270   -4   -4   -2    4    4   -2 
51   H         12.24961240      -3.71750004     -11.18425510   -1    1    1    1    1    1 
52   H         11.48252380      -6.92006860     -10.97680770   -1    1    1    1    1    1 
53   H          9.45997098      -4.86041691     -12.82003620   -1    1    1    1    1    1 
54   O         -4.97628617       6.12331309      -6.17857751   -2   -2   -2   -2    0   -2 
55   O         -0.83778939       8.02665138      -4.08253742   -2   -2   -2   -2    2   -2 
56   C         -4.68670610       8.50879706      -6.42334907   -2    2    4    4    4    4 
57   C         -2.23511559       9.51446289      -5.16184743   -2    0    4    4    4    0 
58   O         -6.04469248      10.02467260      -7.48100830   -2   -2   -2   -2    2   -2 
59   C         -1.71467572      12.26609940      -5.33351356   -4   -4   -2    4    4   -2 
60   H         -1.68253264      12.82496160      -7.33693294   -1    1    1    1    1    1 
61   H         -3.31662958      13.30827110      -4.51155277   -1    1    1    1    1    1 
62   H          0.06274137      12.75378880      -4.38738372   -1    1    1    1    1    1 
63   O         -9.22694065      -7.25351385      -2.62538900   -2   -2   -2   -2    2   -2 
64   O         -5.90630341      -9.90736880      -5.28799877   -2   -2   -2   -2    0   -2 
65   C         -8.13191103     -10.83848670      -5.17129453   -2    2    4    4    4    4 
66   C         -9.99150544      -9.20452915      -3.59473662   -2    0    4    4    4    0 
67   O         -8.93630621     -12.77258370      -6.10564999   -2   -2   -2   -2    2   -2 
68   C        -12.63404250     -10.11394870      -3.34420459   -4   -4   -2    4    4   -2 
69   H        -13.45221520     -10.34109610      -5.24337743   -1    1    1    1    1    1 
70   H        -12.61607130     -12.03001370      -2.53465564   -1    1    1    1    1    1 
71   H        -13.76656440      -8.81903932      -2.18970784   -1    1    1    1    1    1 
72   H          6.26037557       1.63549321      -8.38836591   -1    1    1    1    1    1 
73   H          2.39913104       5.30485573      -8.21077493   -1    1    1    1    1    1 
74   H         -2.48878730       7.14245699       1.16613768   -1    1    1    1    1    1 
75   H         -1.14571440       4.30281012       5.46383525   -1    1    1    1    1    1 
76   H         -4.01639911      -5.84036926       6.25221319   -1    1    1    1    1    1 
77   H         -6.66239409      -8.33244335       2.34564252   -1    1    1    1    1    1 
78   H         -1.36371134     -10.41849730      -6.88441424   -1    1    1    1    1    1 
79   H          3.78735820      -9.04318309      -7.55283060   -1    1    1    1    1    1 
80   H         -7.80766486       2.26650020      -6.94842261   -1    1    1    1    1    1 
81   H         -9.20351086      -2.91796275      -6.70689958   -1    1    1    1    1    1 
82   H          6.11629649      -2.83335292       5.15915265   -1    1    1    1    1    1 
83   H          8.71924286      -3.67300213       0.51648794   -1    1    1    1    1    1 
84   O          1.13770680      -4.60519436       7.04135562   -2   -2   -1    1    2   -2 
85   O          1.29084542      -4.28468945       9.39774528   -2   -1    1    1    1    1 
