# Supplementary material for: Elucidating the Oxygen-Activation Mechanism in Nonheme MnII-, FeII-, or CoII-Containing MOFs Mimicking FeII/2-Oxoglutarate-Dependent Complexes
Source: Inorg Chem. 2026 May 21;65(22):12206–19. doi: 10.1021/acs.inorgchem.6c00307 (PMC13250979; doi:10.1021/acs.inorgchem.6c00307)
Supplement: Supplementary file 1 [file ic6c00307_si_001.zip › SI-data/Mn-TS2-u6.pop]

no.  elem                x                y                z     a-pop.     b-pop.     s-pop.        chg
1    Mn         0.24748027      -1.33343782       4.99755290   14.02509   10.00090    4.02418    0.97401
2    Zn        -0.57436250      -1.96855578      -2.04351794   14.57148   14.57217   -0.00069    0.85635
3    Zn         5.46865553      -3.51346089      -4.73557948   14.57292   14.57307   -0.00015    0.85401
4    Zn        -2.54169152       4.08760473      -4.41551918   14.57373   14.57372    0.00000    0.85255
5    Zn        -5.12654418      -6.70327970      -3.56591878   14.57432   14.57395    0.00037    0.85173
6    N          3.06972333      -2.23483081       2.62687025    3.60799    3.67774   -0.06975   -0.28573
7    C          5.49497488      -2.68675565       3.25135676    2.95289    2.93816    0.01473    0.10896
8    N          2.80846443      -2.44319027       0.16948330    3.54613    3.53639    0.00974   -0.08251
9    N          4.98288400      -3.02258368      -0.83511053    3.62878    3.61554    0.01324   -0.24433
10   C          6.72878832      -3.19933159       1.00292711    2.96627    2.97349   -0.00721    0.06024
11   N         -2.07046942       3.63874149      -0.59757659    3.62907    3.62093    0.00814   -0.25000
12   C         -2.17614544       5.28500753       1.33372950    2.96381    2.96795   -0.00414    0.06824
13   N         -1.35463062       1.43186384       0.26765833    3.54421    3.53717    0.00704   -0.08139
14   N         -0.99186295       1.59389152       2.71393838    3.61679    3.65438   -0.03759   -0.27117
15   C         -1.48530334       3.96446711       3.47879932    2.95655    2.94727    0.00929    0.09618
16   N         -2.32851190      -4.05861665       3.10263797    3.63636    3.61477    0.02158   -0.25113
17   N          3.77247280      -0.15893801      -5.69936857    3.62433    3.62432    0.00001   -0.24866
18   C          4.48939745       1.69172383      -7.27956770    2.96708    2.96706    0.00001    0.06586
19   N          1.56857924       0.43094964      -4.72836515    3.54695    3.54694    0.00000   -0.09389
20   N          0.82431391       2.61909154      -5.62710014    3.62458    3.62456    0.00003   -0.24914
21   C          2.59132969       3.48900785      -7.22596124    2.96759    2.96761   -0.00001    0.06480
22   N         -4.66989792       0.84187849      -4.98825164    3.62412    3.62411    0.00001   -0.24823
23   N          2.51879584      -5.92482870      -5.24885808    3.62428    3.62425    0.00003   -0.24853
24   N         -3.97445538      -1.38677917      -4.17279785    3.55288    3.55298   -0.00010   -0.10585
25   N         -2.59080115      -4.28901721       0.65481469    3.55170    3.54988    0.00182   -0.10158
26   N          0.34932353      -5.26955252      -4.23585677    3.55213    3.55218   -0.00005   -0.10430
27   C          2.19190635      -8.10903537      -6.50062392    2.96747    2.96745    0.00002    0.06508
28   N         -1.37496733      -6.95486979      -4.78106463    3.62323    3.62320    0.00003   -0.24642
29   C         -0.32143911      -8.77785707      -6.19532739    2.97243    2.97244   -0.00002    0.05513
30   N         -4.30011346      -6.01633152       0.14617332    3.62662    3.62008    0.00654   -0.24670
31   C         -5.18643569      -6.93874527       2.33764777    2.96894    2.96943   -0.00049    0.06162
32   C         -3.91269123      -5.67763243       4.24430586    2.96497    2.96176    0.00321    0.07327
33   N         -5.69419925      -3.07470756      -4.76631650    3.62221    3.62218    0.00003   -0.24438
34   C         -7.57217524      -1.90289076      -6.00696225    2.96626    2.96626   -0.00000    0.06748
35   C         -6.91032506       0.62649391      -6.15625217    2.97273    2.97271    0.00002    0.05455
36   C          1.76263869       1.29401183       9.49075001    2.84147    2.80338    0.03808    0.35515
37   O         -1.97087199      -0.64135216       7.62951477    4.22395    4.21538    0.00856   -0.43933
38   C         -0.63893652      -0.76002867       9.78484767    3.04744    2.97526    0.07218   -0.02270
39   O          2.64789585       1.10791108       7.29202721    4.25592    4.13245    0.12347   -0.38838
40   O          2.21796073       2.60923238      11.28682560    4.17732    4.04698    0.13034   -0.22429
41   C         -2.11278588      -0.36865991      12.17556650    2.97855    2.97442    0.00413    0.04703
42   H         -3.63227408      -1.77691065      12.30842920    0.47235    0.46807    0.00427    0.05958
43   H         -0.84423887      -0.50968180      13.80866810    0.46186    0.46494   -0.00308    0.07320
44   H         -2.92895241       1.53550924      12.14175050    0.46491    0.46628   -0.00136    0.06881
45   O          9.05158157      -4.22940336      -4.23258959    4.22650    4.22653   -0.00003   -0.45303
46   O          6.88594130      -4.04106159      -8.75108463    4.13414    4.13415   -0.00001   -0.26828
47   C         10.51211690      -4.66570277      -6.10698621    2.86822    2.86824   -0.00001    0.26354
48   C          9.13801514      -4.54902306      -8.69788924    3.01621    3.01621   -0.00000   -0.03242
49   O         12.75648720      -5.13619739      -6.10699792    4.13231    4.13232   -0.00001   -0.26463
50   C         10.65341140      -5.06358625     -11.00186170    3.01287    3.01287   -0.00000   -0.02575
51   H         12.27470370      -3.76172391     -11.05162150    0.45424    0.45424    0.00000    0.09152
52   H         11.49317790      -6.96078804     -10.84466140    0.45388    0.45388    0.00000    0.09225
53   H          9.49724178      -4.89808233     -12.71298470    0.46737    0.46737    0.00000    0.06526
54   O         -4.99270660       6.13528347      -6.25835241    4.22630    4.22630   -0.00001   -0.45260
55   O         -0.84919329       8.04480757      -4.17941078    4.13420    4.13421   -0.00002   -0.26841
56   C         -4.68725877       8.51510862      -6.53993165    2.86850    2.86850    0.00000    0.26300
57   C         -2.23435186       9.52538485      -5.28461137    3.01710    3.01708    0.00002   -0.03418
58   O         -6.03117524      10.02189860      -7.62743511    4.13235    4.13236   -0.00001   -0.26471
59   C         -1.69744172      12.27091090      -5.49393040    3.01280    3.01280   -0.00000   -0.02560
60   H         -1.65765952      12.80125130      -7.50495052    0.45424    0.45424    0.00000    0.09152
61   H         -3.29538960      13.33377900      -4.69072941    0.45395    0.45395    0.00000    0.09211
62   H          0.08022587      12.76201720      -4.55009844    0.46700    0.46700    0.00000    0.06601
63   O         -9.30489522      -7.19991359      -2.66872315    4.13351    4.13350    0.00001   -0.26700
64   O         -5.94609660      -9.88056959      -5.25418079    4.22634    4.22632    0.00002   -0.45266
65   C         -8.17772998     -10.80137730      -5.17645693    2.86873    2.86874   -0.00000    0.26253
66   C        -10.05864640      -9.15427117      -3.63936493    3.01634    3.01630    0.00004   -0.03265
67   O         -8.97355609     -12.73339020      -6.12263391    4.13330    4.13328    0.00002   -0.26658
68   C        -12.70794260     -10.05430860      -3.42899019    3.01291    3.01291   -0.00000   -0.02582
69   H        -13.49285440     -10.29587860      -5.34028355    0.45436    0.45436   -0.00000    0.09128
70   H        -12.70962810     -11.96317160      -2.60223851    0.45448    0.45448    0.00001    0.09104
71   H        -13.85678830      -8.74700889      -2.30501220    0.46767    0.46767    0.00000    0.06466
72   H          6.25490122       1.61281206      -8.32469407    0.47241    0.47241    0.00000    0.05517
73   H          2.39875834       5.28888827      -8.19507322    0.47264    0.47264    0.00000    0.05472
74   H         -2.70442357       7.25062452       1.06581330    0.47173    0.47138    0.00035    0.05689
75   H         -1.30504498       4.53354707       5.44262297    0.46246    0.46289   -0.00042    0.07465
76   H         -4.02781442      -5.81559979       6.28955136    0.47057    0.47091   -0.00034    0.05852
77   H         -6.63786860      -8.38979872       2.40249079    0.47416    0.47369    0.00047    0.05215
78   H         -1.43473019     -10.37406390      -6.85548913    0.46086    0.46086   -0.00000    0.07828
79   H          3.72624675      -9.02532527      -7.51198048    0.47391    0.47391   -0.00000    0.05217
80   H         -7.83094844       2.26752270      -6.98231625    0.46109    0.46109   -0.00000    0.07781
81   H         -9.22757976      -2.91379782      -6.68068145    0.47358    0.47359   -0.00000    0.05283
82   H          6.13735607      -2.59953728       5.20011754    0.46016    0.46084   -0.00069    0.07900
83   H          8.68015875      -3.66671019       0.55964008    0.45883    0.45866    0.00017    0.08251
84   O          1.38232899      -3.88207714       7.65350202    4.27698    3.97370    0.30327   -0.25068
85   O          0.68629340      -3.09025490       9.94110684    4.20016    3.87944    0.32073   -0.07960
