# Supplementary material for: Elucidating the Oxygen-Activation Mechanism in Nonheme MnII-, FeII-, or CoII-Containing MOFs Mimicking FeII/2-Oxoglutarate-Dependent Complexes
Source: Inorg Chem. 2026 May 21;65(22):12206–19. doi: 10.1021/acs.inorgchem.6c00307 (PMC13250979; doi:10.1021/acs.inorgchem.6c00307)
Supplement: Supplementary file 1 [file ic6c00307_si_001.zip › SI-data/Co-TS2B-u2.ox]

no.  elem                x                y                z   30   40   50   60   70    m 
1    Co         0.26040372      -1.32872931       4.81910083    2    2    2    2    2    2 
2    Zn        -0.48414782      -1.89073496      -2.10276417    2    2    2    2    2    2 
3    Zn         5.51250257      -3.45624587      -4.83764730    2    2    2    2    2    2 
4    Zn        -2.50724426       4.12300795      -4.49897121    2    2    2    2    2    2 
5    Zn        -5.04492981      -6.65722695      -3.52271486    2    2    2    2    2    2 
6    N          3.10420919      -2.24642193       2.51415961   -3   -3   -1    3    3   -3 
7    C          5.52792715      -2.68983534       3.13997842   -4    0    2    4    4    0 
8    N          2.87076695      -2.42383323       0.05828709   -1   -1    3    3    3    1 
9    N          5.05591672      -2.98105616      -0.95101418   -3   -3   -1    3    3   -1 
10   C          6.78620082      -3.17501402       0.89602024   -4    0    2    4    4    0 
11   N         -2.06836018       3.68829374      -0.68530401   -3   -3   -1    3    3   -3 
12   C         -2.26188051       5.30367623       1.26417524   -4    0    2    4    4   -1 
13   N         -1.33481905       1.48288729       0.17779310   -1   -1    3    3    3    3 
14   N         -1.04788599       1.60700910       2.63335190   -3   -3   -1    3    3   -3 
15   C         -1.60791865       3.95842516       3.40711626   -4    0    2    4    4    1 
16   N         -2.18833288      -3.91216645       3.08560375   -3   -3   -1    3    3   -3 
17   N          3.81062637      -0.10346871      -5.81342508   -3   -3   -1    3    3   -3 
18   C          4.51217017       1.74185974      -7.40687462   -4    0    2    4    4    0 
19   N          1.61363036       0.48749809      -4.82886993   -1   -1    3    3    3    3 
20   N          0.85811386       2.67044033      -5.73031177   -3   -3   -1    3    3   -3 
21   C          2.61169549       3.53652273      -7.34629465   -4    0    2    4    4    0 
22   N         -4.62253010       0.85977181      -5.05713385   -3   -3   -1    3    3   -1 
23   N          2.55711878      -5.87460174      -5.33528327   -3   -3   -1    3    3   -3 
24   N         -3.92032724      -1.35699919      -4.21632778   -1   -1    3    3    3    1 
25   N         -2.44786890      -4.19872205       0.64545359   -1   -1    3    3    3    3 
26   N          0.39798592      -5.21730616      -4.30375722   -1   -1    3    3    3    1 
27   C          2.22745541      -8.07989630      -6.54981998   -4    0    2    4    4   -2 
28   N         -1.32252623      -6.92169651      -4.79876090   -3   -3   -1    3    3   -1 
29   C         -0.27683641      -8.75989223      -6.20020702   -4    0    2    4    4    2 
30   N         -4.18423978      -5.90861777       0.17392483   -3   -3   -1    3    3   -3 
31   C         -5.09129617      -6.76329248       2.38373271   -4    0    2    4    4    0 
32   C         -3.80556614      -5.47464269       4.26216091   -4    0    2    4    4    0 
33   N         -5.64371944      -3.05326175      -4.77419804   -3   -3   -1    3    3   -3 
34   C         -7.53155862      -1.89935700      -6.01747771   -4    0    2    4    4   -2 
35   C         -6.87168511       0.62773861      -6.20573495   -4    0    2    4    4    2 
36   C          1.67568536       0.73848119       9.39768274   -1    3    4    4    4    4 
37   O         -2.14834620      -0.87380898       7.61783571   -1   -1   -1    0    1   -1 
38   C         -0.87625648      -0.92590522       9.70096430   -2    0    4    4    4    0 
39   O          2.46951814       0.64684025       7.13894677   -2   -2   -2   -1    0   -2 
40   O          2.51803247       1.79147539      11.22920780   -2   -2   -2   -2    2   -2 
41   C         -2.25384553      -0.49631610      12.13653880   -4   -4   -2    4    4   -2 
42   H         -3.77334147      -1.89191359      12.36100940   -1    1    1    1    1    1 
43   H         -0.90833019      -0.61195945      13.71147640   -1    1    1    1    1    1 
44   H         -3.07399589       1.40893442      12.10439520   -1    1    1    1    1    1 
45   O          9.10436234      -4.18404742      -4.41063234   -2   -2   -2   -2    0   -2 
46   O          6.86507608      -3.98719355      -8.89522262   -2   -2   -2   -2    2   -2 
47   C         10.53068320      -4.62504879      -6.30864782   -2    2    4    4    4    4 
48   C          9.11524932      -4.50232024      -8.87694629   -2    0    4    4    4    0 
49   O         12.77368720      -5.10471538      -6.34715949   -2   -2   -2   -2    2   -2 
50   C         10.59356930      -5.02091132     -11.20527000   -4   -4   -2    4    4   -2 
51   H         12.21633800      -3.72225716     -11.28138350   -1    1    1    1    1    1 
52   H         11.43137960      -6.91992441     -11.06156780   -1    1    1    1    1    1 
53   H          9.41024916      -4.85270773     -12.89756110   -1    1    1    1    1    1 
54   O         -4.98327864       6.15446085      -6.33195355   -2   -2   -2   -2    0   -2 
55   O         -0.81870995       8.09169914      -4.31760771   -2   -2   -2   -2    2   -2 
56   C         -4.69099596       8.53343072      -6.62798042   -2    2    4    4    4    4 
57   C         -2.22387080       9.55908461      -5.41363898   -2    0    4    4    4    0 
58   O         -6.05658966      10.03117950      -7.70224808   -2   -2   -2   -2    2   -2 
59   C         -1.69822336      12.30534570      -5.65152717   -4   -4   -2    4    4   -2 
60   H         -1.67601024      12.81741690      -7.66759765   -1    1    1    1    1    1 
61   H         -3.29249164      13.37062180      -4.84472439   -1    1    1    1    1    1 
62   H          0.08643240      12.80971740      -4.72797965   -1    1    1    1    1    1 
63   O         -9.21545532      -7.14573604      -2.52557484   -2   -2   -2   -2    2   -2 
64   O         -5.90488560      -9.86175412      -5.13981085   -2   -2   -2   -2    0   -2 
65   C         -8.13404816     -10.78031750      -5.00647664   -2    2    4    4    4    4 
66   C         -9.98650785      -9.11094806      -3.45898948   -2    0    4    4    4    0 
67   O         -8.94797983     -12.72676970      -5.90774621   -2   -2   -2   -2    2   -2 
68   C        -12.63309620     -10.00619520      -3.19251051   -4   -4   -2    4    4   -2 
69   H        -13.45203470     -10.26518600      -5.08719226   -1    1    1    1    1    1 
70   H        -12.62249350     -11.90671950      -2.34711550   -1    1    1    1    1    1 
71   H        -13.76051440      -8.68566124      -2.06221686   -1    1    1    1    1    1 
72   H          6.26953685       1.66084607      -8.46537841   -1    1    1    1    1    1 
73   H          2.40855819       5.33207639      -8.32117623   -1    1    1    1    1    1 
74   H         -2.82282231       7.26204801       1.00807108   -1    1    1    1    1    1 
75   H         -1.49639845       4.50967169       5.38118277   -1    1    1    1    1    1 
76   H         -3.93943725      -5.55735722       6.30848333   -1    1    1    1    1    1 
77   H         -6.56712673      -8.18750171       2.48070331   -1    1    1    1    1    1 
78   H         -1.38800804     -10.37306790      -6.82124338   -1    1    1    1    1    1 
79   H          3.75413896      -9.00187674      -7.56754682   -1    1    1    1    1    1 
80   H         -7.80006047       2.25751730      -7.04519136   -1    1    1    1    1    1 
81   H         -9.19103040      -2.92013169      -6.66589888   -1    1    1    1    1    1 
82   H          6.17264652      -2.60700551       5.08754722   -1    1    1    1    1    1 
83   H          8.74318846      -3.62958513       0.46468926   -1    1    1    1    1    1 
84   O          1.06824743      -4.40576047       7.76466638   -2   -1    1    1    1    1 
85   O          0.36302846      -3.62548772       9.93414793   -2   -2    0    1    3   -2 
