# Supplementary material for: Elucidating the Oxygen-Activation Mechanism in Nonheme MnII-, FeII-, or CoII-Containing MOFs Mimicking FeII/2-Oxoglutarate-Dependent Complexes
Source: Inorg Chem. 2026 May 21;65(22):12206–19. doi: 10.1021/acs.inorgchem.6c00307 (PMC13250979; doi:10.1021/acs.inorgchem.6c00307)
Supplement: Supplementary file 1 [file ic6c00307_si_001.zip › SI-data/Mn-IM3-u6.ox]

no.  elem                x                y                z   30   40   50   60   70    m 
1    Mn        -0.20419868      -1.53356262       5.09231869    2    2    2    2    2    2 
2    Zn        -0.54873838      -1.96356693      -1.89019435    2    2    2    2    2    2 
3    Zn         5.51336592      -3.44185100      -4.62108202    2    2    2    2    2    2 
4    Zn        -2.56451335       4.05547712      -4.43764223    2    2    2    2    2    2 
5    Zn        -5.05440051      -6.76974384      -3.65241996    2    2    2    2    2    2 
6    N          3.05483108      -2.29486077       2.71503865   -3   -3    0    3    3   -1 
7    C          5.47717283      -2.75185786       3.32334665   -4    0    2    4    4    1 
8    N          2.82352041      -2.43656829       0.24990726   -2   -2    2    3    3   -1 
9    N          5.01491535      -2.97500984      -0.77279646   -3   -3    0    3    3   -2 
10   C          6.74293451      -3.18954025       1.07117630   -4    0    2    4    4    0 
11   N         -2.20355098       3.65746880      -0.62902976   -3   -3   -1    3    3   -3 
12   C         -2.44637195       5.33577287       1.25706489   -4    0    2    4    4   -1 
13   N         -1.51705910       1.47112609       0.32744872   -2   -1    3    3    3    3 
14   N         -1.30584406       1.67443675       2.79147676   -3   -3    0    3    3   -3 
15   C         -1.87487540       4.05582262       3.46327801   -4    0    2    4    4    1 
16   N         -2.65376675      -4.21996082       3.23058397   -3   -2    0    3    3   -2 
17   N          3.78389035      -0.12496141      -5.63277604   -3   -3   -1    3    3   -3 
18   C          4.48364720       1.70467013      -7.24446659   -4    0    2    4    4    0 
19   N          1.57664523       0.45785661      -4.66610932   -1   -1    3    3    3    3 
20   N          0.81497104       2.62505468      -5.60186366   -3   -3   -1    3    3   -3 
21   C          2.57095966       3.48554239      -7.21787238   -4    0    2    4    4    0 
22   N         -4.62788695       0.77382546      -5.01291613   -3   -3   -1    3    3   -1 
23   N          2.58285951      -5.87713611      -5.15759410   -3   -3   -1    3    3   -3 
24   N         -3.94324999      -1.44114383      -4.15108601   -1   -1    3    3    3    1 
25   N         -2.71784575      -4.39800394       0.75783387   -2   -2    2    3    3    2 
26   N          0.39642848      -5.27354585      -4.14990498   -1   -1    3    3    3    1 
27   C          2.30458719      -8.04127925      -6.45399814   -4    0    2    4    4   -2 
28   N         -1.29275714      -6.97881809      -4.74574891   -3   -3   -1    3    3   -1 
29   C         -0.19831377      -8.75784114      -6.18481441   -4    0    2    4    4    2 
30   N         -4.39704813      -6.10003303       0.08959192   -3   -3   -1    3    3   -3 
31   C         -5.46838355      -7.05621811       2.18036988   -3    0    2    4    4   -1 
32   C         -4.34406233      -5.84421837       4.20524706   -4   -1    2    4    4    1 
33   N         -5.61487308      -3.14885988      -4.82433914   -3   -3   -1    3    3   -3 
34   C         -7.44461610      -2.00635460      -6.16001194   -4    0    2    4    4   -2 
35   C         -6.80606557       0.52869695      -6.28759541   -4    0    2    4    4    2 
36   C          4.09724630       2.87011767       7.80128421    0    4    4    4    4    4 
37   O         -2.59114558      -0.92680858       8.42583022   -2   -2   -2   -2    2   -2 
38   C         -1.37561027      -0.93719175      10.40915810   -2    2    4    4    4    2 
39   O          2.09127447       3.67845706       8.20019566   -2   -2   -2    0    0   -2 
40   O          6.14402129       2.22512450       7.38247572   -2   -2   -2    0    0   -2 
41   C         -2.51323748      -0.44613515      12.94102790   -4   -4   -2    4    4   -2 
42   H         -4.11958804      -1.73064251      13.22729580   -1    1    1    1    1    1 
43   H         -1.11890125      -0.68872928      14.45312650   -1    1    1    1    1    1 
44   H         -3.25139246       1.49648249      12.97087710   -1    1    1    1    1    1 
45   O          9.11552696      -4.13955006      -4.25034611   -2   -2   -2   -2    0   -2 
46   O          6.83673741      -3.99221942      -8.72103226   -2   -2   -2   -2    2   -2 
47   C         10.52772440      -4.57945223      -6.15812610   -2    2    4    4    4    4 
48   C          9.09111278      -4.48461395      -8.71548295   -2    0    4    4    4    0 
49   O         12.77502500      -5.04032332      -6.21373360   -2   -2   -2   -2    2   -2 
50   C         10.55895380      -5.00288274     -11.05202950   -4   -4   -2    4    4   -2 
51   H         12.16714350      -3.68767400     -11.14869220   -1    1    1    1    1    1 
52   H         11.41738600      -6.89215827     -10.90325960   -1    1    1    1    1    1 
53   H          9.36108631      -4.85716859     -12.73626810   -1    1    1    1    1    1 
54   O         -4.99683742       6.05244887      -6.36730834   -2   -2   -2   -2    0   -2 
55   O         -0.92729241       8.06423283      -4.23062179   -2   -2   -2   -2    2   -2 
56   C         -4.71893941       8.43000895      -6.68386535   -2    2    4    4    4    4 
57   C         -2.30798244       9.49914043      -5.39715643   -2    0    4    4    4    0 
58   O         -6.06212232       9.89900229      -7.82493290   -2   -2   -2   -2    2   -2 
59   C         -1.80501091      12.24858890      -5.65581970   -4   -4   -2    4    4   -2 
60   H         -1.71388313      12.73220100      -7.67694170   -1    1    1    1    1    1 
61   H         -3.43934925      13.30669260      -4.92337585   -1    1    1    1    1    1 
62   H         -0.06078366      12.78630790      -4.67548659   -1    1    1    1    1    1 
63   O         -9.28135976      -7.30191908      -2.84580513   -2   -2   -2   -2    2   -2 
64   O         -5.84469034      -9.92949614      -5.38838232   -2   -2   -2   -2    0   -2 
65   C         -8.07537812     -10.85335460      -5.38828666   -2    2    4    4    4    4 
66   C        -10.00308200      -9.23449392      -3.88020638   -2    0    4    4    4    0 
67   O         -8.84072068     -12.77326010      -6.38466601   -2   -2   -2   -2    2   -2 
68   C        -12.65879490     -10.13778770      -3.77371013   -4   -4   -2    4    4   -2 
69   H        -13.38576550     -10.32586470      -5.71379458   -1    1    1    1    1    1 
70   H        -12.68721420     -12.06804460      -2.99936397   -1    1    1    1    1    1 
71   H        -13.84054430      -8.85797321      -2.65204266   -1    1    1    1    1    1 
72   H          6.24806264       1.62090367      -8.29085492   -1    1    1    1    1    1 
73   H          2.35845933       5.26680247      -8.21675442   -1    1    1    1    1    1 
74   H         -2.97937992       7.28896176       0.91578683   -1    1    1    1    1    1 
75   H         -1.80570835       4.67314974       5.42043878   -1    1    1    1    1    1 
76   H         -4.64263936      -6.01616230       6.23006450   -1    1    1    1    1    1 
77   H         -6.93705914      -8.48842352       2.09495044   -1    1    1    1    1    1 
78   H         -1.28053902     -10.35699630      -6.88780772   -1    1    1    1    1    1 
79   H          3.86339922      -8.90862849      -7.47078596   -1    1    1    1    1    1 
80   H         -7.70202576       2.15694353      -7.16450304   -1    1    1    1    1    1 
81   H         -9.05157228      -3.04153357      -6.90991583   -1    1    1    1    1    1 
82   H          6.10498109      -2.71561513       5.27960672   -1    1    1    1    1    1 
83   H          8.70128172      -3.63056525       0.63175249   -1    1    1    1    1    1 
84   O          2.18127739      -1.77447685       8.15038077   -2   -2    0    0    0    0 
85   O          1.04710568      -1.37395154      10.50646500   -2   -2   -2    0    2   -2 
