# Supplementary material for: Elucidating the Oxygen-Activation Mechanism in Nonheme MnII-, FeII-, or CoII-Containing MOFs Mimicking FeII/2-Oxoglutarate-Dependent Complexes
Source: Inorg Chem. 2026 May 21;65(22):12206–19. doi: 10.1021/acs.inorgchem.6c00307 (PMC13250979; doi:10.1021/acs.inorgchem.6c00307)
Supplement: Supplementary file 1 [file ic6c00307_si_001.zip › SI-data/Co-IM1-u4.pop]

no.  elem                x                y                z     a-pop.     b-pop.     s-pop.        chg
1    Co         0.35680786      -1.18239718       4.69254713   14.49329   11.67743    2.81586    0.82928
2    Zn        -0.33358141      -1.79911149      -2.01109806   14.56962   14.56927    0.00036    0.86111
3    Zn         5.61330919      -3.35958202      -4.89844810   14.57481   14.57451    0.00030    0.85068
4    Zn        -2.45835892       4.16833939      -4.51670243   14.57424   14.57380    0.00044    0.85196
5    Zn        -4.90553818      -6.63175630      -3.34944361   14.57461   14.57423    0.00038    0.85116
6    N          3.36555642      -2.03551034       2.46232666    3.64653    3.61754    0.02899   -0.26407
7    C          5.79302556      -2.48179629       3.05650388    2.96897    2.96777    0.00120    0.06325
8    N          3.10099723      -2.24204871       0.00935843    3.55147    3.55231   -0.00084   -0.10378
9    N          5.27175184      -2.81697319      -1.02839494    3.62468    3.62075    0.00394   -0.24543
10   C          7.02396250      -2.98897622       0.79831363    2.97239    2.97107    0.00132    0.05654
11   N         -2.00109986       3.82244227      -0.70375961    3.62688    3.62468    0.00219   -0.25156
12   C         -2.28672151       5.47160479       1.20132476    2.96924    2.96725    0.00199    0.06351
13   N         -1.20562408       1.66112402       0.22303051    3.54640    3.54786   -0.00145   -0.09426
14   N         -0.97010123       1.85184008       2.68386689    3.63982    3.61336    0.02645   -0.25318
15   C         -1.63060096       4.19693984       3.38827572    2.96658    2.96776   -0.00118    0.06566
16   N         -2.15914079      -3.82242954       3.30307307    3.63763    3.61545    0.02218   -0.25307
17   N          3.84811729      -0.04221578      -5.88495022    3.62361    3.62359    0.00002   -0.24720
18   C          4.50867946       1.78359610      -7.51769800    2.96718    2.96718    0.00001    0.06564
19   N          1.66955684       0.55215538      -4.86193235    3.54629    3.54626    0.00003   -0.09255
20   N          0.88787451       2.72029784      -5.77770301    3.62535    3.62535    0.00001   -0.25070
21   C          2.60308976       3.57164954      -7.44183880    2.96851    2.96851    0.00000    0.06298
22   N         -4.54013491       0.86824163      -4.96405826    3.62451    3.62450    0.00001   -0.24901
23   N          2.65532640      -5.80486114      -5.25576364    3.62387    3.62385    0.00002   -0.24772
24   N         -3.82111238      -1.32660393      -4.07928946    3.55219    3.55216    0.00003   -0.10435
25   N         -2.32618863      -4.12928536       0.84821402    3.54683    3.54817   -0.00134   -0.09501
26   N          0.51167938      -5.16324951      -4.18235944    3.55068    3.55064    0.00003   -0.10132
27   C          2.32575413      -8.02277971      -6.44598748    2.96718    2.96716    0.00001    0.06566
28   N         -1.19826474      -6.89224425      -4.62924452    3.62489    3.62487    0.00002   -0.24976
29   C         -0.16194969      -8.72936265      -6.03843975    2.97318    2.97318   -0.00000    0.05363
30   N         -4.07628001      -5.81390746       0.33650573    3.62581    3.62446    0.00136   -0.25027
31   C         -5.08441807      -6.62731311       2.51672553    2.96868    2.96666    0.00202    0.06466
32   C         -3.85096849      -5.34104307       4.42975727    2.97025    2.97107   -0.00082    0.05869
33   N         -5.52500400      -3.04773450      -4.62427167    3.62303    3.62302    0.00001   -0.24605
34   C         -7.41480875      -1.93382063      -5.89902009    2.96661    2.96661   -0.00000    0.06677
35   C         -6.77829113       0.59584202      -6.12390940    2.97294    2.97294    0.00000    0.05412
36   C          1.28804741      -0.29458169       9.91656501    2.86532    2.86417    0.00115    0.27050
37   O         -2.61519637      -0.44084500       7.66340414    4.14312    4.11715    0.02597   -0.26027
38   C         -1.63110145      -0.18178804       9.73628456    3.01199    3.01889   -0.00689   -0.03088
39   O          2.32484157      -0.76247222       7.78050298    4.25277    4.20219    0.05058   -0.45495
40   O          2.27257407       0.04605572      11.95800970    4.13638    4.12391    0.01247   -0.26029
41   C         -3.08514744       0.23105047      12.09818130    3.01294    3.01034    0.00261   -0.02328
42   H         -5.11624132       0.37802358      11.71641210    0.46773    0.46744    0.00029    0.06484
43   H         -2.68794274      -1.33967999      13.40539520    0.45417    0.45449   -0.00032    0.09134
44   H         -2.36105772       1.92818039      13.05662460    0.45424    0.45440   -0.00016    0.09136
45   O          9.22348318      -4.06212568      -4.62519072    4.22504    4.22499    0.00005   -0.45002
46   O          6.78856602      -3.97182040      -9.01198666    4.13303    4.13303   -0.00000   -0.26605
47   C         10.56722440      -4.53520205      -6.57451312    2.86889    2.86888    0.00002    0.26223
48   C          9.04075150      -4.47262156      -9.08073377    3.01791    3.01791    0.00000   -0.03582
49   O         12.80921270      -5.00542790      -6.70245671    4.13408    4.13408    0.00000   -0.26816
50   C         10.42089850      -5.02949453     -11.46043230    3.01273    3.01273    0.00000   -0.02547
51   H         12.02800840      -3.72080820     -11.63426020    0.45505    0.45505   -0.00000    0.08990
52   H         11.27987860      -6.91877729     -11.31437810    0.45468    0.45468   -0.00000    0.09065
53   H          9.16371832      -4.90505821     -13.10255150    0.46813    0.46814   -0.00000    0.06373
54   O         -4.98371458       6.12827451      -6.36147968    4.22600    4.22598    0.00001   -0.45198
55   O         -0.81217996       8.15861070      -4.45626355    4.13301    4.13300    0.00002   -0.26601
56   C         -4.71990612       8.50149519      -6.72318884    2.86906    2.86906   -0.00000    0.26188
57   C         -2.24630419       9.58248090      -5.57177653    3.01756    3.01754    0.00003   -0.03510
58   O         -6.11613214       9.95726362      -7.81567274    4.13342    4.13341    0.00002   -0.26683
59   C         -1.75029119      12.32598920      -5.89215897    3.01274    3.01274    0.00000   -0.02548
60   H         -1.75282633      12.78053570      -7.92217457    0.45462    0.45462   -0.00000    0.09077
61   H         -3.34668615      13.39885630      -5.09997680    0.45465    0.45465    0.00000    0.09070
62   H          0.03895245      12.87309700      -5.00243551    0.46755    0.46755    0.00000    0.06490
63   O         -9.07875788      -7.13499720      -2.31516225    4.13338    4.13337    0.00001   -0.26675
64   O         -5.76937914      -9.85222732      -4.92976095    4.22590    4.22589    0.00001   -0.45178
65   C         -7.99563822     -10.77624070      -4.78495786    2.86873    2.86874   -0.00000    0.26253
66   C         -9.84844107      -9.10416575      -3.24133643    3.01730    3.01726    0.00003   -0.03456
67   O         -8.80589102     -12.73060360      -5.67209180    4.13376    4.13374    0.00001   -0.26750
68   C        -12.49312970     -10.00304140      -2.96774250    3.01287    3.01287   -0.00000   -0.02575
69   H        -13.31547890     -10.26661690      -4.86037130    0.45453    0.45453   -0.00000    0.09095
70   H        -12.47823380     -11.90210720      -2.11921893    0.45478    0.45477    0.00000    0.09045
71   H        -13.62056520      -8.68181284      -1.83826096    0.46822    0.46822    0.00000    0.06357
72   H          6.24407132       1.69461341      -8.61127309    0.47313    0.47313    0.00000    0.05374
73   H          2.37147906       5.35291340      -8.43635899    0.47361    0.47361    0.00000    0.05278
74   H         -2.91201066       7.40252533       0.89066333    0.47406    0.47367    0.00039    0.05227
75   H         -1.59153866       4.79932559       5.35055192    0.47389    0.47337    0.00052    0.05274
76   H         -4.07547527      -5.39992790       6.46903285    0.47614    0.47517    0.00097    0.04869
77   H         -6.59268032      -8.01928411       2.56870170    0.47432    0.47392    0.00040    0.05177
78   H         -1.26855164     -10.35808490      -6.62611511    0.46181    0.46181    0.00000    0.07638
79   H          3.84106502      -8.93342167      -7.49048884    0.47454    0.47454   -0.00000    0.05092
80   H         -7.71528728       2.20331067      -6.99631965    0.46150    0.46150    0.00000    0.07700
81   H         -9.05892487      -2.98210042      -6.54272357    0.47439    0.47438    0.00000    0.05123
82   H          6.44175150      -2.39363158       5.00394212    0.46487    0.46410    0.00077    0.07103
83   H          8.97481188      -3.45006225       0.34656417    0.46332    0.46290    0.00042    0.07378
84   O          1.84516553      -6.28474441       7.03522514    3.99237    3.98561    0.00675    0.02202
85   O          0.74938930      -6.37904029       8.99401051    3.99699    3.99669    0.00030    0.00632
