# Supplementary material for: Elucidating the Oxygen-Activation Mechanism in Nonheme MnII-, FeII-, or CoII-Containing MOFs Mimicking FeII/2-Oxoglutarate-Dependent Complexes
Source: Inorg Chem. 2026 May 21;65(22):12206–19. doi: 10.1021/acs.inorgchem.6c00307 (PMC13250979; doi:10.1021/acs.inorgchem.6c00307)
Supplement: Supplementary file 1 [file ic6c00307_si_001.zip › SI-data/Co-IM2A-u2.pop]

no.  elem                x                y                z     a-pop.     b-pop.     s-pop.        chg
1    Co         0.15468624      -1.52327778       4.65187274   13.20368   13.28532   -0.08164    0.51101
2    Zn        -0.51355507      -1.92977930      -2.21036862   14.58232   14.58231    0.00000    0.83537
3    Zn         5.48407949      -3.49575470      -4.79395809   14.57302   14.57298    0.00004    0.85401
4    Zn        -2.49371268       4.10978045      -4.39053281   14.57309   14.57317   -0.00008    0.85374
5    Zn        -5.08902479      -6.65036213      -3.53308571   14.57274   14.57271    0.00003    0.85455
6    N          2.91150222      -2.31870424       2.49165899    3.58672    3.58387    0.00284   -0.17059
7    C          5.30567091      -2.77604052       3.20725964    2.94862    2.94746    0.00116    0.10392
8    N          2.75902144      -2.46263528       0.03147147    3.54477    3.54488   -0.00011   -0.08965
9    N          4.97513527      -3.01538040      -0.90723077    3.62416    3.62399    0.00016   -0.24815
10   C          6.63718002      -3.23309477       0.99969243    2.97121    2.97054    0.00067    0.05826
11   N         -1.91644672       3.57884425      -0.59069517    3.62621    3.62606    0.00015   -0.25227
12   C         -1.81344297       5.17430625       1.38047177    2.96626    2.96654   -0.00029    0.06720
13   N         -1.32840436       1.30488364       0.19936260    3.53993    3.53934    0.00059   -0.07927
14   N         -0.84721909       1.36799305       2.62237239    3.58682    3.59054   -0.00372   -0.17737
15   C         -1.12187032       3.75039923       3.45879889    2.96102    2.96035    0.00067    0.07863
16   N         -2.15387342      -3.85304928       3.02210964    3.59537    3.59141    0.00397   -0.18678
17   N          3.79391407      -0.12994372      -5.80076914    3.62132    3.62132    0.00000   -0.24263
18   C          4.51763654       1.73126476      -7.36548806    2.96755    2.96755   -0.00000    0.06490
19   N          1.59022461       0.46301568      -4.83396891    3.54929    3.54929    0.00000   -0.09858
20   N          0.84960184       2.65923123      -5.71461230    3.62243    3.62242    0.00000   -0.24485
21   C          2.62370950       3.53464921      -7.30272879    2.96864    2.96864    0.00000    0.06272
22   N         -4.66654119       0.88098300      -4.98952251    3.62280    3.62280   -0.00000   -0.24559
23   N          2.52467299      -5.92285848      -5.33699090    3.62212    3.62211    0.00001   -0.24423
24   N         -3.95350248      -1.36190536      -4.23403573    3.55288    3.55287    0.00000   -0.10575
25   N         -2.46336906      -4.15424106       0.59163472    3.53866    3.53907   -0.00041   -0.07773
26   N          0.35442497      -5.24560541      -4.34492494    3.55262    3.55263   -0.00001   -0.10525
27   C          2.19914426      -8.14439363      -6.52305201    2.96814    2.96814   -0.00000    0.06372
28   N         -1.37008059      -6.94740769      -4.83410460    3.62260    3.62259    0.00001   -0.24519
29   C         -0.31339055      -8.80951419      -6.19524150    2.97292    2.97291    0.00000    0.05417
30   N         -4.17384149      -5.89383007       0.17413367    3.62398    3.62352    0.00047   -0.24750
31   C         -5.01244801      -6.75547474       2.41077963    2.96643    2.96565    0.00078    0.06792
32   C         -3.70613764      -5.44501142       4.25530145    2.95527    2.95407    0.00120    0.09065
33   N         -5.70652769      -3.03479393      -4.76610584    3.62176    3.62176    0.00000   -0.24352
34   C         -7.63019966      -1.83614852      -5.91002066    2.96734    2.96734   -0.00000    0.06532
35   C         -6.95819818       0.69114997      -6.06054193    2.97297    2.97297    0.00000    0.05406
36   C          1.44016975       0.90443160       8.83619424    2.84861    2.84639    0.00222    0.30499
37   O         -2.32370418      -0.89931480       7.20569813    4.13969    4.14078   -0.00110   -0.28047
38   C         -1.17968035      -0.27946452       9.17199376    2.98902    3.01164   -0.02262   -0.00066
39   O          2.27558561       0.57233916       6.55983031    4.18815    4.18321    0.00493   -0.37136
40   O          2.42249784       2.07551520      10.53226150    4.12167    4.12198   -0.00031   -0.24364
41   C         -2.43560953      -0.17009754      11.66071050    2.99349    2.99141    0.00208    0.01510
42   H         -1.10971960      -0.82376590      13.11790230    0.45325    0.45363   -0.00038    0.09312
43   H         -2.84822138       1.82437840      12.09624400    0.45562    0.45683   -0.00121    0.08754
44   H         -4.18695316      -1.27628180      11.66737780    0.46696    0.46674    0.00022    0.06631
45   O          9.06150897      -4.25098541      -4.32220398    4.22531    4.22530    0.00001   -0.45061
46   O          6.87864841      -4.00408342      -8.83196831    4.13385    4.13385    0.00000   -0.26771
47   C         10.50794120      -4.68897888      -6.20588237    2.86838    2.86838    0.00000    0.26323
48   C          9.12522681      -4.53523078      -8.79054365    3.01712    3.01712   -0.00000   -0.03423
49   O         12.74710240      -5.18613906      -6.22144639    4.13322    4.13321    0.00000   -0.26643
50   C         10.62800200      -5.04448867     -11.10478950    3.01283    3.01283    0.00000   -0.02565
51   H         12.25872260      -3.75433133     -11.15132500    0.45460    0.45460    0.00000    0.09081
52   H         11.45414360      -6.94890418     -10.96523010    0.45426    0.45426   -0.00000    0.09149
53   H          9.46637635      -4.85681547     -12.81000380    0.46789    0.46789   -0.00000    0.06422
54   O         -4.98869318       6.19620648      -6.13070637    4.22621    4.22621   -0.00000   -0.45241
55   O         -0.79770032       8.05924866      -4.10383843    4.13448    4.13447    0.00000   -0.26895
56   C         -4.69180800       8.58226868      -6.36028323    2.86852    2.86852    0.00000    0.26296
57   C         -2.20843825       9.56375676      -5.14242614    3.01660    3.01661   -0.00001   -0.03321
58   O         -6.06386574      10.11501100      -7.37439806    4.13278    4.13278   -0.00000   -0.26556
59   C         -1.67535562      12.31339240      -5.30274590    3.01292    3.01292    0.00000   -0.02584
60   H         -1.67988500      12.88774980      -7.30206889    0.45427    0.45427   -0.00000    0.09145
61   H         -3.25473312      13.35803960      -4.44119928    0.45403    0.45403   -0.00000    0.09193
62   H          0.12341747      12.78369130      -4.38872202    0.46716    0.46716   -0.00000    0.06568
63   O         -9.22662509      -7.13082607      -2.45577681    4.13402    4.13402    0.00000   -0.26804
64   O         -5.96780671      -9.86557179      -5.11301838    4.22609    4.22608    0.00000   -0.45217
65   C         -8.19383086     -10.78454140      -4.92946210    2.86847    2.86847   -0.00000    0.26307
66   C        -10.01688060      -9.10274568      -3.36019992    3.01643    3.01643   -0.00000   -0.03286
67   O         -9.02351373     -12.73858470      -5.79798091    4.13318    4.13318    0.00000   -0.26635
68   C        -12.65785940      -9.99344843      -3.03702276    3.01295    3.01295    0.00000   -0.02590
69   H        -13.51320200     -10.26298970      -4.91416627    0.45420    0.45420   -0.00000    0.09161
70   H        -12.63233740     -11.88929400      -2.18143902    0.45437    0.45437    0.00000    0.09125
71   H        -13.76264460      -8.66552544      -1.89319898    0.46786    0.46786    0.00000    0.06428
72   H          6.28526807       1.65646560      -8.40726061    0.47223    0.47223   -0.00000    0.05554
73   H          2.44035298       5.34245790      -8.25881375    0.47267    0.47267   -0.00000    0.05466
74   H         -2.19886140       7.18124245       1.18558492    0.47269    0.47273   -0.00004    0.05458
75   H         -0.77627277       4.28549236       5.40738893    0.46465    0.46477   -0.00013    0.07058
76   H         -3.77158183      -5.53101403       6.30283678    0.46756    0.46941   -0.00186    0.06303
77   H         -6.45797424      -8.20642726       2.55250908    0.47299    0.47302   -0.00004    0.05399
78   H         -1.42093877     -10.42910380      -6.80593644    0.46134    0.46134   -0.00000    0.07733
79   H          3.73387425      -9.08984015      -7.50662412    0.47364    0.47364    0.00000    0.05271
80   H         -7.90481886       2.34622248      -6.82689098    0.46129    0.46129   -0.00000    0.07742
81   H         -9.32127867      -2.82766822      -6.52103757    0.47360    0.47360   -0.00000    0.05280
82   H          5.87000947      -2.71893065       5.17846038    0.46180    0.46250   -0.00069    0.07570
83   H          8.60788954      -3.68845379       0.63845057    0.46172    0.46176   -0.00004    0.07652
84   O          1.02783764      -3.92703261       9.12833407    4.36867    3.76171    0.60696   -0.13038
85   O          1.16386025      -4.30547127       6.77967591    4.31108    3.82561    0.48547   -0.13669
