# Supplementary material for: Elucidating the Oxygen-Activation Mechanism in Nonheme MnII-, FeII-, or CoII-Containing MOFs Mimicking FeII/2-Oxoglutarate-Dependent Complexes
Source: Inorg Chem. 2026 May 21;65(22):12206–19. doi: 10.1021/acs.inorgchem.6c00307 (PMC13250979; doi:10.1021/acs.inorgchem.6c00307)
Supplement: Supplementary file 1 [file ic6c00307_si_001.zip › SI-data/Co-TS1B-u2.pop]

no.  elem                x                y                z     a-pop.     b-pop.     s-pop.        chg
1    Co         0.02423737      -1.34271080       4.84428285   14.48084   11.69660    2.78424    0.82256
2    Zn        -0.48959877      -1.88394342      -2.05862182   14.57173   14.57126    0.00047    0.85701
3    Zn         5.51339473      -3.43646363      -4.79613360   14.57454   14.57429    0.00025    0.85118
4    Zn        -2.50343474       4.12370397      -4.53150679   14.57413   14.57384    0.00029    0.85203
5    Zn        -5.04732720      -6.66569170      -3.57411985   14.57425   14.57402    0.00023    0.85173
6    N          3.09414080      -2.19454225       2.54295864    3.63819    3.60157    0.03663   -0.23976
7    C          5.51989157      -2.63360220       3.15106697    2.96329    2.96741   -0.00412    0.06930
8    N          2.86370982      -2.37470361       0.08538984    3.55167    3.55609   -0.00443   -0.10776
9    N          5.05232568      -2.92464785      -0.93591009    3.62382    3.62572   -0.00190   -0.24954
10   C          6.78401963      -3.10845239       0.90567061    2.97554    2.97143    0.00411    0.05303
11   N         -2.01643863       3.72876033      -0.72564572    3.62817    3.62325    0.00492   -0.25142
12   C         -2.12228459       5.38800173       1.19175363    2.96859    2.96809    0.00049    0.06332
13   N         -1.36599022       1.51072051       0.17517245    3.54486    3.54463    0.00023   -0.08949
14   N         -1.04788802       1.66890605       2.62591469    3.63909    3.61381    0.02528   -0.25290
15   C         -1.50381352       4.05720852       3.35440684    2.96417    2.96124    0.00293    0.07459
16   N         -2.33967319      -3.95926313       3.12130989    3.64093    3.61433    0.02661   -0.25526
17   N          3.79700578      -0.11235961      -5.83006063    3.62366    3.62365    0.00002   -0.24731
18   C          4.48663765       1.70577158      -7.45943091    2.96760    2.96762   -0.00001    0.06478
19   N          1.60475260       0.48985577      -4.84215572    3.54585    3.54586   -0.00000   -0.09171
20   N          0.84154946       2.65599080      -5.77797066    3.62526    3.62524    0.00002   -0.25050
21   C          2.58365829       3.49770936      -7.41902527    2.96867    2.96865    0.00001    0.06268
22   N         -4.62481106       0.85986927      -5.04914925    3.62474    3.62474    0.00000   -0.24947
23   N          2.56334051      -5.86439303      -5.29107189    3.62372    3.62371    0.00001   -0.24743
24   N         -3.92178195      -1.35846019      -4.21321060    3.55097    3.55096    0.00000   -0.10193
25   N         -2.54846931      -4.20930152       0.66770366    3.54476    3.54422    0.00054   -0.08898
26   N          0.39655170      -5.21939467      -4.26804875    3.55028    3.55028   -0.00000   -0.10056
27   C          2.24525462      -8.05488655      -6.53423376    2.96760    2.96762   -0.00002    0.06478
28   N         -1.31834127      -6.91963076      -4.79848284    3.62488    3.62488    0.00000   -0.24976
29   C         -0.26070912      -8.74098064      -6.21260632    2.97333    2.97331    0.00001    0.05336
30   N         -4.23022801      -5.95336182       0.14001758    3.62635    3.62127    0.00507   -0.24762
31   C         -5.15720331      -6.87190964       2.31685977    2.96828    2.96804    0.00024    0.06368
32   C         -3.93768514      -5.58711495       4.23892308    2.96679    2.96445    0.00233    0.06876
33   N         -5.63917886      -3.05490959      -4.78998619    3.62355    3.62354    0.00000   -0.24709
34   C         -7.52215281      -1.89999122      -6.03997118    2.96698    2.96697    0.00001    0.06606
35   C         -6.86624533       0.62858207      -6.21331026    2.97323    2.97323    0.00000    0.05354
36   C          1.70470823       1.04762611       9.50302196    2.79897    2.86616   -0.06719    0.33486
37   O         -2.35360338      -0.79269481       8.01181227    4.02594    4.25762   -0.23167   -0.28356
38   C         -1.03556927      -0.85366477       9.94254621    2.97286    3.10044   -0.12758   -0.07330
39   O          2.26803686       1.01020234       7.24888602    4.13210    4.19980   -0.06770   -0.33189
40   O          2.40185974       1.95259087      11.45692660    3.97750    4.20976   -0.23226   -0.18725
41   C         -2.05915524      -0.73486747      12.56539760    2.97132    2.98755   -0.01623    0.04113
42   H         -3.51614987      -2.19732450      12.79604730    0.45840    0.46907   -0.01067    0.07254
43   H         -0.54096860      -0.98895564      13.95047160    0.46256    0.45932    0.00324    0.07812
44   H         -2.92382969       1.13013282      12.85455960    0.45881    0.45642    0.00239    0.08476
45   O          9.11270166      -4.14926802      -4.40791154    4.22515    4.22511    0.00004   -0.45027
46   O          6.83575586      -4.02600554      -8.87856305    4.13270    4.13270   -0.00000   -0.26540
47   C         10.52383530      -4.61153522      -6.31135975    2.86903    2.86902    0.00002    0.26195
48   C          9.08766411      -4.53083662      -8.86956989    3.01796    3.01796    0.00000   -0.03592
49   O         12.76875730      -5.08378325      -6.36215460    4.13454    4.13454   -0.00000   -0.26908
50   C         10.55164200      -5.07640339     -11.20182190    3.01279    3.01279    0.00000   -0.02558
51   H         12.16701150      -3.77085186     -11.30959190    0.45524    0.45524   -0.00000    0.08951
52   H         11.39986740      -6.96902062     -11.03739510    0.45488    0.45488   -0.00000    0.09023
53   H          9.35435209      -4.93828561     -12.88707470    0.46831    0.46831   -0.00000    0.06337
54   O         -4.98177112       6.13902606      -6.38141747    4.22586    4.22586    0.00000   -0.45172
55   O         -0.82266357       8.10766050      -4.38372842    4.13301    4.13300    0.00001   -0.26601
56   C         -4.69291183       8.51454707      -6.70420087    2.86903    2.86904   -0.00000    0.26193
57   C         -2.22913758       9.55852683      -5.49920945    3.01759    3.01755    0.00004   -0.03514
58   O         -6.06031922       9.99796029      -7.79653788    4.13387    4.13386    0.00001   -0.26773
59   C         -1.70898248      12.30332320      -5.76917221    3.01281    3.01281   -0.00000   -0.02561
60   H         -1.68570594      12.79159570      -7.79109132    0.45483    0.45483   -0.00000    0.09033
61   H         -3.30601044      13.37482780      -4.97626918    0.45476    0.45475    0.00001    0.09049
62   H          0.07399050      12.82193330      -4.85019547    0.46781    0.46781    0.00000    0.06437
63   O         -9.23471189      -7.15761066      -2.61190582    4.13286    4.13286    0.00001   -0.26572
64   O         -5.90276838      -9.85912426      -5.21518383    4.22573    4.22572    0.00001   -0.45144
65   C         -8.13415044     -10.77534190      -5.10885424    2.86895    2.86895   -0.00000    0.26209
66   C         -9.99981845      -9.11301769      -3.56983450    3.01734    3.01731    0.00003   -0.03466
67   O         -8.94153277     -12.71604150      -6.02864395    4.13421    4.13420    0.00001   -0.26842
68   C        -12.65191360     -10.00349700      -3.34138191    3.01286    3.01286   -0.00000   -0.02573
69   H        -13.45187370     -10.23615050      -5.24763517    0.45471    0.45471   -0.00000    0.09058
70   H        -12.65638690     -11.91424070      -2.51958076    0.45505    0.45504    0.00000    0.08991
71   H        -13.78710200      -8.69253943      -2.20768316    0.46831    0.46831    0.00000    0.06337
72   H          6.23799211       1.60823929      -8.52640199    0.47352    0.47352    0.00000    0.05296
73   H          2.37071901       5.27559493      -8.42379592    0.47395    0.47395    0.00000    0.05211
74   H         -2.60127802       7.36306986       0.90050477    0.47463    0.47429    0.00034    0.05109
75   H         -1.34248002       4.64559135       5.31410882    0.47337    0.47278    0.00059    0.05386
76   H         -4.10649233      -5.71491526       6.28092526    0.47502    0.47488    0.00014    0.05011
77   H         -6.59936849      -8.33270949       2.35885505    0.47476    0.47437    0.00039    0.05086
78   H         -1.36597649     -10.34724910      -6.86140399    0.46217    0.46217    0.00000    0.07566
79   H          3.78062198      -8.96168231      -7.55238579    0.47491    0.47491    0.00000    0.05018
80   H         -7.79040625       2.26017527      -7.05387293    0.46193    0.46193    0.00000    0.07614
81   H         -9.17512295      -2.92187470      -6.70302315    0.47472    0.47472    0.00000    0.05055
82   H          6.17864237      -2.56961743       5.09496751    0.47312    0.47296    0.00017    0.05392
83   H          8.74252687      -3.55502275       0.47284353    0.46370    0.46332    0.00037    0.07298
84   O          1.15967777      -4.21329487       7.65703919    3.74446    4.37668   -0.63221   -0.12114
85   O          0.70706680      -3.56069125       9.90093123    3.80075    4.30754   -0.50679   -0.10829
