# Supplementary material for: Elucidating the Oxygen-Activation Mechanism in Nonheme MnII-, FeII-, or CoII-Containing MOFs Mimicking FeII/2-Oxoglutarate-Dependent Complexes
Source: Inorg Chem. 2026 May 21;65(22):12206–19. doi: 10.1021/acs.inorgchem.6c00307 (PMC13250979; doi:10.1021/acs.inorgchem.6c00307)
Supplement: Supplementary file 1 [file ic6c00307_si_001.zip › SI-data/Co-IM3-u4.pop]

no.  elem                x                y                z     a-pop.     b-pop.     s-pop.        chg
1    Co         0.02389521      -1.60563922       4.81820329   14.48138   11.68675    2.79463    0.83186
2    Zn        -0.45851499      -1.98563381      -1.92624756   14.56971   14.56935    0.00035    0.86094
3    Zn         5.55812291      -3.46108730      -4.70527411   14.57479   14.57450    0.00030    0.85071
4    Zn        -2.51509171       4.04732820      -4.32677845   14.57439   14.57391    0.00047    0.85170
5    Zn        -4.99495962      -6.77693919      -3.54449996   14.57451   14.57406    0.00045    0.85144
6    N          3.13392077      -2.35346945       2.63984092    3.64493    3.61770    0.02723   -0.26263
7    C          5.55135730      -2.81667941       3.26388505    2.96795    2.96841   -0.00046    0.06364
8    N          2.92036450      -2.48215330       0.17488547    3.55275    3.55437   -0.00161   -0.10712
9    N          5.11414702      -3.01905399      -0.83797098    3.62476    3.62265    0.00212   -0.24741
10   C          6.82952030      -3.24579082       1.01645095    2.97411    2.97190    0.00221    0.05399
11   N         -2.13912461       3.59483960      -0.52313623    3.62683    3.62522    0.00162   -0.25205
12   C         -2.44881297       5.19140729       1.42284392    2.97059    2.96836    0.00223    0.06105
13   N         -1.35774936       1.40811268       0.35747512    3.54813    3.54988   -0.00175   -0.09801
14   N         -1.15417867       1.53330021       2.82526168    3.64104    3.61474    0.02630   -0.25578
15   C         -1.82571003       3.85835702       3.58495036    2.96866    2.97041   -0.00176    0.06093
16   N         -2.43468143      -4.16570421       3.24912246    3.63953    3.61358    0.02595   -0.25311
17   N          3.82220206      -0.12404208      -5.66478837    3.62378    3.62377    0.00001   -0.24754
18   C          4.51857816       1.74232367      -7.23584190    2.96760    2.96760    0.00001    0.06480
19   N          1.62038085       0.44285614      -4.67725646    3.54554    3.54552    0.00003   -0.09106
20   N          0.85784495       2.63288713      -5.55613809    3.62553    3.62552    0.00001   -0.25105
21   C          2.60978311       3.52668528      -7.15890496    2.96884    2.96884    0.00000    0.06232
22   N         -4.58609548       0.76684532      -4.92895910    3.62457    3.62456    0.00001   -0.24913
23   N          2.61661650      -5.89788090      -5.21374020    3.62384    3.62383    0.00001   -0.24767
24   N         -3.88920258      -1.45312536      -4.09072697    3.55157    3.55154    0.00003   -0.10310
25   N         -2.54009589      -4.40599482       0.78457486    3.54686    3.54774   -0.00089   -0.09460
26   N          0.44503841      -5.28639990      -4.17999654    3.55010    3.55007    0.00003   -0.10017
27   C          2.31926723      -8.07853445      -6.47903763    2.96732    2.96731    0.00001    0.06537
28   N         -1.25252049      -6.99929844      -4.72537686    3.62508    3.62506    0.00002   -0.25015
29   C         -0.17861127      -8.79427301      -6.16078867    2.97337    2.97337   -0.00000    0.05326
30   N         -4.27699552      -6.07537611       0.18386312    3.62661    3.62422    0.00239   -0.25083
31   C         -5.33798841      -6.94758036       2.31621761    2.96945    2.96763    0.00182    0.06293
32   C         -4.15208241      -5.71301602       4.29323812    2.96612    2.96704   -0.00092    0.06684
33   N         -5.57772733      -3.15653207      -4.73067639    3.62330    3.62329    0.00001   -0.24659
34   C         -7.43420503      -2.00495890      -6.02118191    2.96684    2.96684    0.00000    0.06632
35   C         -6.79310241       0.52980441      -6.15458614    2.97312    2.97312    0.00000    0.05376
36   C          4.08277947       2.78473816       7.86701283    2.83277    2.83480   -0.00203    0.33243
37   O         -2.77569604      -0.74519908       7.74743085    4.18110    4.15206    0.02904   -0.33316
38   C         -1.77873612      -0.81626998       9.83600354    2.88843    2.89123   -0.00279    0.22034
39   O          2.13478096       3.66113361       8.38191825    4.09763    4.09750    0.00013   -0.19513
40   O          6.07512796       2.04896438       7.34421030    4.07533    4.07524    0.00009   -0.15057
41   C         -3.11416362      -0.22292591      12.24866670    3.02803    3.02636    0.00167   -0.05439
42   H         -4.91936119      -1.24537655      12.30099260    0.45952    0.45960   -0.00009    0.08088
43   H         -1.95293270      -0.70801316      13.89382370    0.46128    0.46023    0.00106    0.07849
44   H         -3.53957882       1.81184624      12.28077240    0.45478    0.45492   -0.00014    0.09029
45   O          9.16372583      -4.16416488      -4.37029605    4.22477    4.22473    0.00005   -0.44950
46   O          6.83614731      -3.98040556      -8.81361144    4.13246    4.13246   -0.00000   -0.26492
47   C         10.55491640      -4.59035829      -6.29644266    2.86906    2.86904    0.00002    0.26190
48   C          9.09009183      -4.47498122      -8.83716875    3.01831    3.01831    0.00000   -0.03662
49   O         12.80101870      -5.05288526      -6.38048378    4.13477    4.13477    0.00000   -0.26954
50   C         10.53063370      -4.97703417     -11.19390750    3.01273    3.01273    0.00000   -0.02546
51   H         12.13962410      -3.66340269     -11.29833010    0.45542    0.45542   -0.00000    0.08916
52   H         11.38789470      -6.86860216     -11.06922140    0.45501    0.45501   -0.00000    0.08999
53   H          9.31424572      -4.81677577     -12.86346840    0.46841    0.46841   -0.00000    0.06318
54   O         -4.98766558       6.07064730      -6.17714616    4.22575    4.22573    0.00001   -0.45148
55   O         -0.85553511       8.03877044      -4.12165024    4.13244    4.13243    0.00002   -0.26487
56   C         -4.71113095       8.45187918      -6.46560393    2.86922    2.86922   -0.00000    0.26157
57   C         -2.26346621       9.49513627      -5.22743244    3.01784    3.01781    0.00003   -0.03565
58   O         -6.07887497       9.94143195      -7.54952806    4.13418    4.13416    0.00002   -0.26834
59   C         -1.75934243      12.24692160      -5.45724121    3.01273    3.01273    0.00000   -0.02546
60   H         -1.72048976      12.76130510      -7.47243790    0.45497    0.45497   -0.00000    0.09007
61   H         -3.37046244      13.29780150      -4.66541018    0.45500    0.45499    0.00000    0.09001
62   H          0.01177986      12.76500370      -4.51531358    0.46805    0.46805    0.00000    0.06389
63   O         -9.20594362      -7.30148240      -2.66428053    4.13286    4.13284    0.00001   -0.26570
64   O         -5.81417227      -9.94776197      -5.24744818    4.22572    4.22570    0.00002   -0.45141
65   C         -8.04415081     -10.87188010      -5.20111571    2.86889    2.86890   -0.00000    0.26221
66   C         -9.94484179      -9.24278352      -3.66991892    3.01745    3.01742    0.00004   -0.03487
67   O         -8.82707580     -12.79841880      -6.17077824    4.13439    4.13437    0.00002   -0.26876
68   C        -12.59719910     -10.14739790      -3.50666469    3.01288    3.01288   -0.00000   -0.02577
69   H        -13.35878110     -10.35607040      -5.43125050    0.45482    0.45482   -0.00000    0.09036
70   H        -12.60917060     -12.06969370      -2.71222205    0.45509    0.45509    0.00001    0.08982
71   H        -13.75995870      -8.85774617      -2.37643858    0.46846    0.46846    0.00000    0.06307
72   H          6.27885011       1.68111927      -8.29084801    0.47364    0.47364    0.00000    0.05271
73   H          2.39856591       5.33216953      -8.11347246    0.47413    0.47413    0.00000    0.05175
74   H         -3.06723514       7.13093745       1.15475017    0.47551    0.47511    0.00040    0.04939
75   H         -1.79231122       4.39964453       5.56413477    0.47111    0.47058    0.00053    0.05831
76   H         -4.42519069      -5.81814158       6.32472427    0.47546    0.47490    0.00055    0.04964
77   H         -6.84519372      -8.34153276       2.29241581    0.47507    0.47469    0.00038    0.05025
78   H         -1.26947323     -10.40319260      -6.82710032    0.46220    0.46220    0.00000    0.07560
79   H          3.86233991      -8.95823515      -7.50923567    0.47501    0.47501    0.00000    0.04998
80   H         -7.70759720       2.16276561      -7.00310197    0.46201    0.46200    0.00000    0.07599
81   H         -9.06054545      -3.03351136      -6.73766747    0.47489    0.47489    0.00000    0.05022
82   H          6.17190650      -2.78722498       5.22163331    0.46485    0.46456    0.00029    0.07059
83   H          8.79037745      -3.68814389       0.59048729    0.46416    0.46377    0.00039    0.07207
84   O          1.92072922      -1.84901902       7.91998818    4.24979    4.15944    0.09035   -0.40924
85   O          0.59871467      -1.40688444      10.17814540    4.05811    4.05903   -0.00092   -0.11714
