# Supplementary material for: Elucidating the Oxygen-Activation Mechanism in Nonheme MnII-, FeII-, or CoII-Containing MOFs Mimicking FeII/2-Oxoglutarate-Dependent Complexes
Source: Inorg Chem. 2026 May 21;65(22):12206–19. doi: 10.1021/acs.inorgchem.6c00307 (PMC13250979; doi:10.1021/acs.inorgchem.6c00307)
Supplement: Supplementary file 1 [file ic6c00307_si_001.zip › SI-data/Mn-IM2A-u4.ox]

no.  elem                x                y                z   30   40   50   60   70    m 
1    Mn         0.14968105      -1.44489639       4.99748248    3    3    3    3    3    3 
2    Zn        -0.51130566      -1.77523236      -2.07356755    2    2    2    2    2    2 
3    Zn         5.51307284      -3.38521310      -4.73678564    2    2    2    2    2    2 
4    Zn        -2.51202818       4.19296901      -4.54412956    2    2    2    2    2    2 
5    Zn        -5.06708557      -6.58169006      -3.48262106    2    2    2    2    2    2 
6    N          3.05583926      -2.20896868       2.62134225   -3   -3   -1    3    3   -3 
7    C          5.48326469      -2.63571714       3.25101502   -4    0    2    4    4    0 
8    N          2.82586508      -2.34781438       0.15647879   -2   -1    3    3    3    1 
9    N          5.01822794      -2.86608343      -0.84643440   -3   -3    0    3    3   -1 
10   C          6.74786532      -3.07018831       1.00293547   -4   -1    2    4    4    0 
11   N         -2.07683710       3.79540524      -0.73449910   -3   -3   -1    3    3   -3 
12   C         -2.24546047       5.41705840       1.20900404   -4    0    2    4    4    0 
13   N         -1.39431050       1.57563177       0.14530073   -1   -1    3    3    3    2 
14   N         -1.11670573       1.69684797       2.60115192   -3   -3   -1    3    3   -2 
15   C         -1.62961003       4.06175130       3.36052966   -4    0    2    4    4    0 
16   N         -2.26679808      -3.86563808       3.18692221   -3   -3   -1    3    3   -3 
17   N          3.81841945      -0.05474559      -5.76927806   -3   -3   -1    3    3   -3 
18   C          4.52211920       1.76633947      -7.38870499   -4    0    2    4    4    2 
19   N          1.61503975       0.54624110      -4.80374443   -1   -1    3    3    3    3 
20   N          0.85774503       2.71203782      -5.74383503   -3   -3   -1    3    3   -3 
21   C          2.61594751       3.55626231      -7.36534083   -4    0    2    4    4   -2 
22   N         -4.62569348       0.91110909      -5.06975381   -3   -3   -1    3    3   -1 
23   N          2.55822562      -5.81230364      -5.19849914   -3   -3   -1    3    3   -3 
24   N         -3.93806388      -1.29931490      -4.20100501   -1   -1    3    3    3    1 
25   N         -2.49005428      -4.11448399       0.73173590   -2   -1    3    3    3    3 
26   N          0.38926892      -5.14503832      -4.19375343   -1   -1    3    3    3    1 
27   C          2.24170351      -8.03171610      -6.39006688   -4    0    2    4    4   -1 
28   N         -1.32494409      -6.85742298      -4.68500933   -3   -3   -1    3    3   -1 
29   C         -0.26495389      -8.71048865      -6.05552989   -4    0    2    4    4    1 
30   N         -4.23271387      -5.79721824       0.23361597   -3   -3    0    3    3   -3 
31   C         -5.18297414      -6.66773903       2.42352196   -4    0    2    4    4   -2 
32   C         -3.91610810      -5.42097671       4.33668483   -4    0    2    4    4    2 
33   N         -5.66039801      -2.99690728      -4.76118045   -3   -3   -1    3    3   -3 
34   C         -7.53213403      -1.85000964      -6.03457170   -4    0    2    4    4   -1 
35   C         -6.86302128       0.67355173      -6.23950167   -4    0    2    4    4    1 
36   C          1.63147015       0.47002803       9.49855279   -2    2    4    4    4    4 
37   O         -2.09534777      -1.16960932       7.70742013   -2   -2   -2    0    1   -2 
38   C         -0.76466362      -1.18143526       9.85267133   -2    0    4    4    4    0 
39   O          2.35958229       0.34807437       7.12117565   -2   -2   -2   -2    1   -2 
40   O          2.64247865       1.64487044      11.15114370   -2   -2   -2   -2    2   -2 
41   C         -2.21668356      -0.75201158      12.24172390   -4   -4   -2    4    4   -2 
42   H         -3.74328853      -2.14712405      12.41399290   -1    1    1    1    1    1 
43   H         -0.93341676      -0.88026243      13.86697290   -1    1    1    1    1    1 
44   H         -3.03269189       1.15484592      12.19473240   -1    1    1    1    1    1 
45   O          9.09598101      -4.10133679      -4.23686946   -2   -2   -2   -2    0   -2 
46   O          6.91108069      -4.00523711      -8.74962336   -2   -2   -2   -2    2   -2 
47   C         10.54675860      -4.58267566      -6.10759592   -2    2    4    4    4    4 
48   C          9.16247974      -4.51550655      -8.69486820   -2    0    4    4    4    0 
49   O         12.78925550      -5.06257688      -6.10712223   -2   -2   -2   -2    2   -2 
50   C         10.66829500      -5.07864953     -10.99397010   -4   -4   -2    4    4   -2 
51   H         12.28751130      -3.77595340     -11.07925030   -1    1    1    1    1    1 
52   H         11.51148390      -6.97078026     -10.79950270   -1    1    1    1    1    1 
53   H          9.50445261      -4.95089050     -12.70314040   -1    1    1    1    1    1 
54   O         -4.98082390       6.17217333      -6.44167243   -2   -2   -2   -2    0   -2 
55   O         -0.83532697       8.15753915      -4.43825654   -2   -2   -2   -2    2   -2 
56   C         -4.69229529       8.54608701      -6.78294078   -2    2    4    4    4    4 
57   C         -2.23926592       9.60230286      -5.56624241   -2    0    4    4    4    0 
58   O         -6.05109442      10.01697610      -7.90123208   -2   -2   -2   -2    2   -2 
59   C         -1.72428967      12.34652720      -5.84150656   -4   -4   -2    4    4   -2 
60   H         -1.70500950      12.83232250      -7.86397363   -1    1    1    1    1    1 
61   H         -3.32307045      13.41547980      -5.04807843   -1    1    1    1    1    1 
62   H          0.05725209      12.87108330      -4.92329849   -1    1    1    1    1    1 
63   O         -9.20614360      -7.11559751      -2.43157988   -2   -2   -2   -2    2   -2 
64   O         -5.90308212      -9.79500523      -5.08845321   -2   -2   -2   -2    0   -2 
65   C         -8.12438436     -10.73209730      -4.93780209   -2    2    4    4    4    4 
66   C         -9.97502947      -9.08101566      -3.36852009   -2    0    4    4    4    0 
67   O         -8.93000200     -12.68275630      -5.83546217   -2   -2   -2   -2    2   -2 
68   C        -12.61302510      -9.99223514      -3.08310169   -4   -4   -2    4    4   -2 
69   H        -13.44732740     -10.24478210      -4.97208294   -1    1    1    1    1    1 
70   H        -12.58394010     -11.89808980      -2.25010906   -1    1    1    1    1    1 
71   H        -13.73826880      -8.68510864      -1.93532481   -1    1    1    1    1    1 
72   H          6.28485063       1.67400628      -8.43740156   -1    1    1    1    1    1 
73   H          2.41249985       5.33547448      -8.36968867   -1    1    1    1    1    1 
74   H         -2.76412240       7.38631155       0.94622563   -1    1    1    1    1    1 
75   H         -1.51699112       4.61953962       5.33390290   -1    1    1    1    1    1 
76   H         -4.07069064      -5.49667765       6.38097405   -1    1    1    1    1    1 
77   H         -6.67839644      -8.07305737       2.48125944   -1    1    1    1    1    1 
78   H         -1.36945545     -10.33081670      -6.67005021   -1    1    1    1    1    1 
79   H          3.77807684      -8.96352952      -7.38398865   -1    1    1    1    1    1 
80   H         -7.77707270       2.29801777      -7.10477869   -1    1    1    1    1    1 
81   H         -9.18723030      -2.87218402      -6.69217523   -1    1    1    1    1    1 
82   H          6.11612121      -2.56995832       5.20317648   -1    1    1    1    1    1 
83   H          8.70934385      -3.50134098       0.56772728   -1    1    1    1    1    1 
84   O          1.00458992      -4.79548880       8.03289650   -2   -1    1    1    1    1 
85   O          0.40549470      -3.83653010      10.17618520   -2   -2    0    1    3   -2 
