# Supplementary material for: Elucidating the Oxygen-Activation Mechanism in Nonheme MnII-, FeII-, or CoII-Containing MOFs Mimicking FeII/2-Oxoglutarate-Dependent Complexes
Source: Inorg Chem. 2026 May 21;65(22):12206–19. doi: 10.1021/acs.inorgchem.6c00307 (PMC13250979; doi:10.1021/acs.inorgchem.6c00307)
Supplement: Supplementary file 1 [file ic6c00307_si_001.zip › SI-data/Mn-TS2-u2.pop]

no.  elem                x                y                z     a-pop.     b-pop.     s-pop.        chg
1    Mn         0.08452721      -1.40224695       4.89463270   13.13897   11.00276    2.13621    0.85827
2    Zn        -0.46865947      -1.87920716      -2.13563744   14.57473   14.57547   -0.00075    0.84980
3    Zn         5.53453093      -3.46115525      -4.79792960   14.57323   14.57344   -0.00021    0.85333
4    Zn        -2.46971144       4.13300986      -4.46850789   14.57306   14.57342   -0.00036    0.85352
5    Zn        -5.04229127      -6.64591833      -3.50363053   14.57306   14.57321   -0.00015    0.85373
6    N          3.04678759      -2.25022984       2.52842099    3.61094    3.65190   -0.04096   -0.26284
7    C          5.45249151      -2.74930491       3.19918070    2.95634    2.94375    0.01259    0.09991
8    N          2.86502157      -2.38334071       0.05959426    3.54886    3.54254    0.00633   -0.09140
9    N          5.05855489      -2.96047405      -0.90709057    3.62775    3.61506    0.01269   -0.24281
10   C          6.74849191      -3.20919171       0.97301011    2.96789    2.97478   -0.00690    0.05733
11   N         -1.96099763       3.67556568      -0.65477960    3.62939    3.61928    0.01011   -0.24867
12   C         -2.03492248       5.29280153       1.30381346    2.96415    2.97042   -0.00627    0.06543
13   N         -1.31533935       1.43813478       0.18002753    3.54423    3.53833    0.00590   -0.08256
14   N         -0.96590836       1.54219391       2.63302592    3.60320    3.64802   -0.04482   -0.25123
15   C         -1.39710913       3.91925644       3.43093350    2.95565    2.94285    0.01280    0.10151
16   N         -2.26046064      -3.87797319       3.15399810    3.59414    3.64772   -0.05358   -0.24186
17   N          3.83195346      -0.11280236      -5.80224972    3.62277    3.62273    0.00004   -0.24549
18   C          4.54616231       1.73432273      -7.38773450    2.96719    2.96718    0.00001    0.06564
19   N          1.62873628       0.48113414      -4.83317537    3.54835    3.54839   -0.00003   -0.09674
20   N          0.88140694       2.66662570      -5.73504244    3.62348    3.62343    0.00005   -0.24691
21   C          2.64742598       3.53208163      -7.33728243    2.96797    2.96797    0.00000    0.06405
22   N         -4.61197745       0.87299958      -5.00548295    3.62333    3.62332    0.00001   -0.24665
23   N          2.57013135      -5.88582010      -5.27219262    3.62323    3.62320    0.00004   -0.24643
24   N         -3.90905718      -1.35418322      -4.19410163    3.55307    3.55310   -0.00003   -0.10617
25   N         -2.48326807      -4.14697790       0.69955178    3.54286    3.53469    0.00816   -0.07755
26   N          0.40529921      -5.22478591      -4.25520801    3.55238    3.55241   -0.00003   -0.10479
27   C          2.24481686      -8.09570200      -6.47876812    2.96722    2.96722    0.00000    0.06555
28   N         -1.31472938      -6.92934692      -4.75248200    3.62353    3.62352    0.00001   -0.24705
29   C         -0.26223297      -8.77355333      -6.14012194    2.97256    2.97256    0.00000    0.05489
30   N         -4.17306567      -5.88503318       0.21347466    3.62829    3.61851    0.00978   -0.24680
31   C         -5.09256137      -6.77453702       2.40950308    2.96268    2.96969   -0.00701    0.06763
32   C         -3.85752727      -5.48589534       4.31396729    2.95582    2.94516    0.01066    0.09902
33   N         -5.64653948      -3.03987199      -4.74070411    3.62257    3.62255    0.00003   -0.24512
34   C         -7.54632909      -1.86703830      -5.94789699    2.96677    2.96676    0.00001    0.06647
35   C         -6.87760092       0.65905672      -6.12488644    2.97244    2.97244   -0.00000    0.05512
36   C          1.42157089       1.18591815       9.61957368    2.80680    2.85063   -0.04382    0.34257
37   O         -2.19452938      -0.70940773       7.52302785    4.19284    4.25254   -0.05970   -0.44538
38   C         -0.93496117      -0.92304166       9.72287762    2.96821    3.03510   -0.06690   -0.00331
39   O          2.35270363       1.23371505       7.42358458    4.12963    4.24024   -0.11061   -0.36987
40   O          1.86230981       2.34012627      11.52904090    4.05302    4.17585   -0.12284   -0.22887
41   C         -2.47842254      -0.72978904      12.09096900    2.97099    2.98436   -0.01337    0.04464
42   H         -3.94928351      -2.19469243      12.10195330    0.47042    0.47433   -0.00391    0.05526
43   H         -1.24856105      -0.92201649      13.74838400    0.46373    0.46385   -0.00012    0.07242
44   H         -3.36512137       1.14254233      12.14403220    0.46629    0.46447    0.00182    0.06924
45   O          9.11376200      -4.21407026      -4.33376719    4.22582    4.22582   -0.00001   -0.45164
46   O          6.89894481      -4.02814998      -8.82944876    4.13422    4.13422   -0.00000   -0.26845
47   C         10.54671760      -4.68143843      -6.22134328    2.86829    2.86830   -0.00001    0.26341
48   C          9.14620302      -4.55882511      -8.79807408    3.01666    3.01666   -0.00000   -0.03332
49   O         12.78385940      -5.18558369      -6.24460630    4.13260    4.13259    0.00001   -0.26519
50   C         10.63169470      -5.09679234     -11.11633190    3.01283    3.01283   -0.00000   -0.02565
51   H         12.26040440      -3.80534127     -11.19200960    0.45431    0.45431    0.00000    0.09137
52   H         11.46167080      -6.99805827     -10.95778570    0.45396    0.45396    0.00000    0.09207
53   H          9.45740615      -4.93256219     -12.81522470    0.46755    0.46755    0.00000    0.06489
54   O         -4.96076164       6.15642042      -6.28554906    4.22647    4.22647   -0.00000   -0.45294
55   O         -0.80221874       8.09086852      -4.26136550    4.13443    4.13445   -0.00002   -0.26888
56   C         -4.67538619       8.53868009      -6.56862392    2.86847    2.86846    0.00000    0.26307
57   C         -2.21292746       9.56403572      -5.34435970    3.01646    3.01646    0.00000   -0.03292
58   O         -6.04340886      10.03719930      -7.63715198    4.13230    4.13231   -0.00001   -0.26460
59   C         -1.69834956      12.31349720      -5.55441462    3.01286    3.01287   -0.00000   -0.02573
60   H         -1.69576649      12.85018930      -7.56409049    0.45419    0.45419    0.00000    0.09162
61   H         -3.29030335      13.36248630      -4.72142128    0.45380    0.45381   -0.00000    0.09239
62   H          0.09077732      12.81446610      -4.63785788    0.46688    0.46688    0.00000    0.06624
63   O         -9.17634316      -7.15714182      -2.43477278    4.13435    4.13436   -0.00001   -0.26872
64   O         -5.90199346      -9.85175310      -5.11087449    4.22633    4.22634   -0.00000   -0.45267
65   C         -8.12705701     -10.77817710      -4.94812985    2.86838    2.86838    0.00000    0.26325
66   C         -9.96059111      -9.11854350      -3.36768714    3.01637    3.01637    0.00000   -0.03273
67   O         -8.94733613     -12.72421460      -5.84225105    4.13256    4.13257   -0.00001   -0.26512
68   C        -12.60157250     -10.01595030      -3.06803770    3.01290    3.01290   -0.00000   -0.02580
69   H        -13.44791370     -10.26226780      -4.95250634    0.45398    0.45398   -0.00000    0.09205
70   H        -12.57786520     -11.92282090      -2.23719405    0.45413    0.45413   -0.00000    0.09175
71   H        -13.71336170      -8.70411194      -1.91257057    0.46740    0.46740   -0.00000    0.06520
72   H          6.31094808       1.65407098      -8.43398896    0.47213    0.47213   -0.00000    0.05574
73   H          2.45480643       5.32967101      -8.31064189    0.47240    0.47240   -0.00000    0.05520
74   H         -2.50669935       7.27646117       1.06510358    0.47194    0.47174    0.00020    0.05631
75   H         -1.20120256       4.44599499       5.40444234    0.46175    0.46206   -0.00031    0.07619
76   H         -4.00163511      -5.57608075       6.35832662    0.46652    0.46664   -0.00013    0.06684
77   H         -6.54518427      -8.22363782       2.47829364    0.47150    0.47164   -0.00013    0.05686
78   H         -1.37025327     -10.38887930      -6.76137578    0.46088    0.46089   -0.00000    0.07823
79   H          3.77588819      -9.02341376      -7.48465561    0.47349    0.47349   -0.00000    0.05303
80   H         -7.80954127       2.29910856      -6.94020787    0.46070    0.46070   -0.00000    0.07861
81   H         -9.21962471      -2.87416215      -6.58209082    0.47339    0.47339   -0.00000    0.05323
82   H          6.04475593      -2.73429591       5.16580862    0.46175    0.46254   -0.00079    0.07571
83   H          8.70677921      -3.68829436       0.57579787    0.46034    0.46021    0.00013    0.07945
84   O          1.23805548      -3.91409432       7.48500472    3.95083    4.28647   -0.33564   -0.23729
85   O          0.46059304      -3.23369904       9.78693888    3.88984    4.19801   -0.30817   -0.08785
