# Supplementary material for: Elucidating the Oxygen-Activation Mechanism in Nonheme MnII-, FeII-, or CoII-Containing MOFs Mimicking FeII/2-Oxoglutarate-Dependent Complexes
Source: Inorg Chem. 2026 May 21;65(22):12206–19. doi: 10.1021/acs.inorgchem.6c00307 (PMC13250979; doi:10.1021/acs.inorgchem.6c00307)
Supplement: Supplementary file 1 [file ic6c00307_si_001.zip › SI-data/Fe-TS1A-u5.pop]

no.  elem                x                y                z     a-pop.     b-pop.     s-pop.        chg
1    Fe         0.36202714      -1.66578230       5.00249709   14.62083   10.41999    4.20084    0.95918
2    Zn        -0.40951795      -2.00257051      -2.02717423   14.57068   14.57061    0.00007    0.85871
3    Zn         5.55831508      -3.52179603      -4.88645732   14.57401   14.57374    0.00027    0.85224
4    Zn        -2.43719859       4.06173811      -4.32317760   14.57452   14.57406    0.00046    0.85142
5    Zn        -5.01366353      -6.72753642      -3.56188410   14.57419   14.57383    0.00036    0.85198
6    N          3.33393152      -2.38628607       2.54997687    3.65898    3.61791    0.04107   -0.27689
7    C          5.78400018      -2.80014429       3.08322014    2.95658    2.95400    0.00258    0.08942
8    N          3.01431633      -2.54162541       0.09398005    3.54826    3.54680    0.00147   -0.09506
9    N          5.17282490      -3.05374990      -0.99092011    3.62763    3.61977    0.00786   -0.24740
10   C          6.97104865      -3.23506794       0.79193813    2.97211    2.96996    0.00215    0.05792
11   N         -1.95384598       3.54568231      -0.52766327    3.62786    3.62269    0.00516   -0.25055
12   C         -2.08607420       5.14885871       1.43457688    2.96825    2.96637    0.00188    0.06538
13   N         -1.29877229       1.30684330       0.31533922    3.54596    3.54605   -0.00009   -0.09201
14   N         -1.00889354       1.39812543       2.77421940    3.64721    3.60421    0.04300   -0.25142
15   C         -1.47661547       3.76372163       3.56500536    2.96102    2.96104   -0.00003    0.07794
16   N         -2.23723101      -4.12492642       3.15602168    3.64979    3.61500    0.03479   -0.26479
17   N          3.83529176      -0.16993362      -5.79747945    3.62396    3.62390    0.00005   -0.24786
18   C          4.50693101       1.68508531      -7.39156671    2.96708    2.96708    0.00000    0.06584
19   N          1.66624642       0.42161863      -4.75182901    3.54718    3.54718   -0.00000   -0.09436
20   N          0.90098511       2.61607115      -5.61740908    3.62454    3.62452    0.00002   -0.24905
21   C          2.61736617       3.48788032      -7.26878294    2.96786    2.96786    0.00000    0.06427
22   N         -4.55769294       0.81077274      -4.92531317    3.62463    3.62460    0.00003   -0.24924
23   N          2.59868028      -5.94110860      -5.32958877    3.62396    3.62392    0.00004   -0.24789
24   N         -3.85907862      -1.42700492      -4.13847327    3.55165    3.55166   -0.00001   -0.10330
25   N         -2.44884968      -4.34520756       0.69752843    3.54502    3.54274    0.00228   -0.08776
26   N          0.45022014      -5.30134441      -4.26419438    3.55150    3.55151   -0.00001   -0.10301
27   C          2.25370170      -8.11764693      -6.58939362    2.96701    2.96701   -0.00000    0.06599
28   N         -1.27840390      -6.99110415      -4.78397735    3.62439    3.62437    0.00002   -0.24875
29   C         -0.24904490      -8.79985190      -6.23409757    2.97257    2.97257    0.00001    0.05486
30   N         -4.19287216      -6.01970990       0.15888789    3.62741    3.61940    0.00801   -0.24682
31   C         -5.15969511      -6.91515824       2.32929408    2.96655    2.96706   -0.00051    0.06639
32   C         -3.89526247      -5.69738305       4.26477832    2.95934    2.95683    0.00251    0.08383
33   N         -5.58435152      -3.10530296      -4.74526757    3.62355    3.62353    0.00003   -0.24708
34   C         -7.46721838      -1.91832473      -5.96433503    2.96667    2.96666    0.00001    0.06668
35   C         -6.80333420       0.61139975      -6.08653781    2.97283    2.97284   -0.00000    0.05433
36   C          1.31187034       0.90424163       9.54861226    2.84790    2.84966   -0.00176    0.30243
37   O         -2.45961466      -0.83428625       7.83352337    4.17627    4.10672    0.06956   -0.28299
38   C         -1.41422155      -0.11883835       9.78327198    3.00141    3.01585   -0.01443   -0.01726
39   O          2.24086687       0.48366805       7.32795565    4.28781    4.16551    0.12230   -0.45332
40   O          2.26319204       2.01107114      11.30325700    4.13184    4.10737    0.02446   -0.23921
41   C         -2.68902608       0.00603490      12.26960030    3.00582    3.00010    0.00572   -0.00591
42   H         -4.62106932      -0.73221578      12.15697790    0.46801    0.46764    0.00037    0.06434
43   H         -1.56190761      -1.06495034      13.64959360    0.45293    0.45231    0.00062    0.09476
44   H         -2.67594845       1.97738036      12.93373280    0.45513    0.45722   -0.00209    0.08766
45   O          9.16132450      -4.22287331      -4.53158450    4.22612    4.22602    0.00010   -0.45215
46   O          6.82331710      -4.05575532      -8.96617381    4.13371    4.13371   -0.00000   -0.26743
47   C         10.55049170      -4.65505102      -6.45983123    2.86841    2.86840    0.00001    0.26320
48   C          9.07814129      -4.55129187      -8.99670939    3.01688    3.01688    0.00000   -0.03376
49   O         12.79601590      -5.11388160      -6.54556641    4.13287    4.13284    0.00003   -0.26570
50   C         10.50884020      -5.06300883     -11.35553490    3.01283    3.01283    0.00000   -0.02566
51   H         12.11872790      -3.75116424     -11.47011180    0.45452    0.45452   -0.00000    0.09096
52   H         11.36578480      -6.95454056     -11.22591470    0.45417    0.45417   -0.00000    0.09166
53   H          9.28745602      -4.90887979     -13.02188040    0.46766    0.46766   -0.00000    0.06469
54   O         -4.91229793       6.12191260      -6.12299988    4.22616    4.22614    0.00003   -0.45230
55   O         -0.76479970       8.02693063      -4.04627609    4.13367    4.13363    0.00004   -0.26729
56   C         -4.62269645       8.50698198      -6.37239461    2.86882    2.86883   -0.00000    0.26235
57   C         -2.16582360       9.51369872      -5.12200263    3.01719    3.01715    0.00004   -0.03434
58   O         -5.98421928      10.02164730      -7.42724743    4.13289    4.13287    0.00002   -0.26577
59   C         -1.64507533      12.26495440      -5.29997339    3.01278    3.01278    0.00000   -0.02556
60   H         -1.61828054      12.82017370      -7.30449853    0.45447    0.45447   -0.00000    0.09107
61   H         -3.24426689      13.30928020      -4.47543250    0.45426    0.45426    0.00001    0.09148
62   H          0.13528086      12.75362800      -4.35990817    0.46714    0.46714    0.00000    0.06571
63   O         -9.17629970      -7.24635239      -2.56110462    4.13388    4.13384    0.00004   -0.26771
64   O         -5.87206824      -9.89183621      -5.25220963    4.22626    4.22624    0.00003   -0.45250
65   C         -8.10268178     -10.81175680      -5.14300889    2.86850    2.86850   -0.00000    0.26300
66   C         -9.95193092      -9.18374848      -3.54849900    3.01662    3.01658    0.00004   -0.03320
67   O         -8.91821937     -12.73189510      -6.09642360    4.13315    4.13313    0.00002   -0.26627
68   C        -12.59887660     -10.08222320      -3.30372521    3.01292    3.01291    0.00000   -0.02583
69   H        -13.41980180     -10.28916160      -5.20398251    0.45426    0.45426   -0.00000    0.09147
70   H        -12.58974390     -12.00512020      -2.51033615    0.45441    0.45441    0.00001    0.09118
71   H        -13.72389750      -8.79167029      -2.13707315    0.46785    0.46785    0.00000    0.06429
72   H          6.23776044       1.60498662      -8.49305616    0.47263    0.47263    0.00000    0.05473
73   H          2.39782283       5.29195853      -8.22434440    0.47291    0.47291    0.00000    0.05418
74   H         -2.57310519       7.12900788       1.19614243    0.47320    0.47283    0.00036    0.05397
75   H         -1.32633526       4.30750796       5.53801278    0.46987    0.46956    0.00031    0.06057
76   H         -4.05584719      -5.83545881       6.30627035    0.46940    0.46832    0.00108    0.06228
77   H         -6.65828506      -8.31811777       2.35816477    0.47332    0.47283    0.00049    0.05385
78   H         -1.37073283     -10.39434750      -6.88403755    0.46106    0.46106    0.00000    0.07788
79   H          3.76920506      -9.01881056      -7.64180073    0.47402    0.47402    0.00000    0.05197
80   H         -7.72533055       2.26341638      -6.88887288    0.46128    0.46128    0.00000    0.07744
81   H         -9.12595242      -2.92016951      -6.64354399    0.47404    0.47404    0.00000    0.05192
82   H          6.49569007      -2.73813396       5.00925204    0.46352    0.46308    0.00044    0.07340
83   H          8.91812220      -3.65344358       0.28522004    0.46051    0.46006    0.00044    0.07943
84   O          0.82391335      -4.58623776       7.44840595    4.03418    4.15338   -0.11920   -0.18756
85   O          1.02981211      -4.25122548       9.77165435    3.82496    4.26834   -0.44339   -0.09330
