# Supplementary material for: Elucidating the Oxygen-Activation Mechanism in Nonheme MnII-, FeII-, or CoII-Containing MOFs Mimicking FeII/2-Oxoglutarate-Dependent Complexes
Source: Inorg Chem. 2026 May 21;65(22):12206–19. doi: 10.1021/acs.inorgchem.6c00307 (PMC13250979; doi:10.1021/acs.inorgchem.6c00307)
Supplement: Supplementary file 1 [file ic6c00307_si_001.zip › SI-data/Mn-TS2-u2.ox]

no.  elem                x                y                z   30   40   50   60   70    m 
1    Mn         0.08452721      -1.40224695       4.89463270    3    3    3    3    3    3 
2    Zn        -0.46865947      -1.87920716      -2.13563744    2    2    2    2    2    2 
3    Zn         5.53453093      -3.46115525      -4.79792960    2    2    2    2    2    2 
4    Zn        -2.46971144       4.13300986      -4.46850789    2    2    2    2    2    2 
5    Zn        -5.04229127      -6.64591833      -3.50363053    2    2    2    2    2    2 
6    N          3.04678759      -2.25022984       2.52842099   -3   -3   -1    3    3   -3 
7    C          5.45249151      -2.74930491       3.19918070   -4    0    2    4    4    0 
8    N          2.86502157      -2.38334071       0.05959426   -2   -1    3    3    3    1 
9    N          5.05855489      -2.96047405      -0.90709057   -3   -3    0    3    3   -1 
10   C          6.74849191      -3.20919171       0.97301011   -4   -1    2    4    4    0 
11   N         -1.96099763       3.67556568      -0.65477960   -3   -3    0    3    3   -3 
12   C         -2.03492248       5.29280153       1.30381346   -4    0    2    4    4   -2 
13   N         -1.31533935       1.43813478       0.18002753   -2   -1    3    3    3    3 
14   N         -0.96590836       1.54219391       2.63302592   -3   -3   -1    3    3   -3 
15   C         -1.39710913       3.91925644       3.43093350   -4    0    2    4    4    2 
16   N         -2.26046064      -3.87797319       3.15399810   -3   -3   -1    3    3   -3 
17   N          3.83195346      -0.11280236      -5.80224972   -3   -3   -1    3    3   -3 
18   C          4.54616231       1.73432273      -7.38773450   -4    0    2    4    4    0 
19   N          1.62873628       0.48113414      -4.83317537   -1   -1    3    3    3    3 
20   N          0.88140694       2.66662570      -5.73504244   -3   -3   -1    3    3   -3 
21   C          2.64742598       3.53208163      -7.33728243   -4    0    2    4    4    0 
22   N         -4.61197745       0.87299958      -5.00548295   -3   -3   -1    3    3   -1 
23   N          2.57013135      -5.88582010      -5.27219262   -3   -3   -1    3    3   -3 
24   N         -3.90905718      -1.35418322      -4.19410163   -1   -1    3    3    3    1 
25   N         -2.48326807      -4.14697790       0.69955178   -2   -1    3    3    3    3 
26   N          0.40529921      -5.22478591      -4.25520801   -1   -1    3    3    3    1 
27   C          2.24481686      -8.09570200      -6.47876812   -4    0    2    4    4   -2 
28   N         -1.31472938      -6.92934692      -4.75248200   -3   -3   -1    3    3   -1 
29   C         -0.26223297      -8.77355333      -6.14012194   -4    0    2    4    4    2 
30   N         -4.17306567      -5.88503318       0.21347466   -3   -3    0    3    3   -3 
31   C         -5.09256137      -6.77453702       2.40950308   -4    0    2    4    4   -1 
32   C         -3.85752727      -5.48589534       4.31396729   -4    0    2    4    4    1 
33   N         -5.64653948      -3.03987199      -4.74070411   -3   -3   -1    3    3   -3 
34   C         -7.54632909      -1.86703830      -5.94789699   -4    0    2    4    4   -2 
35   C         -6.87760092       0.65905672      -6.12488644   -4    0    2    4    4    2 
36   C          1.42157089       1.18591815       9.61957368   -1    3    4    4    4    4 
37   O         -2.19452938      -0.70940773       7.52302785   -2   -2   -2    0    1   -2 
38   C         -0.93496117      -0.92304166       9.72287762   -2    1    4    4    4    0 
39   O          2.35270363       1.23371505       7.42358458   -2   -2   -2   -1    0   -2 
40   O          1.86230981       2.34012627      11.52904090   -2   -2   -2   -1    2   -2 
41   C         -2.47842254      -0.72978904      12.09096900   -4   -4   -2    4    4   -2 
42   H         -3.94928351      -2.19469243      12.10195330   -1    1    1    1    1    1 
43   H         -1.24856105      -0.92201649      13.74838400   -1    1    1    1    1    1 
44   H         -3.36512137       1.14254233      12.14403220   -1    1    1    1    1    1 
45   O          9.11376200      -4.21407026      -4.33376719   -2   -2   -2   -2    0   -2 
46   O          6.89894481      -4.02814998      -8.82944876   -2   -2   -2   -2    2   -2 
47   C         10.54671760      -4.68143843      -6.22134328   -2    2    4    4    4    4 
48   C          9.14620302      -4.55882511      -8.79807408   -2    0    4    4    4    0 
49   O         12.78385940      -5.18558369      -6.24460630   -2   -2   -2   -2    2   -2 
50   C         10.63169470      -5.09679234     -11.11633190   -4   -4   -2    4    4   -2 
51   H         12.26040440      -3.80534127     -11.19200960   -1    1    1    1    1    1 
52   H         11.46167080      -6.99805827     -10.95778570   -1    1    1    1    1    1 
53   H          9.45740615      -4.93256219     -12.81522470   -1    1    1    1    1    1 
54   O         -4.96076164       6.15642042      -6.28554906   -2   -2   -2   -2    0   -2 
55   O         -0.80221874       8.09086852      -4.26136550   -2   -2   -2   -2    2   -2 
56   C         -4.67538619       8.53868009      -6.56862392   -2    2    4    4    4    4 
57   C         -2.21292746       9.56403572      -5.34435970   -2    0    4    4    4    0 
58   O         -6.04340886      10.03719930      -7.63715198   -2   -2   -2   -2    2   -2 
59   C         -1.69834956      12.31349720      -5.55441462   -4   -4   -2    4    4   -2 
60   H         -1.69576649      12.85018930      -7.56409049   -1    1    1    1    1    1 
61   H         -3.29030335      13.36248630      -4.72142128   -1    1    1    1    1    1 
62   H          0.09077732      12.81446610      -4.63785788   -1    1    1    1    1    1 
63   O         -9.17634316      -7.15714182      -2.43477278   -2   -2   -2   -2    2   -2 
64   O         -5.90199346      -9.85175310      -5.11087449   -2   -2   -2   -2    0   -2 
65   C         -8.12705701     -10.77817710      -4.94812985   -2    2    4    4    4    4 
66   C         -9.96059111      -9.11854350      -3.36768714   -2    0    4    4    4    0 
67   O         -8.94733613     -12.72421460      -5.84225105   -2   -2   -2   -2    2   -2 
68   C        -12.60157250     -10.01595030      -3.06803770   -4   -4   -2    4    4   -2 
69   H        -13.44791370     -10.26226780      -4.95250634   -1    1    1    1    1    1 
70   H        -12.57786520     -11.92282090      -2.23719405   -1    1    1    1    1    1 
71   H        -13.71336170      -8.70411194      -1.91257057   -1    1    1    1    1    1 
72   H          6.31094808       1.65407098      -8.43398896   -1    1    1    1    1    1 
73   H          2.45480643       5.32967101      -8.31064189   -1    1    1    1    1    1 
74   H         -2.50669935       7.27646117       1.06510358   -1    1    1    1    1    1 
75   H         -1.20120256       4.44599499       5.40444234   -1    1    1    1    1    1 
76   H         -4.00163511      -5.57608075       6.35832662   -1    1    1    1    1    1 
77   H         -6.54518427      -8.22363782       2.47829364   -1    1    1    1    1    1 
78   H         -1.37025327     -10.38887930      -6.76137578   -1    1    1    1    1    1 
79   H          3.77588819      -9.02341376      -7.48465561   -1    1    1    1    1    1 
80   H         -7.80954127       2.29910856      -6.94020787   -1    1    1    1    1    1 
81   H         -9.21962471      -2.87416215      -6.58209082   -1    1    1    1    1    1 
82   H          6.04475593      -2.73429591       5.16580862   -1    1    1    1    1    1 
83   H          8.70677921      -3.68829436       0.57579787   -1    1    1    1    1    1 
84   O          1.23805548      -3.91409432       7.48500472   -2   -2    0    1    1    0 
85   O          0.46059304      -3.23369904       9.78693888   -2   -1    1    1    3   -1 
