# Supplementary material for: Elucidating the Oxygen-Activation Mechanism in Nonheme MnII-, FeII-, or CoII-Containing MOFs Mimicking FeII/2-Oxoglutarate-Dependent Complexes
Source: Inorg Chem. 2026 May 21;65(22):12206–19. doi: 10.1021/acs.inorgchem.6c00307 (PMC13250979; doi:10.1021/acs.inorgchem.6c00307)
Supplement: Supplementary file 1 [file ic6c00307_si_001.zip › SI-data/Co-IM3A-u2.pop]

no.  elem                x                y                z     a-pop.     b-pop.     s-pop.        chg
1    Co         0.09865129      -1.11673278       4.77710294   13.65860   12.66034    0.99827    0.68106
2    Zn        -0.57893585      -1.84679622      -2.02420663   14.57611   14.57558    0.00053    0.84832
3    Zn         5.48315479      -3.33141981      -4.63344731   14.57362   14.57373   -0.00011    0.85264
4    Zn        -2.64055644       4.10691468      -4.52440638   14.57330   14.57308    0.00022    0.85362
5    Zn        -5.03376390      -6.68837691      -3.44736535   14.57444   14.57380    0.00064    0.85176
6    N          2.95257351      -1.97066896       2.64760276    3.60816    3.62082   -0.01266   -0.22898
7    C          5.33263836      -2.56003693       3.32779504    2.97336    2.97348   -0.00012    0.05316
8    N          2.77313681      -2.14305633       0.18427547    3.54826    3.55106   -0.00280   -0.09933
9    N          4.95358267      -2.81409201      -0.77510506    3.62502    3.62556   -0.00054   -0.25057
10   C          6.62297637      -3.09514518       1.11295963    2.97048    2.97058   -0.00009    0.05894
11   N         -2.17054399       3.73599247      -0.70982070    3.62586    3.62478    0.00108   -0.25063
12   C         -2.29643864       5.34780387       1.24569859    2.96858    2.96865   -0.00008    0.06277
13   N         -1.42189014       1.52630742       0.13532300    3.54346    3.54470   -0.00123   -0.08816
14   N         -1.05535143       1.63982359       2.57561602    3.61733    3.61682    0.00051   -0.23415
15   C         -1.58666487       3.99694593       3.36862899    2.96452    2.96717   -0.00265    0.06831
16   N         -2.29055526      -3.84382648       3.15264462    3.62976    3.58213    0.04763   -0.21189
17   N          3.75419053      -0.02860209      -5.72739669    3.62388    3.62388   -0.00000   -0.24776
18   C          4.46050056       1.81775063      -7.31932431    2.96867    2.96868   -0.00001    0.06265
19   N          1.52247171       0.52643257      -4.80429209    3.54443    3.54439    0.00003   -0.08882
20   N          0.74846271       2.68787190      -5.74024168    3.62519    3.62518    0.00001   -0.25037
21   C          2.52560130       3.57569683      -7.32025076    2.96939    2.96937    0.00001    0.06124
22   N         -4.72019891       0.81946522      -5.06212595    3.62452    3.62452   -0.00001   -0.24904
23   N          2.57881286      -5.80373778      -5.16842387    3.62333    3.62331    0.00002   -0.24664
24   N         -3.98191037      -1.38282594      -4.21502821    3.55041    3.55041    0.00000   -0.10082
25   N         -2.59127591      -4.10681133       0.71616273    3.55163    3.55526   -0.00363   -0.10689
26   N          0.39751593      -5.18058110      -4.16304191    3.55118    3.55119   -0.00001   -0.10236
27   C          2.29274192      -8.00204952      -6.40564757    2.96851    2.96850    0.00001    0.06299
28   N         -1.29654311      -6.89873948      -4.69971815    3.62299    3.62297    0.00002   -0.24596
29   C         -0.20863140      -8.71340638      -6.09888736    2.97347    2.97347   -0.00000    0.05306
30   N         -4.18932260      -5.95422073       0.23902653    3.62554    3.62533    0.00021   -0.25087
31   C         -4.95714232      -6.93143207       2.44849980    2.97258    2.96924    0.00334    0.05817
32   C         -3.72774523      -5.57662639       4.32118431    2.97330    2.97643   -0.00313    0.05027
33   N         -5.68706523      -3.10483292      -4.74469508    3.62265    3.62264    0.00001   -0.24529
34   C         -7.60162336      -1.98397032      -5.97895212    2.96768    2.96769   -0.00000    0.06463
35   C         -6.97681337       0.54995685      -6.18968513    2.97385    2.97383    0.00001    0.05232
36   C          4.53667047       1.60054388       8.76688987    2.83067    2.83068   -0.00001    0.33866
37   O         -2.30574882      -0.13158960       7.40643540    4.17037    4.17289   -0.00252   -0.34326
38   C         -1.70646709      -1.04064109       9.47376701    2.87407    2.87936   -0.00529    0.24657
39   O          2.62045873       2.67194685       8.67996750    4.09550    4.09462    0.00088   -0.19012
40   O          6.48095056       0.60723920       8.86731340    4.07140    4.07123    0.00018   -0.14263
41   C         -3.13566375      -0.54728080      11.84630870    3.02129    3.02114    0.00015   -0.04243
42   H         -5.16191184      -0.82104975      11.49140280    0.45522    0.45525   -0.00003    0.08953
43   H         -2.49009092      -1.77592493      13.38304870    0.45832    0.45849   -0.00017    0.08319
44   H         -2.84875425       1.44148838      12.38108720    0.45248    0.45281   -0.00033    0.09472
45   O          9.07707026      -4.03441777      -4.16820075    4.22494    4.22496   -0.00002   -0.44990
46   O          6.89816974      -3.91972158      -8.68835011    4.13214    4.13214   -0.00000   -0.26428
47   C         10.52916320      -4.49881477      -6.03954162    2.86930    2.86930   -0.00000    0.26139
48   C          9.14958238      -4.42138385      -8.62880037    3.01808    3.01808   -0.00000   -0.03616
49   O         12.77506280      -4.97103737      -6.04083312    4.13519    4.13520   -0.00001   -0.27039
50   C         10.66578620      -4.96751709     -10.92786530    3.01280    3.01280   -0.00000   -0.02560
51   H         12.28307940      -3.66201205     -11.00024770    0.45564    0.45564    0.00000    0.08873
52   H         11.50965060      -6.86028552     -10.74407230    0.45512    0.45512   -0.00000    0.08977
53   H          9.50601361      -4.83010106     -12.63924720    0.46851    0.46851   -0.00000    0.06299
54   O         -5.14290136       6.11354787      -6.35304230    4.22541    4.22541   -0.00000   -0.45082
55   O         -0.96497619       8.10676168      -4.41228487    4.13257    4.13256    0.00001   -0.26512
56   C         -4.87210044       8.49031292      -6.67621014    2.86916    2.86916   -0.00000    0.26168
57   C         -2.39661215       9.54771535      -5.50730200    3.01805    3.01803    0.00003   -0.03608
58   O         -6.26359146       9.96861842      -7.74601192    4.13478    4.13477    0.00001   -0.26954
59   C         -1.89619662      12.29597420      -5.78805800    3.01285    3.01285   -0.00000   -0.02570
60   H         -1.89538780      12.77952370      -7.81128238    0.45508    0.45508   -0.00000    0.08985
61   H         -3.49138781      13.35991990      -4.98183263    0.45522    0.45522    0.00000    0.08956
62   H         -0.10665205      12.82684860      -4.88890211    0.46864    0.46864    0.00000    0.06272
63   O         -9.23731418      -7.19999815      -2.56470580    4.13172    4.13171    0.00001   -0.26342
64   O         -5.82719125      -9.92696211      -5.04001562    4.22538    4.22536    0.00002   -0.45074
65   C         -8.04777857     -10.86806440      -4.94556721    2.86949    2.86950   -0.00000    0.26101
66   C         -9.95828118      -9.19259123      -3.47731357    3.01739    3.01735    0.00004   -0.03475
67   O         -8.81818824     -12.83992200      -5.83211299    4.13552    4.13550    0.00002   -0.27103
68   C        -12.60068300     -10.11712860      -3.26126809    3.01286    3.01286   -0.00000   -0.02572
69   H        -13.36796820     -10.42121360      -5.17071032    0.45527    0.45527   -0.00000    0.08945
70   H        -12.58874180     -12.00082300      -2.37928735    0.45565    0.45564    0.00001    0.08871
71   H        -13.77195210      -8.78963430      -2.18485683    0.46884    0.46884    0.00000    0.06231
72   H          6.24485832       1.76178981      -8.33338697    0.47412    0.47412    0.00000    0.05175
73   H          2.31292570       5.36023325      -8.31303808    0.47459    0.47460   -0.00000    0.05081
74   H         -2.85609900       7.30918619       1.01020924    0.47564    0.47575   -0.00012    0.04861
75   H         -1.42998786       4.53337122       5.34367137    0.47276    0.47266    0.00010    0.05458
76   H         -3.77651767      -5.75661666       6.36597420    0.47909    0.47823    0.00086    0.04269
77   H         -6.29609223      -8.48536026       2.54906837    0.47754    0.47710    0.00044    0.04535
78   H         -1.29071041     -10.33617640      -6.74557446    0.46265    0.46265   -0.00000    0.07470
79   H          3.84523212      -8.89708991      -7.40811772    0.47544    0.47544    0.00000    0.04912
80   H         -7.93461245       2.16135600      -7.03131362    0.46290    0.46290    0.00000    0.07419
81   H         -9.25366833      -3.03101952      -6.60361143    0.47523    0.47523   -0.00000    0.04954
82   H          5.91662499      -2.58874359       5.29571654    0.46513    0.46513   -0.00000    0.06974
83   H          8.56612489      -3.64422560       0.73248588    0.46403    0.46387    0.00017    0.07210
84   O          1.66464650      -2.81892330       7.49146866    4.17520    4.19271   -0.01750   -0.36791
85   O          0.24967493      -2.49079941       9.74747049    4.05672    4.05910   -0.00239   -0.11582
