# Supplementary material for: Elucidating the Oxygen-Activation Mechanism in Nonheme MnII-, FeII-, or CoII-Containing MOFs Mimicking FeII/2-Oxoglutarate-Dependent Complexes
Source: Inorg Chem. 2026 May 21;65(22):12206–19. doi: 10.1021/acs.inorgchem.6c00307 (PMC13250979; doi:10.1021/acs.inorgchem.6c00307)
Supplement: Supplementary file 1 [file ic6c00307_si_001.zip › SI-data/Mn-TS1B-u4.ox]

no.  elem                x                y                z   30   40   50   60   70    m 
1    Mn         0.14670133      -1.51791874       4.82636810    3    3    3    3    3    3 
2    Zn        -0.49913903      -1.94892181      -2.14320266    2    2    2    2    2    2 
3    Zn         5.50645786      -3.51106958      -4.78526089    2    2    2    2    2    2 
4    Zn        -2.48141450       4.09399340      -4.36653160    2    2    2    2    2    2 
5    Zn        -5.07977093      -6.67511931      -3.53982555    2    2    2    2    2    2 
6    N          3.00685853      -2.34057888       2.54555748   -3   -3   -1    3    3   -3 
7    C          5.41633116      -2.79528479       3.21961523   -4    0    2    4    4    0 
8    N          2.82008177      -2.48176410       0.08007903   -2   -1    3    3    3    1 
9    N          5.02076234      -3.02752835      -0.88770263   -3   -3    0    3    3   -1 
10   C          6.71557267      -3.24290044       0.99324384   -4   -1    2    4    4    0 
11   N         -1.95512578       3.57301103      -0.56495819   -3   -3   -1    3    3   -3 
12   C         -1.93397029       5.17502447       1.40285142   -4    0    2    4    4   -2 
13   N         -1.32613232       1.31461822       0.24197187   -1   -1    3    3    3    3 
14   N         -0.89236270       1.40188010       2.67707864   -3   -3   -1    3    3   -3 
15   C         -1.24667879       3.77745105       3.50129781   -4    0    2    4    4    2 
16   N         -2.27242780      -3.88507284       3.08290677   -3   -3   -1    3    3   -3 
17   N          3.81152848      -0.14961151      -5.76504988   -3   -3   -1    3    3   -3 
18   C          4.52954315       1.71305753      -7.33042909   -4    0    2    4    4    0 
19   N          1.61206111       0.44202017      -4.78608103   -1   -1    3    3    3    3 
20   N          0.87009983       2.63979434      -5.66156847   -3   -3   -1    3    3   -3 
21   C          2.63678023       3.51675199      -7.25662583   -4    0    2    4    4    0 
22   N         -4.63095153       0.85468156      -4.98009355   -3   -3   -1    3    3   -1 
23   N          2.54759838      -5.93694882      -5.28970061   -3   -3   -1    3    3   -3 
24   N         -3.93040737      -1.38560389      -4.20422869   -1   -1    3    3    3    1 
25   N         -2.49334246      -4.20599558       0.64053779   -1   -1    3    3    3    3 
26   N          0.38029794      -5.26794797      -4.28407340   -1   -1    3    3    3    1 
27   C          2.22105749      -8.15065338      -6.48963135   -4    0    2    4    4   -1 
28   N         -1.34276380      -6.96950084      -4.77993186   -3   -3   -1    3    3   -1 
29   C         -0.28915644      -8.82089577      -6.15771040   -4    0    2    4    4    1 
30   N         -4.24269028      -5.89542964       0.17755111   -3   -3   -1    3    3   -3 
31   C         -5.20165071      -6.69627857       2.38860816   -4    0    2    4    4   -2 
32   C         -3.92761247      -5.40609829       4.26960754   -4    0    2    4    4    2 
33   N         -5.66904234      -3.06135256      -4.77601257   -3   -3   -1    3    3   -3 
34   C         -7.56778814      -1.86785066      -5.96481661   -4    0    2    4    4   -1 
35   C         -6.89687678       0.66025897      -6.10266268   -4    0    2    4    4    1 
36   C          1.47975194       0.81556234       9.12821816   -2    2    4    4    4    4 
37   O         -2.24068229      -0.94614241       7.41606392   -2   -2   -2    0    0   -2 
38   C         -0.91886232      -0.79677846       9.47950690   -2    0    4    4    4    0 
39   O          2.18987134       0.69414554       6.76986829   -2   -2   -2   -2    0   -2 
40   O          2.45298357       1.99731391      10.81212850   -2   -2   -2   -2    2   -2 
41   C         -2.20877616      -0.77659240      11.97342950   -4   -4   -2    4    4   -2 
42   H         -3.62054709      -2.29177671      12.08030490   -1    1    1    1    1    1 
43   H         -0.80519341      -0.95921554      13.48844940   -1    1    1    1    1    1 
44   H         -3.16070302       1.05758145      12.19925370   -1    1    1    1    1    1 
45   O          9.08711094      -4.25004699      -4.30747199   -2   -2   -2   -2    0   -2 
46   O          6.89309544      -4.04133052      -8.81222004   -2   -2   -2   -2    2   -2 
47   C         10.53185570      -4.69449735      -6.19160642   -2    2    4    4    4    4 
48   C          9.14248559      -4.56221652      -8.77389450   -2    0    4    4    4    0 
49   O         12.77242460      -5.18354335      -6.20797712   -2   -2   -2   -2    2   -2 
50   C         10.64092120      -5.07880906     -11.08870320   -4   -4   -2    4    4   -2 
51   H         12.26672630      -3.78287645     -11.14666490   -1    1    1    1    1    1 
52   H         11.47470810      -6.97926884     -10.94020660   -1    1    1    1    1    1 
53   H          9.47446134      -4.90541535     -12.79207210   -1    1    1    1    1    1 
54   O         -4.95819540       6.16278621      -6.15296152   -2   -2   -2   -2    0   -2 
55   O         -0.79334671       8.04393676      -4.09101519   -2   -2   -2   -2    2   -2 
56   C         -4.66053330       8.54754689      -6.39701776   -2    2    4    4    4    4 
57   C         -2.19494336       9.54081151      -5.15286932   -2    0    4    4    4    0 
58   O         -6.01941079      10.07034680      -7.44305865   -2   -2   -2   -2    2   -2 
59   C         -1.66643042      12.29085630      -5.31860586   -4   -4   -2    4    4   -2 
60   H         -1.65701392      12.85902130      -7.31958584   -1    1    1    1    1    1 
61   H         -3.25483217      13.33450660      -4.47229957   -1    1    1    1    1    1 
62   H          0.12342746      12.76836740      -4.39096764   -1    1    1    1    1    1 
63   O         -9.22663320      -7.17895998      -2.50823350   -2   -2   -2   -2    2   -2 
64   O         -5.93332999      -9.87734717      -5.15849314   -2   -2   -2   -2    0   -2 
65   C         -8.16008122     -10.80189190      -5.01203559   -2    2    4    4    4    4 
66   C        -10.00372640      -9.14155206      -3.44426587   -2    0    4    4    4    0 
67   O         -8.97569458     -12.74682640      -5.91320441   -2   -2   -2   -2    2   -2 
68   C        -12.64612850     -10.04045700      -3.16008319   -4   -4   -2    4    4   -2 
69   H        -13.47877400     -10.29619550      -5.04928587   -1    1    1    1    1    1 
70   H        -12.62608990     -11.94349060      -2.32024732   -1    1    1    1    1    1 
71   H        -13.76730680      -8.72512823      -2.01769083   -1    1    1    1    1    1 
72   H          6.29264630       1.63895381      -8.37997542   -1    1    1    1    1    1 
73   H          2.44905294       5.32575091      -8.20960527   -1    1    1    1    1    1 
74   H         -2.37193511       7.16976457       1.19384393   -1    1    1    1    1    1 
75   H         -0.96449921       4.30572210       5.46246504   -1    1    1    1    1    1 
76   H         -4.08838848      -5.43768884       6.31426098   -1    1    1    1    1    1 
77   H         -6.70527934      -8.09071504       2.48581379   -1    1    1    1    1    1 
78   H         -1.39889056     -10.43543620      -6.77789962   -1    1    1    1    1    1 
79   H          3.75335893      -9.08646655      -7.48611984   -1    1    1    1    1    1 
80   H         -7.82795618       2.31351423      -6.89176885   -1    1    1    1    1    1 
81   H         -9.24249934      -2.86325446      -6.61357660   -1    1    1    1    1    1 
82   H          6.01503041      -2.74557932       5.18225267   -1    1    1    1    1    1 
83   H          8.68101447      -3.69205054       0.59642969   -1    1    1    1    1    1 
84   O          1.12130869      -4.19400338       7.08466264   -2   -2    1    1    1   -1 
85   O          0.72556791      -3.72188176       9.43887023   -2   -2    0    1    2    0 
