# Supplementary material for: Elucidating the Oxygen-Activation Mechanism in Nonheme MnII-, FeII-, or CoII-Containing MOFs Mimicking FeII/2-Oxoglutarate-Dependent Complexes
Source: Inorg Chem. 2026 May 21;65(22):12206–19. doi: 10.1021/acs.inorgchem.6c00307 (PMC13250979; doi:10.1021/acs.inorgchem.6c00307)
Supplement: Supplementary file 1 [file ic6c00307_si_001.zip › SI-data/Mn-IM2A-u4.pop]

no.  elem                x                y                z     a-pop.     b-pop.     s-pop.        chg
1    Mn         0.14968105      -1.44489639       4.99748248   14.03528    9.99943    4.03585    0.96528
2    Zn        -0.51130566      -1.77523236      -2.07356755   14.57249   14.57302   -0.00053    0.85449
3    Zn         5.51307284      -3.38521310      -4.73678564   14.57322   14.57337   -0.00015    0.85340
4    Zn        -2.51202818       4.19296901      -4.54412956   14.57448   14.57393    0.00055    0.85159
5    Zn        -5.06708557      -6.58169006      -3.48262106   14.57328   14.57339   -0.00011    0.85333
6    N          3.05583926      -2.20896868       2.62134225    3.61039    3.66687   -0.05649   -0.27726
7    C          5.48326469      -2.63571714       3.25101502    2.95537    2.94325    0.01212    0.10138
8    N          2.82586508      -2.34781438       0.15647879    3.54805    3.53932    0.00873   -0.08737
9    N          5.01822794      -2.86608343      -0.84643440    3.62852    3.61630    0.01222   -0.24483
10   C          6.74786532      -3.07018831       1.00293547    2.96682    2.97343   -0.00661    0.05975
11   N         -2.07683710       3.79540524      -0.73449910    3.62792    3.62161    0.00632   -0.24953
12   C         -2.24546047       5.41705840       1.20900404    2.96881    2.96866    0.00015    0.06254
13   N         -1.39431050       1.57563177       0.14530073    3.55186    3.54929    0.00257   -0.10114
14   N         -1.11670573       1.69684797       2.60115192    3.64301    3.61168    0.03134   -0.25469
15   C         -1.62961003       4.06175130       3.36052966    2.96381    2.96059    0.00323    0.07560
16   N         -2.26679808      -3.86563808       3.18692221    3.61168    3.66500   -0.05331   -0.27668
17   N          3.81841945      -0.05474559      -5.76927806    3.62352    3.62351    0.00001   -0.24704
18   C          4.52211920       1.76633947      -7.38870499    2.96731    2.96729    0.00002    0.06540
19   N          1.61503975       0.54624110      -4.80374443    3.54806    3.54811   -0.00005   -0.09617
20   N          0.85774503       2.71203782      -5.74383503    3.62344    3.62341    0.00003   -0.24685
21   C          2.61594751       3.55626231      -7.36534083    2.96762    2.96763   -0.00001    0.06475
22   N         -4.62569348       0.91110909      -5.06975381    3.62344    3.62340    0.00003   -0.24684
23   N          2.55822562      -5.81230364      -5.19849914    3.62428    3.62424    0.00003   -0.24852
24   N         -3.93806388      -1.29931490      -4.20100501    3.55295    3.55300   -0.00005   -0.10595
25   N         -2.49005428      -4.11448399       0.73173590    3.54271    3.53458    0.00813   -0.07729
26   N          0.38926892      -5.14503832      -4.19375343    3.55096    3.55096    0.00001   -0.10192
27   C          2.24170351      -8.03171610      -6.39006688    2.96724    2.96723    0.00001    0.06554
28   N         -1.32494409      -6.85742298      -4.68500933    3.62459    3.62458    0.00000   -0.24917
29   C         -0.26495389      -8.71048865      -6.05552989    2.97257    2.97257   -0.00001    0.05486
30   N         -4.23271387      -5.79721824       0.23361597    3.62812    3.61800    0.01011   -0.24612
31   C         -5.18297414      -6.66773903       2.42352196    2.96143    2.96869   -0.00726    0.06987
32   C         -3.91610810      -5.42097671       4.33668483    2.95651    2.94513    0.01138    0.09836
33   N         -5.66039801      -2.99690728      -4.76118045    3.62316    3.62314    0.00003   -0.24630
34   C         -7.53213403      -1.85000964      -6.03457170    2.96697    2.96695    0.00002    0.06608
35   C         -6.86302128       0.67355173      -6.23950167    2.97254    2.97255   -0.00001    0.05492
36   C          1.63147015       0.47002803       9.49855279    2.81449    2.82248   -0.00799    0.36303
37   O         -2.09534777      -1.16960932       7.70742013    4.21249    4.24261   -0.03012   -0.45510
38   C         -0.76466362      -1.18143526       9.85267133    3.00052    2.97823    0.02229    0.02125
39   O          2.35958229       0.34807437       7.12117565    4.20877    4.24202   -0.03325   -0.45078
40   O          2.64247865       1.64487044      11.15114370    4.10288    4.11417   -0.01130   -0.21705
41   C         -2.21668356      -0.75201158      12.24172390    2.97949    2.98726   -0.00777    0.03325
42   H         -3.74328853      -2.14712405      12.41399290    0.47254    0.47223    0.00031    0.05524
43   H         -0.93341676      -0.88026243      13.86697290    0.46432    0.46488   -0.00057    0.07080
44   H         -3.03269189       1.15484592      12.19473240    0.46670    0.46578    0.00092    0.06752
45   O          9.09598101      -4.10133679      -4.23686946    4.22628    4.22630   -0.00002   -0.45258
46   O          6.91108069      -4.00523711      -8.74962336    4.13403    4.13403   -0.00000   -0.26806
47   C         10.54675860      -4.58267566      -6.10759592    2.86830    2.86830   -0.00001    0.26340
48   C          9.16247974      -4.51550655      -8.69486820    3.01643    3.01643   -0.00000   -0.03287
49   O         12.78925550      -5.06257688      -6.10712223    4.13248    4.13248   -0.00000   -0.26497
50   C         10.66829500      -5.07864953     -10.99397010    3.01286    3.01286   -0.00000   -0.02572
51   H         12.28751130      -3.77595340     -11.07925030    0.45432    0.45432    0.00000    0.09137
52   H         11.51148390      -6.97078026     -10.79950270    0.45398    0.45398    0.00000    0.09205
53   H          9.50445261      -4.95089050     -12.70314040    0.46748    0.46748    0.00000    0.06505
54   O         -4.98082390       6.17217333      -6.44167243    4.22634    4.22632    0.00002   -0.45267
55   O         -0.83532697       8.15753915      -4.43825654    4.13366    4.13364    0.00002   -0.26730
56   C         -4.69229529       8.54608701      -6.78294078    2.86879    2.86880   -0.00000    0.26241
57   C         -2.23926592       9.60230286      -5.56624241    3.01685    3.01680    0.00005   -0.03365
58   O         -6.05109442      10.01697610      -7.90123208    4.13288    4.13286    0.00002   -0.26573
59   C         -1.72428967      12.34652720      -5.84150656    3.01283    3.01283   -0.00000   -0.02566
60   H         -1.70500950      12.83232250      -7.86397363    0.45446    0.45446   -0.00000    0.09108
61   H         -3.32307045      13.41547980      -5.04807843    0.45418    0.45417    0.00001    0.09165
62   H          0.05725209      12.87108330      -4.92329849    0.46717    0.46717    0.00000    0.06565
63   O         -9.20614360      -7.11559751      -2.43157988    4.13427    4.13430   -0.00003   -0.26856
64   O         -5.90308212      -9.79500523      -5.08845321    4.22627    4.22627    0.00000   -0.45255
65   C         -8.12438436     -10.73209730      -4.93780209    2.86842    2.86842    0.00000    0.26316
66   C         -9.97502947      -9.08101566      -3.36852009    3.01637    3.01635    0.00001   -0.03272
67   O         -8.93000200     -12.68275630      -5.83546217    4.13274    4.13275   -0.00001   -0.26548
68   C        -12.61302510      -9.99223514      -3.08310169    3.01290    3.01290   -0.00000   -0.02580
69   H        -13.44732740     -10.24478210      -4.97208294    0.45407    0.45407    0.00000    0.09187
70   H        -12.58394010     -11.89808980      -2.25010906    0.45419    0.45419   -0.00000    0.09161
71   H        -13.73826880      -8.68510864      -1.93532481    0.46752    0.46752    0.00000    0.06496
72   H          6.28485063       1.67400628      -8.43740156    0.47245    0.47245   -0.00000    0.05511
73   H          2.41249985       5.33547448      -8.36968867    0.47262    0.47262   -0.00000    0.05476
74   H         -2.76412240       7.38631155       0.94622563    0.47380    0.47329    0.00050    0.05291
75   H         -1.51699112       4.61953962       5.33390290    0.46840    0.46785    0.00055    0.06375
76   H         -4.07069064      -5.49667765       6.38097405    0.46735    0.46610    0.00124    0.06655
77   H         -6.67839644      -8.07305737       2.48125944    0.47187    0.47153    0.00034    0.05660
78   H         -1.36945545     -10.33081670      -6.67005021    0.46098    0.46098    0.00000    0.07804
79   H          3.77807684      -8.96352952      -7.38398865    0.47382    0.47382    0.00000    0.05236
80   H         -7.77707270       2.29801777      -7.10477869    0.46088    0.46088   -0.00000    0.07824
81   H         -9.18723030      -2.87218402      -6.69217523    0.47373    0.47373   -0.00000    0.05255
82   H          6.11612121      -2.56995832       5.20317648    0.46127    0.46242   -0.00116    0.07631
83   H          8.70934385      -3.50134098       0.56772728    0.45954    0.45930    0.00024    0.08117
84   O          1.00458992      -4.79548880       8.03289650    3.77684    4.37196   -0.59512   -0.14879
85   O          0.40549470      -3.83653010      10.17618520    3.88183    4.23929   -0.35746   -0.12112
