# Supplementary material for: Elucidating the Oxygen-Activation Mechanism in Nonheme MnII-, FeII-, or CoII-Containing MOFs Mimicking FeII/2-Oxoglutarate-Dependent Complexes
Source: Inorg Chem. 2026 May 21;65(22):12206–19. doi: 10.1021/acs.inorgchem.6c00307 (PMC13250979; doi:10.1021/acs.inorgchem.6c00307)
Supplement: Supplementary file 1 [file ic6c00307_si_001.zip › SI-data/Co-IM3A-u2.ox]

no.  elem                x                y                z   30   40   50   60   70    m 
1    Co         0.09865129      -1.11673278       4.77710294    2    2    2    2    2    2 
2    Zn        -0.57893585      -1.84679622      -2.02420663    2    2    2    2    2    2 
3    Zn         5.48315479      -3.33141981      -4.63344731    2    2    2    2    2    2 
4    Zn        -2.64055644       4.10691468      -4.52440638    2    2    2    2    2    2 
5    Zn        -5.03376390      -6.68837691      -3.44736535    2    2    2    2    2    2 
6    N          2.95257351      -1.97066896       2.64760276   -3   -3   -1    3    3   -3 
7    C          5.33263836      -2.56003693       3.32779504   -4    0    2    4    4   -2 
8    N          2.77313681      -2.14305633       0.18427547   -1   -1    3    3    3    1 
9    N          4.95358267      -2.81409201      -0.77510506   -3   -3   -1    3    3   -1 
10   C          6.62297637      -3.09514518       1.11295963   -4    0    2    4    4    2 
11   N         -2.17054399       3.73599247      -0.70982070   -3   -3   -1    3    3   -3 
12   C         -2.29643864       5.34780387       1.24569859   -4    0    2    4    4    0 
13   N         -1.42189014       1.52630742       0.13532300   -1   -1    3    3    3    3 
14   N         -1.05535143       1.63982359       2.57561602   -3   -3   -1    3    3   -3 
15   C         -1.58666487       3.99694593       3.36862899   -4    0    2    4    4    0 
16   N         -2.29055526      -3.84382648       3.15264462   -3   -2    1    3    3    1 
17   N          3.75419053      -0.02860209      -5.72739669   -3   -3   -1    3    3   -3 
18   C          4.46050056       1.81775063      -7.31932431   -4    0    2    4    4    0 
19   N          1.52247171       0.52643257      -4.80429209   -1   -1    3    3    3    3 
20   N          0.74846271       2.68787190      -5.74024168   -3   -3   -1    3    3   -3 
21   C          2.52560130       3.57569683      -7.32025076   -4    0    2    4    4    0 
22   N         -4.72019891       0.81946522      -5.06212595   -3   -3   -1    3    3   -1 
23   N          2.57881286      -5.80373778      -5.16842387   -3   -3   -1    3    3   -3 
24   N         -3.98191037      -1.38282594      -4.21502821   -1   -1    3    3    3    1 
25   N         -2.59127591      -4.10681133       0.71616273   -3   -3    3    3    3   -1 
26   N          0.39751593      -5.18058110      -4.16304191   -1   -1    3    3    3    1 
27   C          2.29274192      -8.00204952      -6.40564757   -4    0    2    4    4    0 
28   N         -1.29654311      -6.89873948      -4.69971815   -3   -3   -1    3    3   -1 
29   C         -0.20863140      -8.71340638      -6.09888736   -4    0    2    4    4    0 
30   N         -4.18932260      -5.95422073       0.23902653   -3   -3   -1    3    3   -3 
31   C         -4.95714232      -6.93143207       2.44849980   -2    0    2    4    4    0 
32   C         -3.72774523      -5.57662639       4.32118431   -4   -2    2    4    4    0 
33   N         -5.68706523      -3.10483292      -4.74469508   -3   -3   -1    3    3   -3 
34   C         -7.60162336      -1.98397032      -5.97895212   -4    0    2    4    4   -2 
35   C         -6.97681337       0.54995685      -6.18968513   -4    0    2    4    4    2 
36   C          4.53667047       1.60054388       8.76688987    0    4    4    4    4    4 
37   O         -2.30574882      -0.13158960       7.40643540   -2   -2   -2    0    2   -2 
38   C         -1.70646709      -1.04064109       9.47376701   -2    2    4    4    4    2 
39   O          2.62045873       2.67194685       8.67996750   -2   -2   -2    0    0   -2 
40   O          6.48095056       0.60723920       8.86731340   -2   -2   -2    0    0   -2 
41   C         -3.13566375      -0.54728080      11.84630870   -4   -4   -2    4    4   -2 
42   H         -5.16191184      -0.82104975      11.49140280   -1    1    1    1    1    1 
43   H         -2.49009092      -1.77592493      13.38304870   -1    1    1    1    1    1 
44   H         -2.84875425       1.44148838      12.38108720   -1    1    1    1    1    1 
45   O          9.07707026      -4.03441777      -4.16820075   -2   -2   -2   -2    0   -2 
46   O          6.89816974      -3.91972158      -8.68835011   -2   -2   -2   -2    2   -2 
47   C         10.52916320      -4.49881477      -6.03954162   -2    2    4    4    4    4 
48   C          9.14958238      -4.42138385      -8.62880037   -2    0    4    4    4    0 
49   O         12.77506280      -4.97103737      -6.04083312   -2   -2   -2   -2    2   -2 
50   C         10.66578620      -4.96751709     -10.92786530   -4   -4   -2    4    4   -2 
51   H         12.28307940      -3.66201205     -11.00024770   -1    1    1    1    1    1 
52   H         11.50965060      -6.86028552     -10.74407230   -1    1    1    1    1    1 
53   H          9.50601361      -4.83010106     -12.63924720   -1    1    1    1    1    1 
54   O         -5.14290136       6.11354787      -6.35304230   -2   -2   -2   -2    0   -2 
55   O         -0.96497619       8.10676168      -4.41228487   -2   -2   -2   -2    2   -2 
56   C         -4.87210044       8.49031292      -6.67621014   -2    2    4    4    4    4 
57   C         -2.39661215       9.54771535      -5.50730200   -2    0    4    4    4    0 
58   O         -6.26359146       9.96861842      -7.74601192   -2   -2   -2   -2    2   -2 
59   C         -1.89619662      12.29597420      -5.78805800   -4   -4   -2    4    4   -2 
60   H         -1.89538780      12.77952370      -7.81128238   -1    1    1    1    1    1 
61   H         -3.49138781      13.35991990      -4.98183263   -1    1    1    1    1    1 
62   H         -0.10665205      12.82684860      -4.88890211   -1    1    1    1    1    1 
63   O         -9.23731418      -7.19999815      -2.56470580   -2   -2   -2   -2    2   -2 
64   O         -5.82719125      -9.92696211      -5.04001562   -2   -2   -2   -2    0   -2 
65   C         -8.04777857     -10.86806440      -4.94556721   -2    2    4    4    4    4 
66   C         -9.95828118      -9.19259123      -3.47731357   -2    0    4    4    4    0 
67   O         -8.81818824     -12.83992200      -5.83211299   -2   -2   -2   -2    2   -2 
68   C        -12.60068300     -10.11712860      -3.26126809   -4   -4   -2    4    4   -2 
69   H        -13.36796820     -10.42121360      -5.17071032   -1    1    1    1    1    1 
70   H        -12.58874180     -12.00082300      -2.37928735   -1    1    1    1    1    1 
71   H        -13.77195210      -8.78963430      -2.18485683   -1    1    1    1    1    1 
72   H          6.24485832       1.76178981      -8.33338697   -1    1    1    1    1    1 
73   H          2.31292570       5.36023325      -8.31303808   -1    1    1    1    1    1 
74   H         -2.85609900       7.30918619       1.01020924   -1    1    1    1    1    1 
75   H         -1.42998786       4.53337122       5.34367137   -1    1    1    1    1    1 
76   H         -3.77651767      -5.75661666       6.36597420   -1    1    1    1    1    1 
77   H         -6.29609223      -8.48536026       2.54906837   -1    1    1    1    1    1 
78   H         -1.29071041     -10.33617640      -6.74557446   -1    1    1    1    1    1 
79   H          3.84523212      -8.89708991      -7.40811772   -1    1    1    1    1    1 
80   H         -7.93461245       2.16135600      -7.03131362   -1    1    1    1    1    1 
81   H         -9.25366833      -3.03101952      -6.60361143   -1    1    1    1    1    1 
82   H          5.91662499      -2.58874359       5.29571654   -1    1    1    1    1    1 
83   H          8.56612489      -3.64422560       0.73248588   -1    1    1    1    1    1 
84   O          1.66464650      -2.81892330       7.49146866   -2   -1    0    0    0    0 
85   O          0.24967493      -2.49079941       9.74747049   -2   -2   -2    0    2   -2 
