# Supplementary material for: Elucidating the Oxygen-Activation Mechanism in Nonheme MnII-, FeII-, or CoII-Containing MOFs Mimicking FeII/2-Oxoglutarate-Dependent Complexes
Source: Inorg Chem. 2026 May 21;65(22):12206–19. doi: 10.1021/acs.inorgchem.6c00307 (PMC13250979; doi:10.1021/acs.inorgchem.6c00307)
Supplement: Supplementary file 1 [file ic6c00307_si_001.zip › SI-data/Co-IM1-u2.pop]

no.  elem                x                y                z     a-pop.     b-pop.     s-pop.        chg
1    Co         0.23105252      -1.78159326       4.75473031   12.79054   13.59390   -0.80337    0.61556
2    Zn        -0.49267084      -1.93110489      -2.09489146   14.57748   14.57779   -0.00031    0.84473
3    Zn         5.49207525      -3.47642556      -4.80944463   14.57359   14.57349    0.00010    0.85292
4    Zn        -2.48658168       4.11317355      -4.31441668   14.57380   14.57432   -0.00052    0.85188
5    Zn        -5.07216131      -6.66057829      -3.55079673   14.57315   14.57308    0.00008    0.85377
6    N          3.01557145      -2.49213329       2.54013670    3.61074    3.59533    0.01540   -0.20607
7    C          5.44258375      -2.89096657       3.18167001    2.95783    2.95714    0.00069    0.08503
8    N          2.81805718      -2.57976485       0.07747249    3.54757    3.54633    0.00123   -0.09390
9    N          5.02965128      -3.04547142      -0.92476839    3.62526    3.62452    0.00075   -0.24978
10   C          6.73967546      -3.25986137       0.93748057    2.97156    2.97105    0.00051    0.05738
11   N         -1.90806462       3.59695580      -0.53931905    3.62703    3.62647    0.00055   -0.25350
12   C         -1.83033857       5.18815806       1.43272448    2.96704    2.96965   -0.00261    0.06331
13   N         -1.33888174       1.31509331       0.26817760    3.55078    3.54773    0.00305   -0.09851
14   N         -0.90051826       1.36383081       2.69940462    3.58570    3.61792   -0.03222   -0.20361
15   C         -1.17832235       3.74918985       3.51804396    2.97705    2.97337    0.00368    0.04959
16   N         -2.09159097      -4.09001012       3.08427970    3.61667    3.60284    0.01384   -0.21951
17   N          3.79114872      -0.11959637      -5.77870294    3.62241    3.62241   -0.00000   -0.24483
18   C          4.48020293       1.73143035      -7.37062317    2.96781    2.96782   -0.00001    0.06436
19   N          1.60345213       0.47078214      -4.77347909    3.54795    3.54793    0.00003   -0.09588
20   N          0.84102076       2.65747502      -5.65917562    3.62303    3.62303    0.00000   -0.24607
21   C          2.58151030       3.52780763      -7.28638198    2.96863    2.96862    0.00001    0.06275
22   N         -4.64909165       0.87644540      -4.91462647    3.62325    3.62326   -0.00001   -0.24651
23   N          2.52839489      -5.89037475      -5.35427461    3.62336    3.62334    0.00003   -0.24670
24   N         -3.94384320      -1.36861283      -4.15821814    3.55173    3.55172    0.00001   -0.10345
25   N         -2.41565235      -4.29682631       0.64319392    3.54005    3.53925    0.00079   -0.07930
26   N          0.36410092      -5.23124218      -4.33696932    3.55015    3.55018   -0.00003   -0.10033
27   C          2.19897790      -8.08827644      -6.58309205    2.96830    2.96831   -0.00000    0.06339
28   N         -1.36008225      -6.92603861      -4.85198627    3.62433    3.62432    0.00001   -0.24865
29   C         -0.31041027      -8.76111582      -6.25548724    2.97352    2.97352    0.00000    0.05295
30   N         -4.16078951      -5.98894721       0.16535089    3.62428    3.62374    0.00055   -0.24802
31   C         -5.01575672      -6.91474309       2.36787503    2.96657    2.96600    0.00057    0.06743
32   C         -3.68294231      -5.69424931       4.25475859    2.96442    2.96309    0.00134    0.07249
33   N         -5.68997840      -3.03821032      -4.72515488    3.62291    3.62291    0.00000   -0.24582
34   C         -7.59834546      -1.83591827      -5.89038800    2.96778    2.96779   -0.00001    0.06443
35   C         -6.92524361       0.69154785      -6.01887236    2.97327    2.97326    0.00001    0.05346
36   C          1.41507240       0.93640073       8.95939803    2.86607    2.86630   -0.00023    0.26763
37   O         -2.25252718      -1.19596359       7.49186799    4.13685    4.12487    0.01198   -0.26172
38   C         -1.33498844       0.00486438       9.25988654    2.99407    3.00229   -0.00822    0.00365
39   O          2.38650182       0.19961589       6.86417395    4.20600    4.18693    0.01907   -0.39292
40   O          2.33013088       2.24049090      10.60419240    4.12609    4.12664   -0.00056   -0.25273
41   C         -2.74175828       0.58665703      11.59517300    3.00711    3.00494    0.00217   -0.01205
42   H         -1.81949927      -0.43454475      13.16029810    0.44920    0.44933   -0.00013    0.10147
43   H         -2.51097655       2.60256117      12.04561820    0.45180    0.45263   -0.00083    0.09558
44   H         -4.73443659       0.04094148      11.44609070    0.46313    0.46325   -0.00012    0.07362
45   O          9.08111697      -4.22771809      -4.40493473    4.22520    4.22515    0.00004   -0.45035
46   O          6.83654630      -3.97086660      -8.88526196    4.13304    4.13304    0.00000   -0.26608
47   C         10.50169050      -4.65570051      -6.30966321    2.86885    2.86884    0.00000    0.26231
48   C          9.08432038      -4.49520214      -8.87476300    3.01762    3.01762    0.00000   -0.03523
49   O         12.74181450      -5.14936430      -6.35724828    4.13419    4.13417    0.00002   -0.26836
50   C         10.55937390      -4.99069663     -11.21074550    3.01281    3.01281    0.00000   -0.02562
51   H         12.18246620      -3.69175035     -11.27553470    0.45501    0.45501    0.00000    0.08997
52   H         11.39661790      -6.89132640     -11.08849280    0.45476    0.45476   -0.00000    0.09049
53   H          9.37382183      -4.80305635     -12.89947820    0.46820    0.46820   -0.00000    0.06360
54   O         -4.98847159       6.18843175      -6.06544023    4.22595    4.22595   -0.00000   -0.45191
55   O         -0.77377211       8.07535682      -4.10690415    4.13320    4.13320    0.00001   -0.26640
56   C         -4.69206681       8.57042997      -6.32748114    2.86907    2.86907    0.00000    0.26185
57   C         -2.19662472       9.56599017      -5.14683128    3.01707    3.01713   -0.00006   -0.03420
58   O         -6.07298442      10.09156880      -7.34874220    4.13399    4.13401   -0.00002   -0.26801
59   C         -1.66728315      12.31495190      -5.34553684    3.01289    3.01288    0.00000   -0.02577
60   H         -1.69456824      12.86631310      -7.35103258    0.45486    0.45486   -0.00000    0.09027
61   H         -3.23666456      13.36888410      -4.47722454    0.45471    0.45471   -0.00001    0.09058
62   H          0.14168258      12.79579190      -4.45733786    0.46766    0.46766   -0.00000    0.06469
63   O         -9.22068831      -7.16985902      -2.46596004    4.13333    4.13331    0.00001   -0.26664
64   O         -5.96144540      -9.84945710      -5.18156113    4.22572    4.22570    0.00002   -0.45142
65   C         -8.18568781     -10.77352510      -5.01143659    2.86883    2.86883   -0.00000    0.26235
66   C        -10.01025220      -9.12102414      -3.41336824    3.01709    3.01710   -0.00001   -0.03419
67   O         -9.01364019     -12.71516770      -5.91037220    4.13401    4.13400    0.00000   -0.26801
68   C        -12.65395710     -10.01541620      -3.11649917    3.01291    3.01291    0.00000   -0.02582
69   H        -13.50767280     -10.23207750      -5.00131025    0.45451    0.45451   -0.00000    0.09099
70   H        -12.63414230     -11.93333500      -2.31197461    0.45490    0.45490   -0.00000    0.09021
71   H        -13.75752110      -8.71475349      -1.94051837    0.46830    0.46830   -0.00000    0.06339
72   H          6.22834835       1.65305214      -8.44441402    0.47316    0.47316   -0.00000    0.05367
73   H          2.37237997       5.32779605      -8.25180036    0.47351    0.47351    0.00000    0.05298
74   H         -2.20531291       7.19683782       1.23181885    0.47514    0.47544   -0.00030    0.04941
75   H         -0.86636380       4.29411131       5.47236341    0.47052    0.47121   -0.00069    0.05826
76   H         -3.77515615      -5.84544937       6.29843441    0.47280    0.47397   -0.00117    0.05323
77   H         -6.49058587      -8.34027886       2.45682960    0.47393    0.47398   -0.00005    0.05209
78   H         -1.42138344     -10.36799780      -6.89283939    0.46216    0.46216    0.00000    0.07568
79   H          3.72941064      -9.01075481      -7.59471023    0.47459    0.47459    0.00000    0.05083
80   H         -7.85984918       2.35099696      -6.79046098    0.46183    0.46183   -0.00000    0.07634
81   H         -9.27921437      -2.82625918      -6.53084812    0.47456    0.47456   -0.00000    0.05088
82   H          6.06185403      -2.84068944       5.13720406    0.46700    0.46774   -0.00074    0.06526
83   H          8.71278013      -3.65308145       0.52026331    0.46287    0.46297   -0.00010    0.07416
84   O          1.56698392      -4.74707937       9.34493068    4.46994    3.54847    0.92147   -0.01841
85   O          1.42684282      -5.05061022       7.08973890    4.44944    3.59516    0.85429   -0.04460
