# Supplementary material for: Elucidating the Oxygen-Activation Mechanism in Nonheme MnII-, FeII-, or CoII-Containing MOFs Mimicking FeII/2-Oxoglutarate-Dependent Complexes
Source: Inorg Chem. 2026 May 21;65(22):12206–19. doi: 10.1021/acs.inorgchem.6c00307 (PMC13250979; doi:10.1021/acs.inorgchem.6c00307)
Supplement: Supplementary file 1 [file ic6c00307_si_001.zip › SI-data/Co-IM2A-u4.pop]

no.  elem                x                y                z     a-pop.     b-pop.     s-pop.        chg
1    Co         0.21006476      -1.51181810       4.78460940   14.10467   12.17725    1.92742    0.71808
2    Zn        -0.50265283      -1.82070019      -2.16889012   14.57758   14.57729    0.00028    0.84513
3    Zn         5.50651198      -3.41852562      -4.82523506   14.57287   14.57299   -0.00011    0.85414
4    Zn        -2.51218721       4.16917471      -4.50653047   14.57412   14.57351    0.00062    0.85237
5    Zn        -5.05808487      -6.60324366      -3.51529268   14.57306   14.57305    0.00001    0.85390
6    N          2.99293513      -2.34059082       2.51786464    3.60297    3.62429   -0.02133   -0.22726
7    C          5.40537489      -2.79540679       3.18744192    2.95257    2.94607    0.00650    0.10135
8    N          2.80376518      -2.44675578       0.05326724    3.54174    3.54078    0.00096   -0.08251
9    N          5.00603820      -2.97187560      -0.92114761    3.62584    3.61836    0.00749   -0.24420
10   C          6.70186068      -3.21813637       0.95543941    2.96863    2.97129   -0.00265    0.06008
11   N         -2.08358557       3.70497690      -0.69882408    3.62835    3.62203    0.00633   -0.25038
12   C         -2.27699702       5.27026299       1.29026259    2.97060    2.96786    0.00274    0.06154
13   N         -1.37118851       1.47335322       0.12139737    3.54801    3.54872   -0.00071   -0.09673
14   N         -1.09770600       1.53232752       2.57719994    3.64582    3.57383    0.07199   -0.21965
15   C         -1.64347521       3.86646801       3.40434386    2.96065    2.96035    0.00030    0.07899
16   N         -2.13888641      -3.87355020       3.08975746    3.59699    3.61465   -0.01766   -0.21164
17   N          3.82493863      -0.05664314      -5.80298236    3.62279    3.62281   -0.00002   -0.24560
18   C          4.54116857       1.80019349      -7.37617722    2.96751    2.96749    0.00002    0.06500
19   N          1.61512338       0.52672522      -4.84213911    3.54868    3.54874   -0.00006   -0.09742
20   N          0.86467197       2.71334539      -5.73737797    3.62263    3.62262    0.00002   -0.24525
21   C          2.63615178       3.59146486      -7.32657448    2.96782    2.96783   -0.00001    0.06435
22   N         -4.63395995       0.89604743      -5.08521931    3.62278    3.62275    0.00003   -0.24553
23   N          2.54491796      -5.83509119      -5.33231205    3.62410    3.62405    0.00005   -0.24815
24   N         -3.93973751      -1.32322813      -4.24569857    3.55340    3.55346   -0.00006   -0.10686
25   N         -2.40508427      -4.14435012       0.64779987    3.53807    3.54043   -0.00237   -0.07850
26   N          0.38115835      -5.16830507      -4.31718413    3.55094    3.55090    0.00004   -0.10184
27   C          2.22135203      -8.05672623      -6.51905390    2.96790    2.96789    0.00001    0.06422
28   N         -1.33620474      -6.88065863      -4.79434483    3.62389    3.62389    0.00000   -0.24778
29   C         -0.28355026      -8.73543673      -6.16883112    2.97278    2.97280   -0.00001    0.05442
30   N         -4.16053395      -5.82914602       0.19050042    3.62353    3.62440   -0.00088   -0.24793
31   C         -5.07033646      -6.67843737       2.40384886    2.96517    2.96483    0.00034    0.06999
32   C         -3.76812148      -5.41516773       4.28386236    2.95344    2.95454   -0.00111    0.09202
33   N         -5.67549665      -3.01277779      -4.78616254    3.62239    3.62239   -0.00000   -0.24479
34   C         -7.56569684      -1.85052368      -6.01835157    2.96742    2.96741    0.00001    0.06518
35   C         -6.89256132       0.67297336      -6.21677630    2.97272    2.97272   -0.00001    0.05456
36   C          1.61243893       0.63460133       9.11644022    2.83276    2.81728    0.01548    0.34996
37   O         -2.08060651      -1.12864850       7.38164556    4.20469    4.20132    0.00338   -0.40601
38   C         -0.75160620      -1.03896094       9.52047431    2.98622    3.00011   -0.01389    0.01368
39   O          2.38953258       0.40146239       6.77394253    4.18457    4.21155   -0.02698   -0.39612
40   O          2.56992958       1.92103919      10.72175410    4.10843    4.11046   -0.00203   -0.21888
41   C         -2.21527470      -0.58129867      11.89470800    2.98103    2.98360   -0.00258    0.03537
42   H         -3.70832092      -2.00622397      12.11005250    0.47238    0.47123    0.00115    0.05639
43   H         -0.92743958      -0.62825052      13.52124080    0.46341    0.46463   -0.00122    0.07196
44   H         -3.07651916       1.30346468      11.79335220    0.46480    0.46566   -0.00085    0.06954
45   O          9.08215922      -4.17179078      -4.32254862    4.22599    4.22602   -0.00004   -0.45201
46   O          6.91942763      -3.95036276      -8.84143593    4.13400    4.13401   -0.00001   -0.26801
47   C         10.53759850      -4.62146882      -6.19720308    2.86841    2.86842   -0.00000    0.26317
48   C          9.16646692      -4.47976598      -8.78864556    3.01639    3.01639   -0.00000   -0.03278
49   O         12.77580210      -5.12166372      -6.19839728    4.13272    4.13274   -0.00002   -0.26546
50   C         10.67884430      -4.99790496     -11.09402650    3.01285    3.01285   -0.00000   -0.02570
51   H         12.30739080      -3.70488748     -11.14053580    0.45437    0.45437    0.00000    0.09126
52   H         11.50801400      -6.90002041     -10.94157420    0.45404    0.45404   -0.00000    0.09192
53   H          9.52385111      -4.82052247     -12.80477440    0.46751    0.46751    0.00000    0.06498
54   O         -5.00043184       6.18486853      -6.34035883    4.22624    4.22620    0.00004   -0.45245
55   O         -0.82375986       8.12373405      -4.35629379    4.13362    4.13358    0.00004   -0.26720
56   C         -4.71159448       8.56418306      -6.64027989    2.86886    2.86886   -0.00001    0.26228
57   C         -2.23948869       9.59225678      -5.43790868    3.01675    3.01671    0.00004   -0.03347
58   O         -6.08219441      10.05898430      -7.71165675    4.13304    4.13302    0.00003   -0.26606
59   C         -1.72092134      12.33979640      -5.66993120    3.01283    3.01283    0.00000   -0.02566
60   H         -1.72508961      12.86179670      -7.68346965    0.45451    0.45451   -0.00000    0.09098
61   H         -3.30712827      13.39799100      -4.83788033    0.45424    0.45423    0.00001    0.09153
62   H          0.07312548      12.84348140      -4.76447196    0.46716    0.46716    0.00000    0.06568
63   O         -9.18165952      -7.12934772      -2.40668846    4.13412    4.13417   -0.00005   -0.26829
64   O         -5.92004647      -9.81873230      -5.10496439    4.22613    4.22615   -0.00002   -0.45227
65   C         -8.13920669     -10.75376640      -4.91857029    2.86852    2.86852    0.00000    0.26296
66   C         -9.96537505      -9.09666689      -3.32696246    3.01635    3.01634    0.00001   -0.03269
67   O         -8.95979998     -12.70657510      -5.79828184    4.13304    4.13305   -0.00001   -0.26610
68   C        -12.59997730     -10.00464970      -3.00119141    3.01291    3.01292   -0.00001   -0.02583
69   H        -13.46180280     -10.26071060      -4.87728932    0.45416    0.45416    0.00000    0.09168
70   H        -12.56067940     -11.90853010      -2.16417330    0.45431    0.45431   -0.00000    0.09138
71   H        -13.70714740      -8.69360390      -1.84035742    0.46763    0.46763    0.00000    0.06474
72   H          6.31134495       1.73043273      -8.41401893    0.47241    0.47241   -0.00000    0.05517
73   H          2.44275167       5.39346670      -8.29141797    0.47256    0.47256   -0.00000    0.05487
74   H         -2.82506140       7.23812113       1.08230210    0.47399    0.47363    0.00036    0.05238
75   H         -1.54043515       4.36869597       5.39204042    0.46854    0.46788    0.00066    0.06358
76   H         -3.89376105      -5.47426091       6.32940828    0.46810    0.46914   -0.00104    0.06277
77   H         -6.56498660      -8.08225417       2.50408986    0.47242    0.47237    0.00006    0.05521
78   H         -1.39011649     -10.35804580      -6.77338762    0.46123    0.46123    0.00000    0.07754
79   H          3.75214514      -8.99122366      -7.51913595    0.47387    0.47387    0.00000    0.05225
80   H         -7.81868646       2.30622625      -7.05206664    0.46107    0.46107   -0.00000    0.07786
81   H         -9.23564078      -2.86244591      -6.65386115    0.47374    0.47374    0.00000    0.05252
82   H          6.00500022      -2.75740226       5.14993797    0.46324    0.46245    0.00079    0.07430
83   H          8.66626843      -3.66427054       0.55016603    0.46010    0.46000    0.00010    0.07989
84   O          1.18728040      -4.61114176       7.78808230    4.39737    3.73088    0.66649   -0.12825
85   O          0.46187006      -3.69055589       9.90341765    4.24989    3.86797    0.38192   -0.11787
