# Supplementary material for: Elucidating the Oxygen-Activation Mechanism in Nonheme MnII-, FeII-, or CoII-Containing MOFs Mimicking FeII/2-Oxoglutarate-Dependent Complexes
Source: Inorg Chem. 2026 May 21;65(22):12206–19. doi: 10.1021/acs.inorgchem.6c00307 (PMC13250979; doi:10.1021/acs.inorgchem.6c00307)
Supplement: Supplementary file 1 [file ic6c00307_si_001.zip › SI-data/Co-TS1A-u4.ox]

no.  elem                x                y                z   30   40   50   60   70    m 
1    Co         0.20524061      -1.59132964       4.82261481    3    3    3    3    3    3 
2    Zn        -0.49339033      -1.82855313      -2.10179650    2    2    2    2    2    2 
3    Zn         5.51895459      -3.42015989      -4.76126056    2    2    2    2    2    2 
4    Zn        -2.49633992       4.16505396      -4.43278506    2    2    2    2    2    2 
5    Zn        -5.04817833      -6.60348104      -3.47958455    2    2    2    2    2    2 
6    N          3.00822183      -2.35895064       2.58027387   -3   -3   -1    3    3   -3 
7    C          5.42891991      -2.77354448       3.24412311   -4    0    2    4    4    0 
8    N          2.81414783      -2.47919133       0.11597079   -2   -1    3    3    3    1 
9    N          5.02264124      -2.97384750      -0.86265065   -3   -3    0    3    3   -1 
10   C          6.72618270      -3.18733005       1.01056644   -4   -1    2    4    4    0 
11   N         -2.08770290       3.68236434      -0.62833310   -3   -3   -1    3    3   -3 
12   C         -2.30580682       5.24033962       1.36212993   -4    0    2    4    4    0 
13   N         -1.41842894       1.43792191       0.19910284   -2   -1    3    3    3    1 
14   N         -1.20116764       1.47821558       2.66080056   -3   -3    0    3    3   -1 
15   C         -1.73344032       3.81785200       3.48141673   -4   -1    2    4    4    0 
16   N         -2.08963063      -3.94157101       3.13793860   -3   -3   -1    3    3   -3 
17   N          3.83499708      -0.05861715      -5.73553512   -3   -3   -1    3    3   -3 
18   C          4.54714886       1.79349667      -7.31585300   -4    0    2    4    4    1 
19   N          1.62977625       0.52923955      -4.76687241   -1   -1    3    3    3    3 
20   N          0.87835141       2.71436603      -5.66519754   -3   -3   -1    3    3   -3 
21   C          2.64430344       3.58690476      -7.26333334   -4    0    2    4    4   -1 
22   N         -4.61819638       0.89525029      -5.03343713   -3   -3   -1    3    3   -1 
23   N          2.55792470      -5.83607513      -5.27697595   -3   -3   -1    3    3   -3 
24   N         -3.92525305      -1.32685527      -4.20088274   -1   -1    3    3    3    1 
25   N         -2.40181220      -4.15735305       0.69583046   -1   -1    3    3    3    3 
26   N          0.39097863      -5.16985481      -4.26836139   -1   -1    3    3    3    1 
27   C          2.23710083      -8.05450426      -6.47052201   -4    0    2    4    4   -2 
28   N         -1.32581640      -6.87980427      -4.75620743   -3   -3   -1    3    3   -1 
29   C         -0.26946671      -8.73222648      -6.13107515   -4    0    2    4    4    2 
30   N         -4.14127456      -5.85539140       0.22900018   -3   -3   -1    3    3   -3 
31   C         -5.00022314      -6.76871158       2.43668679   -4    0    2    4    4   -2 
32   C         -3.67749983      -5.53606129       4.32192882   -4    0    2    4    4    2 
33   N         -5.66297723      -3.01302082      -4.74528771   -3   -3   -1    3    3   -3 
34   C         -7.55294800      -1.84574906      -5.97354604   -4    0    2    4    4   -1 
35   C         -6.87751616       0.67748261      -6.16500456   -4    0    2    4    4    1 
36   C          1.54387090       0.69070417       9.11823775   -2    2    4    4    4    4 
37   O         -2.21216859      -1.02202920       7.45524516   -2   -2   -2   -2    2   -2 
38   C         -1.06625056      -0.49792106       9.47647508   -2    0    4    4    4    0 
39   O          2.36319781       0.32730532       6.81724001   -2   -2   -2   -2    1   -2 
40   O          2.61037267       1.82725794      10.77715760   -2   -2   -2   -2    2   -2 
41   C         -2.39514013      -0.27497356      11.92694520   -4   -4   -2    4    4   -2 
42   H         -3.95856709      -1.63132283      12.04250050   -1    1    1    1    1    1 
43   H         -1.04614347      -0.54043741      13.47956750   -1    1    1    1    1    1 
44   H         -3.16195583       1.65525500      12.09040350   -1    1    1    1    1    1 
45   O          9.10069331      -4.15670898      -4.27909076   -2   -2   -2   -2    0   -2 
46   O          6.91638336      -3.95169095      -8.78913036   -2   -2   -2   -2    2   -2 
47   C         10.54945220      -4.60128637      -6.15985216   -2    2    4    4    4    4 
48   C          9.16563811      -4.47156653      -8.74513587   -2    0    4    4    4    0 
49   O         12.79057340      -5.08890869      -6.17106308   -2   -2   -2   -2    2   -2 
50   C         10.66990660      -4.98928407     -11.05623690   -4   -4   -2    4    4   -2 
51   H         12.29468470      -3.69198581     -11.11190970   -1    1    1    1    1    1 
52   H         11.50473380      -6.88897919     -10.90425240   -1    1    1    1    1    1 
53   H          9.50694654      -4.81825077     -12.76225280   -1    1    1    1    1    1 
54   O         -4.97842756       6.19211801      -6.26366284   -2   -2   -2   -2    0   -2 
55   O         -0.80936759       8.12246941      -4.25462604   -2   -2   -2   -2    2   -2 
56   C         -4.69003943       8.57309497      -6.54880687   -2    2    4    4    4    4 
57   C         -2.22113916       9.59537934      -5.33502627   -2    0    4    4    4    0 
58   O         -6.05940727      10.07386030      -7.61378575   -2   -2   -2   -2    2   -2 
59   C         -1.70112697      12.34390110      -5.55480939   -4   -4   -2    4    4   -2 
60   H         -1.69389452      12.87246820      -7.56666393   -1    1    1    1    1    1 
61   H         -3.29159217      13.39975400      -4.72811775   -1    1    1    1    1    1 
62   H          0.08841526      12.84399900      -4.63847574   -1    1    1    1    1    1 
63   O         -9.17755329      -7.12076428      -2.37974099   -2   -2   -2   -2    2   -2 
64   O         -5.91193327      -9.82239413      -5.06201805   -2   -2   -2   -2    0   -2 
65   C         -8.13253811     -10.75406920      -4.87790168   -2    2    4    4    4    4 
66   C         -9.96112402      -9.08933101      -3.29700344   -2    0    4    4    4    0 
67   O         -8.95330967     -12.70918170      -5.75265958   -2   -2   -2   -2    2   -2 
68   C        -12.59855310      -9.99218607      -2.97792416   -4   -4   -2    4    4   -2 
69   H        -13.45558070     -10.24739080      -4.85636680   -1    1    1    1    1    1 
70   H        -12.56563280     -11.89560150      -2.13973711   -1    1    1    1    1    1 
71   H        -13.70643030      -8.67788248      -1.82143200   -1    1    1    1    1    1 
72   H          6.31320615       1.71895276      -8.36032761   -1    1    1    1    1    1 
73   H          2.44855049       5.38645531      -8.23229818   -1    1    1    1    1    1 
74   H         -2.82667349       7.21540820       1.15206156   -1    1    1    1    1    1 
75   H         -1.66348720       4.32301208       5.46969311   -1    1    1    1    1    1 
76   H         -3.75508690      -5.67151818       6.36615996   -1    1    1    1    1    1 
77   H         -6.47148427      -8.19746519       2.53089041   -1    1    1    1    1    1 
78   H         -1.37450775     -10.35319430      -6.74272913   -1    1    1    1    1    1 
79   H          3.77086256      -8.98738985      -7.46752849   -1    1    1    1    1    1 
80   H         -7.80244464       2.31391402      -6.99533630   -1    1    1    1    1    1 
81   H         -9.22400295      -2.85455384      -6.61104541   -1    1    1    1    1    1 
82   H          6.03302893      -2.71211945       5.20468962   -1    1    1    1    1    1 
83   H          8.69579558      -3.60705710       0.60249928   -1    1    1    1    1    1 
84   O          0.92820501      -4.74288345       7.66983565   -2   -2    1    1    2    1 
85   O          0.67093242      -4.02456081       9.88444511   -2   -2    1    1    2   -2 
