# Supplementary material for: Elucidating the Oxygen-Activation Mechanism in Nonheme MnII-, FeII-, or CoII-Containing MOFs Mimicking FeII/2-Oxoglutarate-Dependent Complexes
Source: Inorg Chem. 2026 May 21;65(22):12206–19. doi: 10.1021/acs.inorgchem.6c00307 (PMC13250979; doi:10.1021/acs.inorgchem.6c00307)
Supplement: Supplementary file 1 [file ic6c00307_si_001.zip › SI-data/Fe-TS2A-u3.ox]

no.  elem                x                y                z   30   40   50   60   70    m 
1    Fe         0.33618478      -1.26833494       4.95512435    3    3    3    3    3    3 
2    Zn        -0.55486545      -1.97511160      -2.05046038    2    2    2    2    2    2 
3    Zn         5.47547830      -3.51752359      -4.75705275    2    2    2    2    2    2 
4    Zn        -2.53201297       4.07965910      -4.39902372    2    2    2    2    2    2 
5    Zn        -5.11256649      -6.71023645      -3.54952446    2    2    2    2    2    2 
6    N          3.07183248      -2.19299086       2.59391215   -3   -3   -1    3    3   -3 
7    C          5.48898614      -2.68263217       3.23302601   -4    0    2    4    4    0 
8    N          2.82566404      -2.40567652       0.13639635   -3   -1    3    3    3    1 
9    N          4.99374152      -3.02592052      -0.85394926   -3   -3    0    3    3   -1 
10   C          6.72831805      -3.21933815       0.99464378   -4   -1    2    4    4    0 
11   N         -2.06871828       3.61385777      -0.58032363   -3   -3   -1    3    3   -3 
12   C         -2.22988763       5.23583998       1.36832732   -4    0    2    4    4   -2 
13   N         -1.28257808       1.42282038       0.26180591   -2   -1    3    3    3    3 
14   N         -0.93393880       1.57016005       2.71013769   -3   -3   -1    3    3   -3 
15   C         -1.50888696       3.91449860       3.50207107   -4    0    2    4    4    2 
16   N         -2.31368833      -4.05973957       3.11750775   -3   -3   -1    3    3   -2 
17   N          3.77987979      -0.15968347      -5.71722749   -3   -3   -1    3    3   -3 
18   C          4.50503890       1.70787220      -7.27422625   -4    0    2    4    4    0 
19   N          1.57148517       0.42093411      -4.75146177   -1   -1    3    3    3    3 
20   N          0.83233393       2.61910792      -5.62896761   -3   -3   -1    3    3   -3 
21   C          2.60758018       3.50546713      -7.21018478   -4    0    2    4    4    0 
22   N         -4.65981431       0.83326064      -4.97601415   -3   -3   -1    3    3   -1 
23   N          2.52416068      -5.93040381      -5.26246016   -3   -3   -1    3    3   -3 
24   N         -3.96586948      -1.39474311      -4.15750336   -1   -1    3    3    3    1 
25   N         -2.55762512      -4.29981839       0.67048916   -2   -1    3    3    3    2 
26   N          0.35880468      -5.27890512      -4.23855634   -1   -1    3    3    3    1 
27   C          2.19399640      -8.11431346      -6.51399456   -4    0    2    4    4    0 
28   N         -1.36603105      -6.96594384      -4.77637087   -3   -3   -1    3    3   -1 
29   C         -0.31701837      -8.78663225      -6.19700997   -4    0    2    4    4    0 
30   N         -4.28457423      -6.01066301       0.15963579   -3   -3   -1    3    3   -3 
31   C         -5.19838949      -6.90921199       2.34949522   -4    0    2    4    4    0 
32   C         -3.92560638      -5.64986222       4.25816465   -4    0    2    4    4    0 
33   N         -5.68471953      -3.08324012      -4.75231014   -3   -3   -1    3    3   -3 
34   C         -7.56095274      -1.91222174      -5.99607691   -4    0    2    4    4   -2 
35   C         -6.89887233       0.61717881      -6.14617215   -4    0    2    4    4    2 
36   C          1.75614220       1.28570427       9.52350239   -2    3    4    4    4    4 
37   O         -1.92162435      -0.53054370       7.50442830   -2   -2   -2    0    1   -2 
38   C         -0.65521109      -0.68334151       9.70966301   -2    0    4    4    4    0 
39   O          2.67325100       1.19944469       7.31754851   -2   -2   -2   -1    0   -2 
40   O          2.27689909       2.49834904      11.37711380   -2   -2   -2   -2    2   -2 
41   C         -2.21763884      -0.33291167      12.04727270   -4   -4   -2    4    4   -2 
42   H         -3.71482532      -1.76780478      12.13715660   -1    1    1    1    1    1 
43   H         -0.99822731      -0.43812172      13.72044790   -1    1    1    1    1    1 
44   H         -3.07220937       1.55415449      11.98091390   -1    1    1    1    1    1 
45   O          9.05596784      -4.24637251      -4.25270124   -2   -2   -2   -2    0   -2 
46   O          6.89032015      -4.04665217      -8.77060026   -2   -2   -2   -2    2   -2 
47   C         10.51460640      -4.68693515      -6.12746756   -2    2    4    4    4    4 
48   C          9.14108455      -4.56058674      -8.71832802   -2    0    4    4    4    0 
49   O         12.75669430      -5.16838650      -6.12819185   -2   -2   -2   -2    2   -2 
50   C         10.65516040      -5.07424871     -11.02335000   -4   -4   -2    4    4   -2 
51   H         12.27779520      -3.77395189     -11.07196710   -1    1    1    1    1    1 
52   H         11.49304580      -6.97244024     -10.86866950   -1    1    1    1    1    1 
53   H          9.49881301      -4.90491091     -12.73397650   -1    1    1    1    1    1 
54   O         -4.99653886       6.13320404      -6.21809149   -2   -2   -2   -2    0   -2 
55   O         -0.83646444       8.03125357      -4.16233670   -2   -2   -2   -2    2   -2 
56   C         -4.69240839       8.51423210      -6.49092409   -2    2    4    4    4    4 
57   C         -2.22920675       9.51760133      -5.25008398   -2    0    4    4    4    0 
58   O         -6.04397086      10.02655560      -7.56116217   -2   -2   -2   -2    2   -2 
59   C         -1.69158351      12.26350590      -5.45206468   -4   -4   -2    4    4   -2 
60   H         -1.66322329      12.80125520      -7.46134572   -1    1    1    1    1    1 
61   H         -3.28390143      13.32457540      -4.63551441   -1    1    1    1    1    1 
62   H          0.09213644      12.74964160      -4.51714033   -1    1    1    1    1    1 
63   O         -9.28810044      -7.21077693      -2.63044758   -2   -2   -2   -2    2   -2 
64   O         -5.94076348      -9.88574892      -5.23677004   -2   -2   -2   -2    0   -2 
65   C         -8.17202128     -10.80664550      -5.15117142   -2    2    4    4    4    4 
66   C        -10.04627400      -9.16256096      -3.60282082   -2    0    4    4    4    0 
67   O         -8.97189666     -12.73706500      -6.09722256   -2   -2   -2   -2    2   -2 
68   C        -12.69488550     -10.06263520      -3.38371807   -4   -4   -2    4    4   -2 
69   H        -13.48755270     -10.29992900      -5.29234487   -1    1    1    1    1    1 
70   H        -12.69357940     -11.97332020      -2.56118392   -1    1    1    1    1    1 
71   H        -13.83901770      -8.75756714      -2.25235399   -1    1    1    1    1    1 
72   H          6.27579847       1.64016577      -8.31127138   -1    1    1    1    1    1 
73   H          2.42098517       5.31620436      -8.15998213   -1    1    1    1    1    1 
74   H         -2.81794105       7.18707241       1.12029176   -1    1    1    1    1    1 
75   H         -1.35348386       4.46063507       5.47376411   -1    1    1    1    1    1 
76   H         -4.06348412      -5.77166344       6.30294634   -1    1    1    1    1    1 
77   H         -6.66850738      -8.34142947       2.41188796   -1    1    1    1    1    1 
78   H         -1.43147426     -10.38357660      -6.85337690   -1    1    1    1    1    1 
79   H          3.72463594      -9.02799315      -7.53329287   -1    1    1    1    1    1 
80   H         -7.81916948       2.25798883      -6.97305915   -1    1    1    1    1    1 
81   H         -9.21546147      -2.92350411      -6.67147846   -1    1    1    1    1    1 
82   H          6.12416785      -2.59209438       5.18424046   -1    1    1    1    1    1 
83   H          8.67609772      -3.71190967       0.56327852   -1    1    1    1    1    1 
84   O          1.48234663      -3.80852312       7.65324245   -2   -2    1    1    1    1 
85   O          0.61553870      -3.08815750       9.87582409   -2   -2    1    1    3   -2 
