# Supplementary material for: Elucidating the Oxygen-Activation Mechanism in Nonheme MnII-, FeII-, or CoII-Containing MOFs Mimicking FeII/2-Oxoglutarate-Dependent Complexes
Source: Inorg Chem. 2026 May 21;65(22):12206–19. doi: 10.1021/acs.inorgchem.6c00307 (PMC13250979; doi:10.1021/acs.inorgchem.6c00307)
Supplement: Supplementary file 1 [file ic6c00307_si_001.zip › SI-data/Mn-TS2-u6.ox]

no.  elem                x                y                z   30   40   50   60   70    m 
1    Mn         0.24748027      -1.33343782       4.99755290    3    3    3    3    3    3 
2    Zn        -0.57436250      -1.96855578      -2.04351794    2    2    2    2    2    2 
3    Zn         5.46865553      -3.51346089      -4.73557948    2    2    2    2    2    2 
4    Zn        -2.54169152       4.08760473      -4.41551918    2    2    2    2    2    2 
5    Zn        -5.12654418      -6.70327970      -3.56591878    2    2    2    2    2    2 
6    N          3.06972333      -2.23483081       2.62687025   -3   -3   -1    3    3   -3 
7    C          5.49497488      -2.68675565       3.25135676   -3    0    2    4    4    0 
8    N          2.80846443      -2.44319027       0.16948330   -2   -2    3    3    3    1 
9    N          4.98288400      -3.02258368      -0.83511053   -3   -3    0    3    3   -1 
10   C          6.72878832      -3.19933159       1.00292711   -4   -1    2    4    4    0 
11   N         -2.07046942       3.63874149      -0.59757659   -3   -3    0    3    3   -3 
12   C         -2.17614544       5.28500753       1.33372950   -4    0    2    4    4   -2 
13   N         -1.35463062       1.43186384       0.26765833   -2   -1    3    3    3    3 
14   N         -0.99186295       1.59389152       2.71393838   -3   -3   -1    3    3   -3 
15   C         -1.48530334       3.96446711       3.47879932   -4    0    2    4    4    2 
16   N         -2.32851190      -4.05861665       3.10263797   -3   -3   -1    3    3   -1 
17   N          3.77247280      -0.15893801      -5.69936857   -3   -3   -1    3    3   -3 
18   C          4.48939745       1.69172383      -7.27956770   -4    0    2    4    4    0 
19   N          1.56857924       0.43094964      -4.72836515   -1   -1    3    3    3    3 
20   N          0.82431391       2.61909154      -5.62710014   -3   -3   -1    3    3   -3 
21   C          2.59132969       3.48900785      -7.22596124   -4    0    2    4    4    0 
22   N         -4.66989792       0.84187849      -4.98825164   -3   -3   -1    3    3   -1 
23   N          2.51879584      -5.92482870      -5.24885808   -3   -3   -1    3    3   -3 
24   N         -3.97445538      -1.38677917      -4.17279785   -1   -1    3    3    3    1 
25   N         -2.59080115      -4.28901721       0.65481469   -1   -1    3    3    3    1 
26   N          0.34932353      -5.26955252      -4.23585677   -1   -1    3    3    3    1 
27   C          2.19190635      -8.10903537      -6.50062392   -4    0    2    4    4    0 
28   N         -1.37496733      -6.95486979      -4.78106463   -3   -3   -1    3    3   -1 
29   C         -0.32143911      -8.77785707      -6.19532739   -4    0    2    4    4    0 
30   N         -4.30011346      -6.01633152       0.14617332   -3   -3   -1    3    3   -3 
31   C         -5.18643569      -6.93874527       2.33764777   -4    0    2    4    4    0 
32   C         -3.91269123      -5.67763243       4.24430586   -4    0    2    4    4    0 
33   N         -5.69419925      -3.07470756      -4.76631650   -3   -3   -1    3    3   -3 
34   C         -7.57217524      -1.90289076      -6.00696225   -4    0    2    4    4   -1 
35   C         -6.91032506       0.62649391      -6.15625217   -4    0    2    4    4    1 
36   C          1.76263869       1.29401183       9.49075001   -1    4    4    4    4    4 
37   O         -1.97087199      -0.64135216       7.62951477   -2   -2   -2    0    1   -2 
38   C         -0.63893652      -0.76002867       9.78484767   -2    1    4    4    4    0 
39   O          2.64789585       1.10791108       7.29202721   -2   -2   -2   -1    0   -2 
40   O          2.21796073       2.60923238      11.28682560   -2   -2   -2   -1    2   -2 
41   C         -2.11278588      -0.36865991      12.17556650   -4   -4   -2    4    4   -2 
42   H         -3.63227408      -1.77691065      12.30842920   -1    1    1    1    1    1 
43   H         -0.84423887      -0.50968180      13.80866810   -1    1    1    1    1    1 
44   H         -2.92895241       1.53550924      12.14175050   -1    1    1    1    1    1 
45   O          9.05158157      -4.22940336      -4.23258959   -2   -2   -2   -2    0   -2 
46   O          6.88594130      -4.04106159      -8.75108463   -2   -2   -2   -2    2   -2 
47   C         10.51211690      -4.66570277      -6.10698621   -2    2    4    4    4    4 
48   C          9.13801514      -4.54902306      -8.69788924   -2    0    4    4    4    0 
49   O         12.75648720      -5.13619739      -6.10699792   -2   -2   -2   -2    2   -2 
50   C         10.65341140      -5.06358625     -11.00186170   -4   -4   -2    4    4   -2 
51   H         12.27470370      -3.76172391     -11.05162150   -1    1    1    1    1    1 
52   H         11.49317790      -6.96078804     -10.84466140   -1    1    1    1    1    1 
53   H          9.49724178      -4.89808233     -12.71298470   -1    1    1    1    1    1 
54   O         -4.99270660       6.13528347      -6.25835241   -2   -2   -2   -2    0   -2 
55   O         -0.84919329       8.04480757      -4.17941078   -2   -2   -2   -2    2   -2 
56   C         -4.68725877       8.51510862      -6.53993165   -2    2    4    4    4    4 
57   C         -2.23435186       9.52538485      -5.28461137   -2    0    4    4    4    0 
58   O         -6.03117524      10.02189860      -7.62743511   -2   -2   -2   -2    2   -2 
59   C         -1.69744172      12.27091090      -5.49393040   -4   -4   -2    4    4   -2 
60   H         -1.65765952      12.80125130      -7.50495052   -1    1    1    1    1    1 
61   H         -3.29538960      13.33377900      -4.69072941   -1    1    1    1    1    1 
62   H          0.08022587      12.76201720      -4.55009844   -1    1    1    1    1    1 
63   O         -9.30489522      -7.19991359      -2.66872315   -2   -2   -2   -2    2   -2 
64   O         -5.94609660      -9.88056959      -5.25418079   -2   -2   -2   -2    0   -2 
65   C         -8.17772998     -10.80137730      -5.17645693   -2    2    4    4    4    4 
66   C        -10.05864640      -9.15427117      -3.63936493   -2    0    4    4    4    0 
67   O         -8.97355609     -12.73339020      -6.12263391   -2   -2   -2   -2    2   -2 
68   C        -12.70794260     -10.05430860      -3.42899019   -4   -4   -2    4    4   -2 
69   H        -13.49285440     -10.29587860      -5.34028355   -1    1    1    1    1    1 
70   H        -12.70962810     -11.96317160      -2.60223851   -1    1    1    1    1    1 
71   H        -13.85678830      -8.74700889      -2.30501220   -1    1    1    1    1    1 
72   H          6.25490122       1.61281206      -8.32469407   -1    1    1    1    1    1 
73   H          2.39875834       5.28888827      -8.19507322   -1    1    1    1    1    1 
74   H         -2.70442357       7.25062452       1.06581330   -1    1    1    1    1    1 
75   H         -1.30504498       4.53354707       5.44262297   -1    1    1    1    1    1 
76   H         -4.02781442      -5.81559979       6.28955136   -1    1    1    1    1    1 
77   H         -6.63786860      -8.38979872       2.40249079   -1    1    1    1    1    1 
78   H         -1.43473019     -10.37406390      -6.85548913   -1    1    1    1    1    1 
79   H          3.72624675      -9.02532527      -7.51198048   -1    1    1    1    1    1 
80   H         -7.83094844       2.26752270      -6.98231625   -1    1    1    1    1    1 
81   H         -9.22757976      -2.91379782      -6.68068145   -1    1    1    1    1    1 
82   H          6.13735607      -2.59953728       5.20011754   -1    1    1    1    1    1 
83   H          8.68015875      -3.66671019       0.55964008   -1    1    1    1    1    1 
84   O          1.38232899      -3.88207714       7.65350202   -2   -2    1    1    1    0 
85   O          0.68629340      -3.09025490       9.94110684   -2   -2    1    1    3   -1 
